# Supplementary material for: Aqueous hybrid electrochemical capacitors with ultra-high energy density approaching for thousand-volts alternating current line filtering
Source: Nat Commun. 2022 Oct 26;13:6359. doi: 10.1038/s41467-022-34082-2 (PMC9606111; doi:10.1038/s41467-022-34082-2)
Supplement: Supplementary file 5 — Source Data [file 41467_2022_34082_MOESM5_ESM.xlsx]

## Sheet: Figure 2a-g+2i
Figure 2a	Potential (V) vs. Agcl/Ag	-0.5-0.2 V (p-CNT)	Potential (V) vs. Agcl/Ag	0.2-1.0 V (CPN)		Figure 2b	Voltage (V)	1 V/s	Voltage (V)	10 V/s	Voltage (V)	100 V/s	Voltage (V)	200 V/s	Voltage (V)	500 V/s	Voltage (V)	800 V/s	Voltage (V)	1000 V/s		Figure 2c	Scan rate (V/s)	I (A cm-2)		Figure 2d	Freq(Hz)	Phase angle(deg)		Figure 2e	Z'(Ω cm2)	Z"(Ω cm2)		Figure 2f	Freq(Hz)	C'(μF cm-2)	C"(μF cm-2)		Figure 2g	Freq(Hz)	CA(μF cm-2)			Figure 2i	cycle number	CA retention (%)	coulombic efficiency (%)
	-0.49	-0.02891	0.21	-0.0189			0.01	-0.0025	0.01	-0.02023	0.01	-0.16714	0.01	-0.30886	0.01	-0.71882	0.01	-1.09458	0.01	-1.44038			1	0.00232			82520	71.2			0.07927	0.2331			82520	-7.42074	2.52372			82520	-8.27826				100	100.033	100
	-0.491	-0.029	0.209	-0.01891			0.009	-0.0025	0.009	-0.02026	0.009	-0.16743	0.009	-0.30929	0.009	-0.71785	0.009	-1.09458	0.009	-1.44091			10	0.01928			68120	68.1			0.07723	0.19215			68120	-10.4724	4.20885			68120	-12.1654				1000	100.017	100
	-0.492	-0.02911	0.208	-0.01893			0.008	-0.00251	0.008	-0.0203	0.008	-0.16724	0.008	-0.30812	0.008	-0.71882	0.008	-1.09507	0.008	-1.44144			100	0.13			56250	64.5			0.0753	0.15807			56250	-14.5993	6.95448			56250	-17.9083				2000	100.147	100
	-0.493	-0.02919	0.207	-0.01895			0.007	-0.00252	0.007	-0.02031	0.007	-0.16724	0.007	-0.30842	0.007	-0.71882	0.007	-1.09507	0.007	-1.44197			200	0.28			46440	60.1			0.07425	0.12905			46440	-19.958	11.483			46440	-26.5699				3000	100.074	100
	-0.494	-0.02928	0.206	-0.01896			0.006	-0.00251	0.006	-0.02035	0.006	-0.16753	0.006	-0.30915	0.006	-0.71785	0.006	-1.09458	0.006	-1.44038			500	0.67			38330	55.1			0.07335	0.10523			38330	-26.5666	18.519			38330	-39.4805				4000	100.073	100
	-0.495	-0.02939	0.205	-0.019			0.005	-0.00252	0.005	-0.02033	0.005	-0.16763	0.005	-0.30915	0.005	-0.71834	0.005	-1.09507	0.005	-1.44197			800	1.05			31640	49.5			0.07283	0.0852			31640	-34.1371	29.1788			31640	-59.0696				5000	100.062	100
	-0.496	-0.02948	0.204	-0.019			0.004	-0.00253	0.004	-0.0204	0.004	-0.16763	0.004	-0.30886	0.004	-0.71834	0.004	-1.09556	0.004	-1.44197			1000	1.3153			26120	43.4			0.07243	0.0684			26120	-42.0133	44.4856			26120	-89.1274				6000	100.113	100
	-0.497	-0.02959	0.203	-0.01901			0.003	-0.00252	0.003	-0.02043	0.003	-0.16763	0.003	-0.30856	0.003	-0.71834	0.003	-1.09556	0.003	-1.44144							21530	36.8			0.07228	0.054			21530	-49.061	65.6645			21530	-136.963				7000	100.041	100
	-0.498	-0.0297	0.202	-0.01903			0.002	-0.00254	0.002	-0.02039	0.002	-0.16797	0.002	-0.30929	0.002	-0.71931	0.002	-1.09605	0.002	-1.44197							17770	30			0.0722	0.04165			17770	-53.7226	93.1277			17770	-215.148				8000	100.039	100
	-0.499	-0.02981	0.201	-0.01905			0.001	-0.00254	0.001	-0.02043	0.001	-0.16797	0.001	-0.30993	0.001	-0.71931	0.001	-1.09556	0.001	-1.44197							14700	23.1			0.0722	0.03078			14700	-54.0981	126.917			14700	-351.986				9000	100.035	100
	-0.5	-0.0297	0.2	-0.01889			0	-0.00162	0	-0.02002	0	-0.16782	0	-0.30856	0	-0.71931	0	-1.09605	0	-1.44197							12110	16.3			0.07225	0.0211			12110	-48.9698	167.661			12110	-623.107				10000	100.017	100
	-0.499	-0.02768	0.201	-0.01748			0.001	-0.000165042	0.001	-0.01197	0.001	-0.16553	0.001	-0.30661	0.001	-0.71882	0.001	-1.09556	0.001	-1.44197							10010	9.6			0.07237	0.01221			10010	-36.0447	213.699			10010	-1303.11				11000	100.049	100
	-0.498	-0.02487	0.202	-0.0157			0.002	0.000189295	0.002	-0.00292	0.002	-0.15196	0.002	-0.29187	0.002	-0.71541	0.002	-1.09556	0.002	-1.43933							8252	3			0.07258	0.00379			8252	-13.8377	265.154			8252	-5094.82				12000	100.117	100
	-0.497	-0.02214	0.203	-0.014			0.003	0.000316956	0.003	0.00167	0.003	-0.13191	0.003	-0.27011	0.003	-0.70662	0.003	-1.09214	0.003	-1.43088							6812	-3.4			0.07285	-0.00438			6812	19.2042	319.777			6812	5343.03				13000	100.142	100
	-0.496	-0.01965	0.204	-0.01241			0.004	0.00043554	0.004	0.0035	0.004	-0.11068	0.004	-0.24537	0.004	-0.6915	0.004	-1.0858	0.004	-1.42032							5625	-9.7			0.07315	-0.01257			5625	64.5881	375.865			5625	2252.07				14000	99.9919	100
	-0.495	-0.01739	0.205	-0.01094			0.005	0.000495808	0.005	0.00441	0.005	-0.09126	0.005	-0.22238	0.005	-0.67344	0.005	-1.07458	0.005	-1.40501							4643	-16			0.07352	-0.02111			4643	123.696	430.878			4643	1624.82				15000	100.097	100
	-0.494	-0.01534	0.206	-0.00958			0.006	0.000554368	0.006	0.00493	0.006	-0.0733	0.006	-0.19984	0.006	-0.65246	0.006	-1.06091	0.006	-1.38917							3833	-22.3			0.07393	-0.03033			3833	197.337	481.06			3833	1369.94				16000	100.094	100
	-0.493	-0.01345	0.207	-0.00829			0.007	0.000618784	0.007	0.00539	0.007	-0.05734	0.007	-0.17763	0.007	-0.63001	0.007	-1.04383	0.007	-1.3691							3164	-28.6			0.0744	-0.04055			3164	284.297	521.619			3164	1241.12				17000	100.06	100
	-0.492	-0.01173	0.208	-0.00708			0.008	0.000654896	0.008	0.00593	0.008	-0.04365	0.008	-0.1584	0.008	-0.6061	0.008	-1.0248	0.008	-1.34798							2612	-34.8			0.07495	-0.05217			2612	381.373	547.847			2612	1168.44				18000	99.9891	100
	-0.491	-0.01014	0.209	-0.00595			0.009	0.000699792	0.009	0.00583	0.009	-0.03133	0.009	-0.13991	0.009	-0.58218	0.009	-1.0043	0.009	-1.32475							2153	-40.9			0.07562	-0.0656			2153	484.208	558.205			2153	1127.44				19000	100.116	100
	-0.49	-0.00865	0.21	-0.0049			0.01	0.000732976	0.01	0.00639	0.01	-0.02061	0.01	-0.12234	0.01	-0.55778	0.01	-0.98283	0.01	-1.30205							1777	-46.8			0.0764	-0.08123			1777	585.454	550.677			1777	1103.22				20000	100.173	100
	-0.489	-0.00732	0.211	-0.00389			0.011	0.000764208	0.011	0.00679	0.011	-0.01082	0.011	-0.10585	0.011	-0.53387	0.011	-0.95941	0.011	-1.27618							1470	-52.2			0.0773	-0.09965			1470	678.844	526.59			1470	1087.04					--
	-0.488	-0.00607	0.212	-0.00296			0.012	0.000813984	0.012	0.00704	0.012	-0.00234	0.012	-0.09067	0.012	-0.51045	0.012	-0.93501	0.012	-1.25189							1211	-57.2			0.07835	-0.1215			1211	764.339	492.889			1211	1082.23
	-0.487	-0.00486	0.213	-0.00208			0.013	0.00081984	0.013	0.00736	0.013	0.00496	0.013	-0.07657	0.013	-0.48693	0.013	-0.91061	0.013	-1.22496							1001	-61.6			0.07967	-0.14752			1001	834.958	450.943			1001	1078.3
	-0.486	-0.00384	0.214	-0.00123			0.014	0.000855952	0.014	0.00745	0.014	0.01217	0.014	-0.06217	0.014	-0.46336	0.014	-0.88718	0.014	-1.1975							825.2	-65.5			0.08128	-0.1785			825.2	895.475	407.73			825.2	1081.04
	-0.485	-0.00286	0.215	-0.00045756			0.015	0.000892064	0.015	0.00771	0.015	0.01796	0.015	-0.04982	0.015	-0.44115	0.015	-0.86181	0.015	-1.17163							683.6	-68.9			0.0832	-0.21588			683.6	939.511	362.095			683.6	1079.04
	-0.484	-0.00192	0.216	0.000278752			0.016	0.000892064	0.016	0.00793	0.016	0.02314	0.016	-0.03903	0.016	-0.41924	0.016	-0.83741	0.016	-1.14576							561.5	-71.9			0.08547	-0.261			561.5	980.518	321.11			561.5	1086.55
	-0.483	-0.00102	0.217	0.000976996			0.017	0.000935496	0.017	0.00809	0.017	0.02841	0.017	-0.02732	0.017	-0.39806	0.017	-0.8135	0.017	-1.1183							463.9	-74.4			0.0882	-0.31575			463.9	1008.96	281.838			463.9	1087.11
	-0.482	-0.000224819	0.218	0.00163			0.018	0.000952088	0.018	0.00824	0.018	0.03266	0.018	-0.01726	0.018	-0.3781	0.018	-0.7891	0.018	-1.0919							380.9	-76.5			0.0914	-0.3805			380.9	1039.14	249.613			380.9	1098.69
	-0.481	0.000555708	0.219	0.00225			0.019	0.000947696	0.019	0.00845	0.019	0.03661	0.019	-0.00765	0.019	-0.35795	0.019	-0.76518	0.019	-1.0655							317.4	-78.3			0.09538	-0.45875			317.4	1047.43	217.764			317.4	1093.6
	-0.48	0.00128	0.22	0.00283			0.02	0.000992592	0.02	0.00859	0.02	0.04065	0.02	0.00211	0.02	-0.33906	0.02	-0.74274	0.02	-1.03858							258.8	-79.7			0.1009	-0.5555			258.8	1072.59	194.823			258.8	1107.62
	-0.479	0.00193	0.221	0.00339			0.021	0.000998448	0.021	0.00874	0.021	0.04364	0.021	0.01022	0.021	-0.3192	0.021	-0.71931	0.021	-1.0127							214.8	-80.9			0.10792	-0.67375			214.8	1073.04	171.886			214.8	1100.29
	-0.478	0.00257	0.222	0.00391			0.022	0.00102	0.022	0.00889	0.022	0.04688	0.022	0.01893	0.022	-0.3009	0.022	-0.69589	0.022	-0.98683							175.8	-81.9			0.11608	-0.814			175.8	1090.53	155.508			175.8	1112.75
	-0.477	0.00317	0.223	0.0044			0.023	0.00104	0.023	0.00901	0.023	0.04987	0.023	0.02704	0.023	-0.28319	0.023	-0.67344	0.023	-0.96149							146.5	-82.7			0.1255	-0.976			146.5	1095.07	140.811			146.5	1113.66
	-0.476	0.00371	0.224	0.00489			0.024	0.00104	0.024	0.00915	0.024	0.05226	0.024	0.03365	0.024	-0.26518	0.024	-0.65148	0.024	-0.93562							122.1	-83.3			0.13755	-1.13375			122.1	1090.6	127.156			122.1	1146.5
	-0.475	0.00424	0.225	0.00536			0.025	0.00107	0.025	0.00933	0.025	0.05466	0.025	0.04086	0.025	-0.24834	0.025	-0.63001	0.025	-0.9108							97.66	-83.9			0.15238	-1.42175			97.66	1134.04	121.539			97.66	1146.83
	-0.474	0.00475	0.226	0.00573			0.026	0.00107	0.026	0.00949	0.026	0.05719	0.026	0.04806	0.026	-0.23214	0.026	-0.60805	0.026	-0.88651							82.54	-84.3			0.16975	-1.702			82.54	1122.25	111.928			82.54	1133.49
	-0.473	0.0052	0.227	0.00613			0.027	0.0011	0.027	0.00948	0.027	0.05973	0.027	0.05466	0.027	-0.21443	0.027	-0.58609	0.027	-0.86011							68.13	-84.7			0.1912	-2.04275			68.13	1134.14	106.155			68.13	1144.16
	-0.472	0.00566	0.228	0.00651			0.028	0.00111	0.028	0.0096	0.028	0.06134	0.028	0.05993	0.028	-0.19896	0.028	-0.56559	0.028	-0.83635							56.23	-84.9			0.21707	-2.45375			56.23	1145.21	101.313			56.23	1154.1
	-0.471	0.00608	0.229	0.00688			0.029	0.0011	0.029	0.00979	0.029	0.06256	0.029	0.06471	0.029	-0.18363	0.029	-0.54461	0.029	-0.81312							46.42	-85.2			0.24788	-2.95			46.42	1154.98	97.0475			46.42	1162.82
	-0.47	0.00649	0.23	0.00724			0.03	0.00113	0.03	0.00981	0.03	0.06446	0.03	0.07071	0.03	-0.16875	0.03	-0.5246	0.03	-0.78936							38.31	-85.4			0.28475	-3.5475			38.31	1165.09	93.5195			38.31	1171.67
	-0.469	0.00684	0.231	0.00755			0.031	0.00115	0.031	0.00999	0.031	0.06612	0.031	0.07584	0.031	-0.15494	0.031	-0.50508	0.031	-0.76718							31.62	-85.6			0.327	-4.265			31.62	1173.86	90.0008			31.62	1180.75
	-0.468	0.00721	0.232	0.00786			0.032	0.00115	0.032	0.01014	0.032	0.06764	0.032	0.08018	0.032	-0.14128	0.032	-0.48649	0.032	-0.74448							26.1	-85.8			0.375	-5.125			26.1	1183.5	86.5974			26.1	1190.44
	-0.467	0.00756	0.233	0.00815			0.033	0.00117	0.033	0.01013	0.033	0.0693	0.033	0.0856	0.033	-0.12732	0.033	-0.46741	0.033	-0.7223							21.54	-86			0.43025	-6.1625			21.54	1193.78	83.347			21.54	1199.6
	-0.466	0.0079	0.234	0.00843			0.034	0.00116	0.034	0.01028	0.034	0.07042	0.034	0.08921	0.034	-0.11395	0.034	-0.44867	0.034	-0.70066							17.78	-86.2			0.49675	-7.4125			17.78	1202.53	80.5877			17.78	1208.21
	-0.465	0.00819	0.235	0.0087			0.035	0.00117	0.035	0.01046	0.035	0.07174	0.035	0.09355	0.035	-0.10072	0.035	-0.42988	0.035	-0.67848							14.68	-86.3			0.57675	-8.9225			14.68	1210.27	78.2319			14.68	1215.7
	-0.464	0.00852	0.236	0.00896			0.036	0.0012	0.036	0.01012	0.036	0.07315	0.036	0.09853	0.036	-0.08828	0.036	-0.41231	0.036	-0.65789							12.12	-86.4			0.6695	-10.75			12.12	1217.06	75.7976			12.12	1222.16
	-0.463	0.00878	0.237	0.0092			0.037	0.0012	0.037	0.01048	0.037	0.07403	0.037	0.10121	0.037	-0.07569	0.037	-0.3943	0.037	-0.63677							10	-86.5			0.78375	-12.9425			10	1226.06	74.246			10	1230.33
	-0.462	0.00898	0.238	0.00942			0.038	0.0012	0.038	0.01072	0.038	0.07515	0.038	0.10497	0.038	-0.06349	0.038	-0.37703	0.038	-0.61565							8.254	-86.6			0.92125	-15.5675			8.254	1234.88	73.0773			8.254	1239.24
	-0.461	0.00929	0.239	0.00963			0.039	0.00121	0.039	0.0107	0.039	0.07662	0.039	0.1096	0.039	-0.05148	0.039	-0.36034	0.039	-0.59453							6.813	-86.7			1.07975	-18.735			6.813	1243.54	71.6685			6.813	1247.52
	-0.46	0.00952	0.24	0.00984			0.04	0.00122	0.04	0.01071	0.04	0.0773	0.04	0.11263	0.04	-0.03933	0.04	-0.34326	0.04	-0.57394							5.623	-86.8			1.2645	-22.555			5.623	1251.65	70.1712			5.623	1255.54
	-0.459	0.00976	0.241	0.01003			0.041	0.00124	0.041	0.01081	0.041	0.07818	0.041	0.11517	0.041	-0.02807	0.041	-0.32628	0.041	-0.5544							4.642	-86.9			1.4815	-27.175			4.642	1259.99	68.6909			4.642	1262.31
	-0.458	0.01	0.242	0.01021			0.042	0.00124	0.042	0.01091	0.042	0.07901	0.042	0.11819	0.042	-0.01741	0.042	-0.30978	0.042	-0.53539							3.831	-86.9			1.7465	-32.725			3.831	1266.26	67.5789			3.831	1270.13
	-0.457	0.01021	0.243	0.0104			0.043	0.00124	0.043	0.01099	0.043	0.07989	0.043	0.12132	0.043	-0.00614	0.043	-0.29368	0.043	-0.51549							3.162	-87			2.07225	-39.475			3.162	1272.5	66.8001			3.162	1275.72
	-0.456	0.01042	0.244	0.01055			0.044	0.00125	0.044	0.01099	0.044	0.08067	0.044	0.12405	0.044	0.00467	0.044	-0.27821	0.044	-0.49648							2.61	-87			2.4835	-47.675			2.61	1275.69	66.4534			2.61	1279.7
	-0.455	0.01063	0.245	0.01071			0.045	0.00126	0.045	0.0111	0.045	0.08115	0.045	0.12644	0.045	0.01487	0.045	-0.26308	0.045	-0.47779							2.154	-87.1			2.9275	-57.5			2.154	1282.31	65.2865			2.154	1285.66
	-0.454	0.01083	0.246	0.01087			0.046	0.00127	0.046	0.01119	0.046	0.08233	0.046	0.12927	0.046	0.02494	0.046	-0.24761	0.046	-0.45846							1.778	-87.2			3.445	-69.2			1.778	1290.47	64.2438			1.778	1294.2
	-0.453	0.01101	0.247	0.011			0.047	0.00129	0.047	0.01124	0.047	0.08311	0.047	0.132	0.047	0.03455	0.047	-0.23258	0.047	-0.44093							1.468	-87.2			4.1275	-83.35			1.468	1298.28	64.2908			1.468	1301.39
	-0.452	0.0112	0.248	0.01114			0.048	0.00127	0.048	0.0113	0.048	0.08364	0.048	0.13425	0.048	0.04386	0.048	-0.21877	0.048	-0.42319							1.212	-87.1			5.0425	-100.5			1.212	1304.04	65.4292			1.212	1307.29
	-0.451	0.01137	0.249	0.01127			0.049	0.00128	0.049	0.01132	0.049	0.08452	0.049	0.13693	0.049	0.05314	0.049	-0.20345	0.049	-0.40466							1	-87			6.225	-120.75			1	1315.45	67.8152			1	1318.72
	-0.45	0.01153	0.25	0.0114			0.05	0.00129	0.05	0.01142	0.05	0.08506	0.05	0.1383	0.05	0.06232	0.05	-0.18949	0.05	-0.38713
	-0.449	0.01168	0.251	0.01155			0.051	0.00129	0.051	0.01153	0.051	0.08579	0.051	0.14069	0.051	0.07135	0.051	-0.17568	0.051	-0.37039
	-0.448	0.01185	0.252	0.01161			0.052	0.00131	0.052	0.0115	0.052	0.0876	0.052	0.14508	0.052	0.08032	0.052	-0.16172	0.052	-0.35123
	-0.447	0.01198	0.253	0.01171			0.053	0.00131	0.053	0.0115	0.053	0.0874	0.053	0.14552	0.053	0.08979	0.053	-0.14684	0.053	-0.33354
	-0.446	0.01213	0.254	0.01182			0.054	0.00131	0.054	0.01163	0.054	0.0875	0.054	0.14669	0.054	0.09804	0.054	-0.13288	0.054	-0.31664
	-0.445	0.01228	0.255	0.01192			0.055	0.00132	0.055	0.01171	0.055	0.08813	0.055	0.14879	0.055	0.10512	0.055	-0.11966	0.055	-0.30117
	-0.444	0.01239	0.256	0.01203			0.056	0.00133	0.056	0.0118	0.056	0.08852	0.056	0.15016	0.056	0.11322	0.056	-0.10673	0.056	-0.28496
	-0.443	0.01253	0.257	0.01211			0.057	0.00134	0.057	0.01176	0.057	0.08911	0.057	0.15182	0.057	0.12073	0.057	-0.09414	0.057	-0.26902
	-0.442	0.01267	0.258	0.01219			0.058	0.00133	0.058	0.01201	0.058	0.0896	0.058	0.15318	0.058	0.12825	0.058	-0.08184	0.058	-0.25423
	-0.441	0.01278	0.259	0.01228			0.059	0.00133	0.059	0.01175	0.059	0.09018	0.059	0.15514	0.059	0.13547	0.059	-0.06934	0.059	-0.23765
	-0.44	0.0129	0.26	0.01235			0.06	0.00135	0.06	0.01172	0.06	0.09082	0.06	0.15709	0.06	0.14264	0.06	-0.05719	0.06	-0.22255
	-0.439	0.01306	0.261	0.01242			0.061	0.00134	0.061	0.01202	0.061	0.09111	0.061	0.15811	0.061	0.14957	0.061	-0.04518	0.061	-0.20808
	-0.438	0.01311	0.262	0.01251			0.062	0.00134	0.062	0.0121	0.062	0.09194	0.062	0.15977	0.062	0.15694	0.062	-0.03317	0.062	-0.19267
	-0.437	0.0132	0.263	0.01257			0.063	0.00136	0.063	0.01212	0.063	0.09233	0.063	0.16099	0.063	0.16353	0.063	-0.02131	0.063	-0.17788
	-0.436	0.01331	0.264	0.01264			0.064	0.00133	0.064	0.01219	0.064	0.09248	0.064	0.16172	0.064	0.17046	0.064	-0.01005	0.064	-0.16389
	-0.435	0.01346	0.265	0.0127			0.065	0.00136	0.065	0.0121	0.065	0.0935	0.065	0.16441	0.065	0.17705	0.065	0.00196	0.065	-0.148
	-0.434	0.01354	0.266	0.01275			0.066	0.00136	0.066	0.01215	0.066	0.0936	0.066	0.16475	0.066	0.18363	0.066	0.01353	0.066	-0.13485
	-0.433	0.01361	0.267	0.01281			0.067	0.00136	0.067	0.0122	0.067	0.09394	0.067	0.16607	0.067	0.19056	0.067	0.02434	0.067	-0.1207
	-0.432	0.01372	0.268	0.01286			0.068	0.00137	0.068	0.01222	0.068	0.09448	0.068	0.16773	0.068	0.19627	0.068	0.035	0.068	-0.10655
	-0.431	0.01381	0.269	0.01292			0.069	0.00137	0.069	0.01234	0.069	0.09453	0.069	0.16802	0.069	0.20242	0.069	0.04581	0.069	-0.09293
	-0.43	0.0139	0.27	0.01296			0.07	0.00138	0.07	0.01235	0.07	0.09565	0.07	0.16938	0.07	0.20755	0.07	0.05588	0.07	-0.07941
	-0.429	0.01399	0.271	0.01301			0.071	0.00139	0.071	0.01238	0.071	0.09594	0.071	0.17075	0.071	0.2134	0.071	0.06564	0.071	-0.06563
	-0.428	0.01407	0.272	0.01304			0.072	0.00138	0.072	0.01246	0.072	0.09584	0.072	0.17148	0.072	0.2194	0.072	0.07627	0.072	-0.05198
	-0.427	0.01415	0.273	0.01309			0.073	0.00139	0.073	0.01244	0.073	0.09609	0.073	0.17314	0.073	0.22477	0.073	0.08589	0.073	-0.03833
	-0.426	0.01424	0.274	0.01314			0.074	0.00139	0.074	0.01249	0.074	0.09628	0.074	0.17358	0.074	0.23004	0.074	0.09521	0.074	-0.02598
	-0.425	0.0143	0.275	0.01317			0.075	0.00139	0.075	0.01249	0.075	0.09687	0.075	0.17495	0.075	0.23605	0.075	0.10482	0.075	-0.01217
	-0.424	0.01438	0.276	0.01317			0.076	0.00141	0.076	0.01252	0.076	0.09721	0.076	0.17597	0.076	0.24088	0.076	0.11414	0.076	0.000174346
	-0.423	0.01446	0.277	0.01323			0.077	0.00138	0.077	0.01265	0.077	0.09736	0.077	0.17631	0.077	0.24624	0.077	0.1239	0.077	0.01268
	-0.422	0.01452	0.278	0.01329			0.078	0.0014	0.078	0.01258	0.078	0.09853	0.078	0.17841	0.078	0.25181	0.078	0.13288	0.078	0.02763
	-0.421	0.01459	0.279	0.01333			0.079	0.00141	0.079	0.01261	0.079	0.09853	0.079	0.17871	0.079	0.25722	0.079	0.14264	0.079	0.03933
	-0.42	0.01465	0.28	0.01337			0.08	0.0014	0.08	0.0127	0.08	0.09843	0.08	0.17871	0.08	0.26157	0.08	0.15226	0.08	0.05086
	-0.419	0.01472	0.281	0.01339			0.081	0.00141	0.081	0.01269	0.081	0.09906	0.081	0.18002	0.081	0.2664	0.081	0.16084	0.081	0.0632
	-0.418	0.01478	0.282	0.01342			0.082	0.00142	0.082	0.01278	0.082	0.09921	0.082	0.18066	0.082	0.2703	0.082	0.16938	0.082	0.07376
	-0.417	0.01485	0.283	0.01345			0.083	0.00141	0.083	0.01288	0.083	0.0996	0.083	0.18183	0.083	0.27465	0.083	0.17778	0.083	0.08517
	-0.416	0.01492	0.284	0.01348			0.084	0.00142	0.084	0.01274	0.084	0.10014	0.084	0.18246	0.084	0.27899	0.084	0.18607	0.084	0.0962
	-0.415	0.01496	0.285	0.01352			0.085	0.00142	0.085	0.01258	0.085	0.10009	0.085	0.18276	0.085	0.28382	0.085	0.19461	0.085	0.10708
	-0.414	0.01506	0.286	0.01353			0.086	0.00142	0.086	0.01281	0.086	0.10048	0.086	0.18393	0.086	0.28772	0.086	0.20228	0.086	0.11764
	-0.413	0.01509	0.287	0.01355			0.087	0.00143	0.087	0.01294	0.087	0.10111	0.087	0.185	0.087	0.29148	0.087	0.21067	0.087	0.12883
	-0.412	0.01508	0.288	0.01359			0.088	0.00142	0.088	0.01294	0.088	0.10121	0.088	0.18515	0.088	0.29583	0.088	0.21911	0.088	0.13908
	-0.411	0.01517	0.289	0.0136			0.089	0.00143	0.089	0.01297	0.089	0.10136	0.089	0.18588	0.089	0.29958	0.089	0.22721	0.089	0.14948
	-0.41	0.01525	0.29	0.01363			0.09	0.00143	0.09	0.01298	0.09	0.10165	0.09	0.1871	0.09	0.30363	0.09	0.23424	0.09	0.15924
	-0.409	0.01529	0.291	0.01366			0.091	0.00143	0.091	0.01295	0.091	0.10219	0.091	0.18847	0.091	0.30827	0.091	0.24254	0.091	0.17107
	-0.408	0.01536	0.292	0.01366			0.092	0.00144	0.092	0.01299	0.092	0.10243	0.092	0.18861	0.092	0.31247	0.092	0.25049	0.092	0.18084
	-0.407	0.01541	0.293	0.0137			0.093	0.00144	0.093	0.01305	0.093	0.10228	0.093	0.18803	0.093	0.31593	0.093	0.2583	0.093	0.19056
	-0.406	0.01546	0.294	0.01371			0.094	0.00144	0.094	0.01303	0.094	0.10277	0.094	0.18964	0.094	0.31925	0.094	0.26518	0.094	0.20096
	-0.405	0.01551	0.295	0.01374			0.095	0.00146	0.095	0.01307	0.095	0.10297	0.095	0.19012	0.095	0.32271	0.095	0.27269	0.095	0.2112
	-0.404	0.01556	0.296	0.01375			0.096	0.00144	0.096	0.01313	0.096	0.10297	0.096	0.191	0.096	0.32662	0.096	0.27962	0.096	0.21996
	-0.403	0.01562	0.297	0.01378			0.097	0.00145	0.097	0.01312	0.097	0.10365	0.097	0.19159	0.097	0.32989	0.097	0.2865	0.097	0.23121
	-0.402	0.01566	0.298	0.01379			0.098	0.00146	0.098	0.01318	0.098	0.1036	0.098	0.19193	0.098	0.33335	0.098	0.29373	0.098	0.23982
	-0.401	0.01568	0.299	0.01381			0.099	0.00143	0.099	0.01322	0.099	0.10394	0.099	0.19237	0.099	0.33682	0.099	0.30032	0.099	0.24974
	-0.4	0.01574	0.3	0.01383			0.1	0.00145	0.1	0.01315	0.1	0.10448	0.1	0.19325	0.1	0.33994	0.1	0.30724	0.1	0.25883
	-0.399	0.01576	0.301	0.01383			0.101	0.00146	0.101	0.0132	0.101	0.10429	0.101	0.19325	0.101	0.34311	0.101	0.31442	0.101	0.26854
	-0.398	0.01581	0.302	0.01385			0.102	0.00145	0.102	0.01325	0.102	0.10463	0.102	0.19418	0.102	0.34614	0.102	0.32076	0.102	0.27736
	-0.397	0.01587	0.303	0.01388			0.103	0.00147	0.103	0.01334	0.103	0.10594	0.103	0.19671	0.103	0.34912	0.103	0.3272	0.103	0.28792
	-0.396	0.01589	0.304	0.0139			0.104	0.00146	0.104	0.01331	0.104	0.10594	0.104	0.19686	0.104	0.35409	0.104	0.33545	0.104	0.29864
	-0.395	0.01593	0.305	0.01391			0.105	0.00146	0.105	0.01332	0.105	0.1056	0.105	0.19642	0.105	0.35707	0.105	0.34282	0.105	0.30756
	-0.394	0.01598	0.306	0.01391			0.106	0.00146	0.106	0.01333	0.106	0.10555	0.106	0.19657	0.106	0.35946	0.106	0.34838	0.106	0.315
	-0.393	0.01601	0.307	0.01395			0.107	0.00146	0.107	0.01335	0.107	0.1058	0.107	0.19715	0.107	0.3619	0.107	0.35497	0.107	0.32446
	-0.392	0.01603	0.308	0.01395			0.108	0.00148	0.108	0.01336	0.108	0.10599	0.108	0.1973	0.108	0.36415	0.108	0.36068	0.108	0.33211
	-0.391	0.01608	0.309	0.01396			0.109	0.00146	0.109	0.01366	0.109	0.10575	0.109	0.1973	0.109	0.36712	0.109	0.36654	0.109	0.34056
	-0.39	0.0161	0.31	0.01397			0.11	0.00146	0.11	0.01317	0.11	0.10629	0.11	0.19823	0.11	0.36922	0.11	0.37195	0.11	0.34901
	-0.389	0.01614	0.311	0.01397			0.111	0.00149	0.111	0.01332	0.111	0.10663	0.111	0.19852	0.111	0.37195	0.111	0.37781	0.111	0.35693
	-0.388	0.01618	0.312	0.01399			0.112	0.00146	0.112	0.01352	0.112	0.10663	0.112	0.19881	0.112	0.37449	0.112	0.38367	0.112	0.3649
	-0.387	0.01628	0.313	0.014			0.113	0.00148	0.113	0.01353	0.113	0.10712	0.113	0.19988	0.113	0.37703	0.113	0.38894	0.113	0.37351
	-0.386	0.0162	0.314	0.01401			0.114	0.00148	0.114	0.01348	0.114	0.10721	0.114	0.20018	0.114	0.37962	0.114	0.39445	0.114	0.38048
	-0.385	0.01624	0.315	0.01404			0.115	0.00146	0.115	0.01353	0.115	0.10731	0.115	0.20003	0.115	0.38171	0.115	0.40016	0.115	0.38892
	-0.384	0.01631	0.316	0.01404			0.116	0.00148	0.116	0.01345	0.116	0.10795	0.116	0.20184	0.116	0.38454	0.116	0.40558	0.116	0.39737
	-0.383	0.01634	0.317	0.01405			0.117	0.00147	0.117	0.0135	0.117	0.1077	0.117	0.20106	0.117	0.38742	0.117	0.41143	0.117	0.40566
	-0.382	0.01638	0.318	0.01405			0.118	0.00149	0.118	0.01356	0.118	0.1078	0.118	0.20184	0.118	0.38981	0.118	0.41656	0.118	0.41253
	-0.381	0.01641	0.319	0.01406			0.119	0.00148	0.119	0.01359	0.119	0.10824	0.119	0.20257	0.119	0.39191	0.119	0.42192	0.119	0.42013
	-0.38	0.01643	0.32	0.01407			0.12	0.00147	0.12	0.01358	0.12	0.10824	0.12	0.20257	0.12	0.39445	0.12	0.42734	0.12	0.42794
	-0.379	0.01646	0.321	0.01407			0.121	0.00149	0.121	0.01358	0.121	0.10838	0.121	0.20272	0.121	0.3964	0.121	0.43232	0.121	0.43491
	-0.378	0.01649	0.322	0.01409			0.122	0.00148	0.122	0.01362	0.122	0.10863	0.122	0.20272	0.122	0.39835	0.122	0.43696	0.122	0.44194
	-0.377	0.01651	0.323	0.0141			0.123	0.00149	0.123	0.01366	0.123	0.10892	0.123	0.20379	0.123	0.40094	0.123	0.44208	0.123	0.44954
	-0.376	0.01654	0.324	0.0141			0.124	0.0015	0.124	0.01364	0.124	0.10897	0.124	0.20364	0.124	0.40319	0.124	0.44642	0.124	0.45688
	-0.375	0.01658	0.325	0.01412			0.125	0.00148	0.125	0.01369	0.125	0.10887	0.125	0.20394	0.125	0.40455	0.125	0.45169	0.125	0.46353
	-0.374	0.0166	0.326	0.01409			0.126	0.00149	0.126	0.01363	0.126	0.10926	0.126	0.20496	0.126	0.40709	0.126	0.45662	0.126	0.47082
	-0.373	0.01661	0.327	0.01411			0.127	0.00151	0.127	0.01364	0.127	0.10951	0.127	0.20496	0.127	0.40875	0.127	0.46096	0.127	0.47747
	-0.372	0.01661	0.328	0.01414			0.128	0.00148	0.128	0.01372	0.128	0.10965	0.128	0.20618	0.128	0.4107	0.128	0.4655	0.128	0.48449
	-0.371	0.01666	0.329	0.01414			0.129	0.0015	0.129	0.01368	0.129	0.11058	0.129	0.2072	0.129	0.41324	0.129	0.46999	0.129	0.49342
	-0.37	0.01666	0.33	0.01415			0.13	0.00149	0.13	0.01369	0.13	0.11014	0.13	0.20633	0.13	0.41607	0.13	0.47614	0.13	0.49959
	-0.369	0.01668	0.331	0.01416			0.131	0.0015	0.131	0.01377	0.131	0.11004	0.131	0.20677	0.131	0.41773	0.131	0.48083	0.131	0.50609
	-0.368	0.01671	0.332	0.01416			0.132	0.00151	0.132	0.01376	0.132	0.11048	0.132	0.20755	0.132	0.41866	0.132	0.48424	0.132	0.51274
	-0.367	0.01672	0.333	0.01417			0.133	0.00151	0.133	0.0138	0.133	0.11043	0.133	0.2072	0.133	0.42061	0.133	0.48898	0.133	0.5186
	-0.366	0.01675	0.334	0.01417			0.134	0.0015	0.134	0.01381	0.134	0.11063	0.134	0.20769	0.134	0.42227	0.134	0.49337	0.134	0.5251
	-0.365	0.01678	0.335	0.01419			0.135	0.0015	0.135	0.01378	0.135	0.11068	0.135	0.20799	0.135	0.42407	0.135	0.49678	0.135	0.53117
	-0.364	0.0168	0.336	0.0142			0.136	0.00151	0.136	0.01404	0.136	0.11073	0.136	0.20842	0.136	0.42568	0.136	0.50118	0.136	0.5375
	-0.363	0.01689	0.337	0.0142			0.137	0.00151	0.137	0.01353	0.137	0.11112	0.137	0.20872	0.137	0.4272	0.137	0.50557	0.137	0.54331
	-0.362	0.0168	0.338	0.0142			0.138	0.00152	0.138	0.01377	0.138	0.11126	0.138	0.20872	0.138	0.42871	0.138	0.50898	0.138	0.54965
	-0.361	0.0168	0.339	0.01421			0.139	0.0015	0.139	0.01393	0.139	0.11151	0.139	0.20979	0.139	0.43051	0.139	0.51338	0.139	0.55493
	-0.36	0.01686	0.34	0.01422			0.14	0.00151	0.14	0.01391	0.14	0.11165	0.14	0.20979	0.14	0.43217	0.14	0.51679	0.14	0.56126
	-0.359	0.01689	0.341	0.01422			0.141	0.0015	0.141	0.01395	0.141	0.11161	0.141	0.2093	0.141	0.43334	0.141	0.52118	0.141	0.56602
	-0.358	0.01691	0.342	0.01424			0.142	0.00152	0.142	0.01383	0.142	0.11224	0.142	0.21082	0.142	0.43622	0.142	0.52558	0.142	0.57394
	-0.357	0.01692	0.343	0.01424			0.143	0.00151	0.143	0.01383	0.143	0.11234	0.143	0.21096	0.143	0.43788	0.143	0.52997	0.143	0.57922
	-0.356	0.01694	0.344	0.01425			0.144	0.0015	0.144	0.01396	0.144	0.11204	0.144	0.21038	0.144	0.43935	0.144	0.53338	0.144	0.58502
	-0.355	0.01696	0.345	0.01425			0.145	0.0015	0.145	0.01391	0.145	0.11224	0.145	0.21174	0.145	0.44057	0.145	0.5368	0.145	0.59083
	-0.354	0.01698	0.346	0.01425			0.146	0.00152	0.146	0.01392	0.146	0.11219	0.146	0.2116	0.146	0.44193	0.146	0.5407	0.146	0.59611
	-0.353	0.01698	0.347	0.01426			0.147	0.00153	0.147	0.01397	0.147	0.11229	0.147	0.21189	0.147	0.44359	0.147	0.54461	0.147	0.60139
	-0.352	0.017	0.348	0.01427			0.148	0.00152	0.148	0.01395	0.148	0.11278	0.148	0.21291	0.148	0.44476	0.148	0.54802	0.148	0.6072
	-0.351	0.01702	0.349	0.01427			0.149	0.00152	0.149	0.01403	0.149	0.11278	0.149	0.21218	0.149	0.44657	0.149	0.55144	0.149	0.61195
	-0.35	0.01704	0.35	0.01427			0.15	0.00152	0.15	0.01403	0.15	0.11283	0.15	0.21262	0.15	0.44779	0.15	0.55486	0.15	0.61723
	-0.349	0.01706	0.351	0.01433			0.151	0.00153	0.151	0.014	0.151	0.11312	0.151	0.2134	0.151	0.44911	0.151	0.55827	0.151	0.62251
	-0.348	0.01706	0.352	0.01426			0.152	0.00152	0.152	0.01398	0.152	0.11317	0.152	0.21321	0.152	0.45018	0.152	0.56169	0.152	0.62832
	-0.347	0.01708	0.353	0.01427			0.153	0.00153	0.153	0.01399	0.153	0.11341	0.153	0.21355	0.153	0.45213	0.153	0.5651	0.153	0.63307
	-0.346	0.0171	0.354	0.0143			0.154	0.00153	0.154	0.01407	0.154	0.1137	0.154	0.21413	0.154	0.45316	0.154	0.56901	0.154	0.63835
	-0.345	0.0171	0.355	0.01432			0.155	0.00152	0.155	0.01399	0.155	0.11424	0.155	0.2155	0.155	0.45618	0.155	0.57291	0.155	0.64627
	-0.344	0.01712	0.356	0.01432			0.156	0.00155	0.156	0.014	0.156	0.11385	0.156	0.21472	0.156	0.4577	0.156	0.57682	0.156	0.65102
	-0.343	0.01713	0.357	0.01433			0.157	0.00152	0.157	0.01408	0.157	0.11356	0.157	0.21399	0.157	0.45843	0.157	0.58023	0.157	0.65525
	-0.342	0.01715	0.358	0.01433			0.158	0.00153	0.158	0.01404	0.158	0.11395	0.158	0.21501	0.158	0.45921	0.158	0.58316	0.158	0.66
	-0.341	0.01717	0.359	0.01433			0.159	0.00153	0.159	0.01409	0.159	0.1139	0.159	0.21501	0.159	0.46009	0.159	0.58609	0.159	0.66422
	-0.34	0.01718	0.36	0.01432			0.16	0.00153	0.16	0.01416	0.16	0.1139	0.16	0.21521	0.16	0.46082	0.16	0.58853	0.16	0.66845
	-0.339	0.01728	0.361	0.01435			0.161	0.00154	0.161	0.01419	0.161	0.11434	0.161	0.21594	0.161	0.46175	0.161	0.59146	0.161	0.67426
	-0.338	0.01718	0.362	0.01435			0.162	0.00154	0.162	0.01385	0.162	0.11444	0.162	0.21565	0.162	0.46311	0.162	0.59438	0.162	0.67795
	-0.337	0.0172	0.363	0.01435			0.163	0.00153	0.163	0.01413	0.163	0.11458	0.163	0.21565	0.163	0.46414	0.163	0.59731	0.163	0.68218
	-0.336	0.01722	0.364	0.01436			0.164	0.00155	0.164	0.01417	0.164	0.11492	0.164	0.21696	0.164	0.46487	0.164	0.59975	0.164	0.68746
	-0.335	0.01724	0.365	0.01436			0.165	0.00153	0.165	0.01423	0.165	0.11473	0.165	0.21623	0.165	0.46653	0.165	0.60317	0.165	0.69115
	-0.334	0.01725	0.366	0.01437			0.166	0.00153	0.166	0.01423	0.166	0.11488	0.166	0.21682	0.166	0.46746	0.166	0.60561	0.166	0.69643
	-0.333	0.0173	0.367	0.01437			0.167	0.00155	0.167	0.0142	0.167	0.11546	0.167	0.21789	0.167	0.46819	0.167	0.60805	0.167	0.70066
	-0.332	0.01729	0.368	0.01438			0.168	0.00153	0.168	0.01414	0.168	0.11527	0.168	0.21804	0.168	0.47043	0.168	0.61098	0.168	0.70594
	-0.331	0.01729	0.369	0.01438			0.169	0.00155	0.169	0.01416	0.169	0.11531	0.169	0.21789	0.169	0.47165	0.169	0.61439	0.169	0.70963
	-0.33	0.0173	0.37	0.0144			0.17	0.00154	0.17	0.01416	0.17	0.11527	0.17	0.2176	0.17	0.47224	0.17	0.61683	0.17	0.71386
	-0.329	0.0173	0.371	0.01441			0.171	0.00154	0.171	0.01419	0.171	0.11551	0.171	0.21804	0.171	0.47375	0.171	0.61976	0.171	0.71861
	-0.328	0.01732	0.372	0.0144			0.172	0.00155	0.172	0.01418	0.172	0.1157	0.172	0.21818	0.172	0.47448	0.172	0.6222	0.172	0.7223
	-0.327	0.01734	0.373	0.0144			0.173	0.00155	0.173	0.01424	0.173	0.11561	0.173	0.21775	0.173	0.47541	0.173	0.62513	0.173	0.72547
	-0.326	0.01734	0.374	0.01441			0.174	0.00155	0.174	0.01423	0.174	0.1159	0.174	0.21833	0.174	0.47692	0.174	0.62708	0.174	0.73022
	-0.325	0.01736	0.375	0.01442			0.175	0.00155	0.175	0.01422	0.175	0.11575	0.175	0.21877	0.175	0.47736	0.175	0.6305	0.175	0.73445
	-0.324	0.01736	0.376	0.01441			0.176	0.00155	0.176	0.01426	0.176	0.11575	0.176	0.21862	0.176	0.47824	0.176	0.63294	0.176	0.73814
	-0.323	0.01738	0.377	0.01441			0.177	0.00155	0.177	0.01423	0.177	0.11634	0.177	0.21955	0.177	0.47946	0.177	0.63538	0.177	0.7429
	-0.322	0.01738	0.378	0.01441			0.178	0.00155	0.178	0.01424	0.178	0.11634	0.178	0.2197	0.178	0.48019	0.178	0.63782	0.178	0.74606
	-0.321	0.0174	0.379	0.01442			0.179	0.00155	0.179	0.01433	0.179	0.11644	0.179	0.21955	0.179	0.48141	0.179	0.64026	0.179	0.75029
	-0.32	0.01742	0.38	0.01442			0.18	0.00156	0.18	0.01422	0.18	0.11722	0.18	0.22194	0.18	0.48214	0.18	0.64221	0.18	0.75504
	-0.319	0.01741	0.381	0.01443			0.181	0.00154	0.181	0.01423	0.181	0.11668	0.181	0.22106	0.181	0.48439	0.181	0.64562	0.181	0.76032
	-0.318	0.01742	0.382	0.01443			0.182	0.00155	0.182	0.01432	0.182	0.11663	0.182	0.22072	0.182	0.48488	0.182	0.64904	0.182	0.76349
	-0.317	0.01745	0.383	0.01445			0.183	0.00155	0.183	0.01429	0.183	0.11697	0.183	0.22121	0.183	0.48532	0.183	0.65099	0.183	0.76718
	-0.316	0.01744	0.384	0.01446			0.184	0.00156	0.184	0.01427	0.184	0.11692	0.184	0.22072	0.184	0.48668	0.184	0.65343	0.184	0.77088
	-0.315	0.01745	0.385	0.01445			0.185	0.00156	0.185	0.01451	0.185	0.11692	0.185	0.22072	0.185	0.48683	0.185	0.65587	0.185	0.77458
	-0.314	0.01751	0.386	0.01445			0.186	0.00155	0.186	0.01408	0.186	0.11683	0.186	0.22058	0.186	0.48756	0.186	0.65782	0.186	0.77722
	-0.313	0.01741	0.387	0.01447			0.187	0.00156	0.187	0.01425	0.187	0.11727	0.187	0.2218	0.187	0.48785	0.187	0.65978	0.187	0.78144
	-0.312	0.01745	0.388	0.01447			0.188	0.00156	0.188	0.0144	0.188	0.11746	0.188	0.22194	0.188	0.48898	0.188	0.66173	0.188	0.78408
	-0.311	0.01748	0.389	0.01447			0.189	0.00156	0.189	0.01448	0.189	0.11736	0.189	0.22165	0.189	0.48995	0.189	0.66417	0.189	0.78778
	-0.31	0.01749	0.39	0.01448			0.19	0.00156	0.19	0.01437	0.19	0.11756	0.19	0.22282	0.19	0.49044	0.19	0.66612	0.19	0.792
	-0.309	0.01749	0.391	0.01448			0.191	0.00156	0.191	0.01436	0.191	0.11751	0.191	0.22238	0.191	0.4919	0.191	0.66856	0.191	0.7957
	-0.308	0.0175	0.392	0.01448			0.192	0.00155	0.192	0.01444	0.192	0.11756	0.192	0.22224	0.192	0.49239	0.192	0.67051	0.192	0.79781
	-0.307	0.01755	0.393	0.01448			0.193	0.00156	0.193	0.01429	0.193	0.11834	0.193	0.2236	0.193	0.49288	0.193	0.67246	0.193	0.80309
	-0.306	0.01755	0.394	0.01448			0.194	0.00157	0.194	0.01437	0.194	0.11805	0.194	0.22267	0.194	0.49483	0.194	0.67539	0.194	0.80573
	-0.305	0.01756	0.395	0.0145			0.195	0.00156	0.195	0.01443	0.195	0.118	0.195	0.22331	0.195	0.49483	0.195	0.67686	0.195	0.8089
	-0.304	0.01757	0.396	0.0145			0.196	0.00156	0.196	0.01437	0.196	0.1181	0.196	0.22404	0.196	0.49581	0.196	0.6793	0.196	0.81259
	-0.303	0.01757	0.397	0.01451			0.197	0.00157	0.197	0.0144	0.197	0.11785	0.197	0.22346	0.197	0.49678	0.197	0.68076	0.197	0.81576
	-0.302	0.01758	0.398	0.01451			0.198	0.00156	0.198	0.01444	0.198	0.1181	0.198	0.2236	0.198	0.49678	0.198	0.68271	0.198	0.81787
	-0.301	0.01759	0.399	0.01452			0.199	0.00157	0.199	0.01443	0.199	0.11854	0.199	0.22463	0.199	0.49776	0.199	0.68466	0.199	0.8221
	-0.3	0.0176	0.4	0.01451			0.2	0.00156	0.2	0.01444	0.2	0.11844	0.2	0.22448	0.2	0.49922	0.2	0.68662	0.2	0.82421
	-0.299	0.0176	0.401	0.01448			0.201	0.00156	0.201	0.01442	0.201	0.11834	0.201	0.22433	0.201	0.49971	0.201	0.68857	0.201	0.82843
	-0.298	0.01762	0.402	0.01451			0.202	0.00157	0.202	0.01446	0.202	0.11844	0.202	0.22463	0.202	0.5002	0.202	0.69003	0.202	0.83054
	-0.297	0.01761	0.403	0.01453			0.203	0.00156	0.203	0.01442	0.203	0.11888	0.203	0.22477	0.203	0.50118	0.203	0.69198	0.203	0.83424
	-0.296	0.01762	0.404	0.01452			0.204	0.00158	0.204	0.01441	0.204	0.11912	0.204	0.22497	0.204	0.50166	0.204	0.69394	0.204	0.83688
	-0.295	0.01764	0.405	0.01453			0.205	0.00157	0.205	0.01458	0.205	0.11888	0.205	0.22463	0.205	0.50215	0.205	0.69589	0.205	0.84005
	-0.294	0.01762	0.406	0.01455			0.206	0.00157	0.206	0.01445	0.206	0.11961	0.206	0.22707	0.206	0.50459	0.206	0.69833	0.206	0.84533
	-0.293	0.01764	0.407	0.01453			0.207	0.00159	0.207	0.01444	0.207	0.11941	0.207	0.22614	0.207	0.50557	0.207	0.70126	0.207	0.8485
	-0.292	0.01765	0.408	0.01455			0.208	0.00155	0.208	0.01452	0.208	0.11932	0.208	0.22526	0.208	0.50557	0.208	0.70272	0.208	0.85008
	-0.291	0.01766	0.409	0.01455			0.209	0.00158	0.209	0.01447	0.209	0.11971	0.209	0.22614	0.209	0.50606	0.209	0.70418	0.209	0.85325
	-0.29	0.01766	0.41	0.01456			0.21	0.00158	0.21	0.01464	0.21	0.11941	0.21	0.22614	0.21	0.50606	0.21	0.70565	0.21	0.85536
	-0.289	0.01766	0.411	0.01457			0.211	0.00157	0.211	0.01444	0.211	0.11932	0.211	0.22599	0.211	0.50654	0.211	0.7076	0.211	0.85853
	-0.288	0.01775	0.412	0.01457			0.212	0.00159	0.212	0.01436	0.212	0.11961	0.212	0.22692	0.212	0.50654	0.212	0.70858	0.212	0.86117
	-0.287	0.01768	0.413	0.01457			0.213	0.00159	0.213	0.01454	0.213	0.11966	0.213	0.22614	0.213	0.50801	0.213	0.71053	0.213	0.86434
	-0.286	0.01767	0.414	0.01458			0.214	0.00158	0.214	0.01462	0.214	0.1198	0.214	0.22643	0.214	0.5085	0.214	0.7115	0.214	0.86645
	-0.285	0.01771	0.415	0.01457			0.215	0.00159	0.215	0.01458	0.215	0.12	0.215	0.22721	0.215	0.50898	0.215	0.71346	0.215	0.86909
	-0.284	0.01771	0.416	0.01458			0.216	0.00157	0.216	0.01461	0.216	0.1198	0.216	0.22672	0.216	0.50947	0.216	0.71541	0.216	0.87173
	-0.283	0.01773	0.417	0.01459			0.217	0.00158	0.217	0.01456	0.217	0.11976	0.217	0.22751	0.217	0.50996	0.217	0.71638	0.217	0.87437
	-0.282	0.01775	0.418	0.01459			0.218	0.00158	0.218	0.01458	0.218	0.12015	0.218	0.22751	0.218	0.51094	0.218	0.71834	0.218	0.87648
	-0.281	0.01775	0.419	0.01462			0.219	0.00158	0.219	0.01452	0.219	0.12073	0.219	0.22853	0.219	0.5124	0.219	0.72029	0.219	0.88123
	-0.28	0.01775	0.42	0.01461			0.22	0.00159	0.22	0.01455	0.22	0.12054	0.22	0.22794	0.22	0.51289	0.22	0.72224	0.22	0.88282
	-0.279	0.01778	0.421	0.01462			0.221	0.00156	0.221	0.0146	0.221	0.12005	0.221	0.22765	0.221	0.51338	0.221	0.7237	0.221	0.88493
	-0.278	0.01778	0.422	0.01462			0.222	0.00159	0.222	0.01457	0.222	0.12044	0.222	0.22809	0.222	0.51386	0.222	0.72517	0.222	0.88862
	-0.277	0.01778	0.423	0.01462			0.223	0.00159	0.223	0.01455	0.223	0.12068	0.223	0.22794	0.223	0.51435	0.223	0.72712	0.223	0.89021
	-0.276	0.01778	0.424	0.01462			0.224	0.00158	0.224	0.0146	0.224	0.12068	0.224	0.22751	0.224	0.51533	0.224	0.7281	0.224	0.89285
	-0.275	0.01778	0.425	0.01468			0.225	0.00159	0.225	0.01463	0.225	0.12098	0.225	0.22902	0.225	0.51582	0.225	0.73005	0.225	0.89549
	-0.274	0.01779	0.426	0.01459			0.226	0.00158	0.226	0.01465	0.226	0.12049	0.226	0.22838	0.226	0.51582	0.226	0.73102	0.226	0.89866
	-0.273	0.01781	0.427	0.01461			0.227	0.00158	0.227	0.01463	0.227	0.12039	0.227	0.22838	0.227	0.5163	0.227	0.73249	0.227	0.89971
	-0.272	0.01784	0.428	0.01462			0.228	0.00159	0.228	0.01457	0.228	0.12088	0.228	0.22946	0.228	0.51728	0.228	0.73395	0.228	0.90341
	-0.271	0.01784	0.429	0.01464			0.229	0.00159	0.229	0.01463	0.229	0.12098	0.229	0.22887	0.229	0.51777	0.229	0.73542	0.229	0.90499
	-0.27	0.01785	0.43	0.01466			0.23	0.00158	0.23	0.01467	0.23	0.12117	0.23	0.22946	0.23	0.51777	0.23	0.73688	0.23	0.90763
	-0.269	0.01787	0.431	0.01467			0.231	0.00159	0.231	0.01463	0.231	0.12176	0.231	0.23082	0.231	0.51826	0.231	0.73786	0.231	0.91027
	-0.268	0.01787	0.432	0.01467			0.232	0.0016	0.232	0.01464	0.232	0.12137	0.232	0.23063	0.232	0.5207	0.232	0.74078	0.232	0.9145
	-0.267	0.01788	0.433	0.01467			0.233	0.0016	0.233	0.01464	0.233	0.12127	0.233	0.23019	0.233	0.5207	0.233	0.74225	0.233	0.91502
	-0.266	0.01789	0.434	0.01468			0.234	0.00158	0.234	0.01466	0.234	0.12137	0.234	0.23004	0.234	0.5207	0.234	0.74371	0.234	0.91819
	-0.265	0.01791	0.435	0.01469			0.235	0.00159	0.235	0.01467	0.235	0.12161	0.235	0.23034	0.235	0.52118	0.235	0.74469	0.235	0.9203
	-0.264	0.01788	0.436	0.01469			0.236	0.0016	0.236	0.01464	0.236	0.12146	0.236	0.23034	0.236	0.52167	0.236	0.74615	0.236	0.92242
	-0.263	0.01785	0.437	0.01469			0.237	0.0016	0.237	0.0149	0.237	0.12117	0.237	0.2299	0.237	0.52167	0.237	0.74762	0.237	0.92347
	-0.262	0.01788	0.438	0.01471			0.238	0.0016	0.238	0.01451	0.238	0.12161	0.238	0.23112	0.238	0.52216	0.238	0.74859	0.238	0.92664
	-0.261	0.01791	0.439	0.01471			0.239	0.00159	0.239	0.01449	0.239	0.1219	0.239	0.23082	0.239	0.52314	0.239	0.74957	0.239	0.92822
	-0.26	0.01793	0.44	0.01471			0.24	0.00159	0.24	0.0147	0.24	0.1219	0.24	0.23048	0.24	0.52314	0.24	0.75103	0.24	0.93034
	-0.259	0.01795	0.441	0.01471			0.241	0.00161	0.241	0.01471	0.241	0.1222	0.241	0.2317	0.241	0.52411	0.241	0.75201	0.241	0.93245
	-0.258	0.01797	0.442	0.01472			0.242	0.0016	0.242	0.01473	0.242	0.12166	0.242	0.23097	0.242	0.52411	0.242	0.75298	0.242	0.93509
	-0.257	0.01797	0.443	0.01473			0.243	0.00158	0.243	0.01475	0.243	0.12176	0.243	0.23141	0.243	0.52411	0.243	0.75445	0.243	0.93667
	-0.256	0.01799	0.444	0.01473			0.244	0.0016	0.244	0.01471	0.244	0.12263	0.244	0.23258	0.244	0.52558	0.244	0.75542	0.244	0.93984
	-0.255	0.01798	0.445	0.01474			0.245	0.0016	0.245	0.01468	0.245	0.12254	0.245	0.2317	0.245	0.52606	0.245	0.75689	0.245	0.94142
	-0.254	0.018	0.446	0.01474			0.246	0.0016	0.246	0.01475	0.246	0.12249	0.246	0.23185	0.246	0.52704	0.246	0.75835	0.246	0.94406
	-0.253	0.01801	0.447	0.01476			0.247	0.00162	0.247	0.01478	0.247	0.12259	0.247	0.232	0.247	0.52753	0.247	0.75982	0.247	0.94512
	-0.252	0.01802	0.448	0.01476			0.248	0.00159	0.248	0.01477	0.248	0.12215	0.248	0.23185	0.248	0.52802	0.248	0.76079	0.248	0.94829
	-0.251	0.01804	0.449	0.01476			0.249	0.0016	0.249	0.01475	0.249	0.12229	0.249	0.23243	0.249	0.5285	0.249	0.76226	0.249	0.94882
	-0.25	0.01805	0.45	0.01476			0.25	0.00161	0.25	0.01477	0.25	0.12254	0.25	0.23243	0.25	0.52802	0.25	0.76274	0.25	0.95093
	-0.249	0.01806	0.451	0.01483			0.251	0.00161	0.251	0.01478	0.251	0.12283	0.251	0.23278	0.251	0.52899	0.251	0.76372	0.251	0.95304
	-0.248	0.01808	0.452	0.01474			0.252	0.00162	0.252	0.01478	0.252	0.12288	0.252	0.23322	0.252	0.52997	0.252	0.76518	0.252	0.95515
	-0.247	0.01809	0.453	0.01477			0.253	0.0016	0.253	0.0148	0.253	0.12249	0.253	0.23229	0.253	0.52997	0.253	0.76616	0.253	0.95621
	-0.246	0.0181	0.454	0.01479			0.254	0.00161	0.254	0.01475	0.254	0.12288	0.254	0.2338	0.254	0.53046	0.254	0.76714	0.254	0.95938
	-0.245	0.01811	0.455	0.01479			0.255	0.00161	0.255	0.01476	0.255	0.12307	0.255	0.23365	0.255	0.53046	0.255	0.7686	0.255	0.9599
	-0.244	0.01812	0.456	0.01481			0.256	0.00161	0.256	0.01488	0.256	0.12307	0.256	0.23322	0.256	0.53094	0.256	0.76909	0.256	0.96254
	-0.243	0.01813	0.457	0.01482			0.257	0.00161	0.257	0.01475	0.257	0.12415	0.257	0.23575	0.257	0.53241	0.257	0.77104	0.257	0.96677
	-0.242	0.01812	0.458	0.01481			0.258	0.00161	0.258	0.01478	0.258	0.12337	0.258	0.23409	0.258	0.53338	0.258	0.77299	0.258	0.96888
	-0.241	0.01813	0.459	0.01482			0.259	0.00159	0.259	0.01482	0.259	0.12312	0.259	0.23365	0.259	0.53338	0.259	0.77446	0.259	0.96941
	-0.24	0.0182	0.46	0.01483			0.26	0.00162	0.26	0.01476	0.26	0.12346	0.26	0.23424	0.26	0.53338	0.26	0.77494	0.26	0.97205
	-0.239	0.01814	0.461	0.01486			0.261	0.00161	0.261	0.01506	0.261	0.12342	0.261	0.2338	0.261	0.53387	0.261	0.77641	0.261	0.9731
	-0.238	0.01814	0.462	0.01484			0.262	0.0016	0.262	0.01458	0.262	0.12351	0.262	0.23409	0.262	0.53387	0.262	0.77738	0.262	0.97469
	-0.237	0.01819	0.463	0.01484			0.263	0.00162	0.263	0.01477	0.263	0.12351	0.263	0.23473	0.263	0.53387	0.263	0.77885	0.263	0.97522
	-0.236	0.0182	0.464	0.01486			0.264	0.0016	0.264	0.01492	0.264	0.12332	0.264	0.23439	0.264	0.53436	0.264	0.77885	0.264	0.97733
	-0.235	0.01824	0.465	0.01486			0.265	0.00162	0.265	0.0149	0.265	0.12351	0.265	0.23473	0.265	0.53485	0.265	0.77982	0.265	0.97891
	-0.234	0.01824	0.466	0.01486			0.266	0.00161	0.266	0.01488	0.266	0.1239	0.266	0.23453	0.266	0.53485	0.266	0.78031	0.266	0.9805
	-0.233	0.01824	0.467	0.01487			0.267	0.00162	0.267	0.01484	0.267	0.12405	0.267	0.23502	0.267	0.53582	0.267	0.78178	0.267	0.98208
	-0.232	0.01826	0.468	0.01488			0.268	0.00162	0.268	0.01482	0.268	0.12381	0.268	0.23517	0.268	0.53582	0.268	0.78275	0.268	0.98419
	-0.231	0.01828	0.469	0.01488			0.269	0.0016	0.269	0.01492	0.269	0.12346	0.269	0.23487	0.269	0.53582	0.269	0.78373	0.269	0.98525
	-0.23	0.01829	0.47	0.01489			0.27	0.00162	0.27	0.01485	0.27	0.12415	0.27	0.23619	0.27	0.53778	0.27	0.78519	0.27	0.98894
	-0.229	0.0183	0.471	0.01489			0.271	0.00163	0.271	0.01486	0.271	0.12424	0.271	0.23561	0.271	0.53875	0.271	0.78617	0.271	0.98947
	-0.228	0.0183	0.472	0.0149			0.272	0.0016	0.272	0.01488	0.272	0.12415	0.272	0.23546	0.272	0.53875	0.272	0.78714	0.272	0.99106
	-0.227	0.01831	0.473	0.0149			0.273	0.00162	0.273	0.01486	0.273	0.12429	0.273	0.23619	0.273	0.53875	0.273	0.78861	0.273	0.9937
	-0.226	0.01832	0.474	0.01492			0.274	0.00162	0.274	0.01488	0.274	0.12405	0.274	0.23575	0.274	0.53875	0.274	0.7891	0.274	0.9937
	-0.225	0.01835	0.475	0.01494			0.275	0.00162	0.275	0.01496	0.275	0.12415	0.275	0.23634	0.275	0.53924	0.275	0.78958	0.275	0.99528
	-0.224	0.01837	0.476	0.01489			0.276	0.00163	0.276	0.01494	0.276	0.12478	0.276	0.23634	0.276	0.53924	0.276	0.79007	0.276	0.99686
	-0.223	0.01838	0.477	0.01489			0.277	0.0016	0.277	0.01492	0.277	0.12459	0.277	0.23575	0.277	0.53973	0.277	0.79154	0.277	0.99845
	-0.222	0.0184	0.478	0.01492			0.278	0.00162	0.278	0.01489	0.278	0.12454	0.278	0.23575	0.278	0.5407	0.278	0.79202	0.278	1.00003
	-0.221	0.01842	0.479	0.01494			0.279	0.00162	0.279	0.01488	0.279	0.12459	0.279	0.23683	0.279	0.5407	0.279	0.793	0.279	1.00214
	-0.22	0.01842	0.48	0.01495			0.28	0.00162	0.28	0.01493	0.28	0.12454	0.28	0.23648	0.28	0.54168	0.28	0.79398	0.28	1.0032
	-0.219	0.01843	0.481	0.01497			0.281	0.00163	0.281	0.01491	0.281	0.12473	0.281	0.23697	0.281	0.54168	0.281	0.79495	0.281	1.00531
	-0.218	0.01844	0.482	0.01497			0.282	0.00161	0.282	0.01499	0.282	0.12507	0.282	0.2377	0.282	0.54168	0.282	0.79544	0.282	1.00637
	-0.217	0.01844	0.483	0.01498			0.283	0.00162	0.283	0.01488	0.283	0.12556	0.283	0.23814	0.283	0.54363	0.283	0.79739	0.283	1.01059
	-0.216	0.01846	0.484	0.01497			0.284	0.00163	0.284	0.01491	0.284	0.12527	0.284	0.2377	0.284	0.54363	0.284	0.79886	0.284	1.01112
	-0.215	0.01849	0.485	0.01498			0.285	0.00162	0.285	0.01499	0.285	0.12483	0.285	0.23683	0.285	0.54363	0.285	0.79934	0.285	1.01218
	-0.214	0.01858	0.486	0.015			0.286	0.00163	0.286	0.01518	0.286	0.12517	0.286	0.23756	0.286	0.54412	0.286	0.80032	0.286	1.01323
	-0.213	0.01848	0.487	0.01499			0.287	0.00163	0.287	0.01464	0.287	0.12532	0.287	0.23741	0.287	0.54412	0.287	0.8013	0.287	1.01534
	-0.212	0.01849	0.488	0.015			0.288	0.00162	0.288	0.01479	0.288	0.12522	0.288	0.23712	0.288	0.54363	0.288	0.80081	0.288	1.01587
	-0.211	0.01855	0.489	0.01502			0.289	0.00163	0.289	0.01501	0.289	0.12542	0.289	0.23814	0.289	0.54412	0.289	0.80227	0.289	1.01851
	-0.21	0.01857	0.49	0.01502			0.29	0.00164	0.29	0.01511	0.29	0.12507	0.29	0.238	0.29	0.54412	0.29	0.80325	0.29	1.01851
	-0.209	0.01859	0.491	0.01502			0.291	0.00162	0.291	0.01507	0.291	0.12537	0.291	0.23829	0.291	0.54461	0.291	0.80374	0.291	1.02062
	-0.208	0.01861	0.492	0.01503			0.292	0.00162	0.292	0.015	0.292	0.12586	0.292	0.23966	0.292	0.54558	0.292	0.80471	0.292	1.02115
	-0.207	0.01863	0.493	0.01505			0.293	0.00163	0.293	0.01501	0.293	0.12556	0.293	0.23878	0.293	0.54558	0.293	0.8052	0.293	1.02274
	-0.206	0.01864	0.494	0.01505			0.294	0.00163	0.294	0.01506	0.294	0.12546	0.294	0.23844	0.294	0.54656	0.294	0.80618	0.294	1.02379
	-0.205	0.01868	0.495	0.01505			0.295	0.00164	0.295	0.015	0.295	0.126	0.295	0.2398	0.295	0.54705	0.295	0.80666	0.295	1.0259
	-0.204	0.01867	0.496	0.01508			0.296	0.00163	0.296	0.01499	0.296	0.12581	0.296	0.23936	0.296	0.54754	0.296	0.80813	0.296	1.02749
	-0.203	0.01869	0.497	0.01508			0.297	0.00163	0.297	0.01503	0.297	0.12586	0.297	0.23878	0.297	0.54802	0.297	0.8091	0.297	1.0296
	-0.202	0.01871	0.498	0.01509			0.298	0.00164	0.298	0.01502	0.298	0.1259	0.298	0.23907	0.298	0.54802	0.298	0.80959	0.298	1.03013
	-0.201	0.01873	0.499	0.01513			0.299	0.00163	0.299	0.01502	0.299	0.12615	0.299	0.23922	0.299	0.54851	0.299	0.81057	0.299	1.03224
	-0.2	0.01875	0.5	0.01509			0.3	0.00164	0.3	0.01501	0.3	0.12586	0.3	0.23995	0.3	0.54802	0.3	0.81154	0.3	1.03224
	-0.199	0.01876	0.501	0.01509			0.301	0.00162	0.301	0.01505	0.301	0.12551	0.301	0.23936	0.301	0.549	0.301	0.81203	0.301	1.03382
	-0.198	0.01878	0.502	0.01512			0.302	0.00162	0.302	0.01501	0.302	0.1261	0.302	0.24039	0.302	0.54949	0.302	0.81203	0.302	1.03488
	-0.197	0.01881	0.503	0.01512			0.303	0.00164	0.303	0.01505	0.303	0.12629	0.303	0.24039	0.303	0.54998	0.303	0.8135	0.303	1.03646
	-0.196	0.01882	0.504	0.01514			0.304	0.00163	0.304	0.01507	0.304	0.1261	0.304	0.23995	0.304	0.54998	0.304	0.81398	0.304	1.03699
	-0.195	0.01886	0.505	0.01515			0.305	0.00164	0.305	0.01505	0.305	0.12625	0.305	0.24039	0.305	0.55046	0.305	0.81545	0.305	1.0391
	-0.194	0.01887	0.506	0.01515			0.306	0.00164	0.306	0.01505	0.306	0.12615	0.306	0.2398	0.306	0.55046	0.306	0.81594	0.306	1.0391
	-0.193	0.01889	0.507	0.01517			0.307	0.00163	0.307	0.01512	0.307	0.12644	0.307	0.2401	0.307	0.55095	0.307	0.81691	0.307	1.04122
	-0.192	0.01892	0.508	0.01518			0.308	0.00164	0.308	0.01509	0.308	0.1279	0.308	0.24312	0.308	0.55193	0.308	0.8174	0.308	1.04491
	-0.191	0.01892	0.509	0.01519			0.309	0.00164	0.309	0.01513	0.309	0.12712	0.309	0.24161	0.309	0.55388	0.309	0.82033	0.309	1.04755
	-0.19	0.01892	0.51	0.01519			0.31	0.00164	0.31	0.01511	0.31	0.12654	0.31	0.24132	0.31	0.55437	0.31	0.8213	0.31	1.04808
	-0.189	0.01897	0.511	0.0152			0.311	0.00164	0.311	0.0151	0.311	0.12668	0.311	0.24146	0.311	0.55339	0.311	0.82228	0.311	1.04914
	-0.188	0.01902	0.512	0.01523			0.312	0.00163	0.312	0.01521	0.312	0.12683	0.312	0.24102	0.312	0.55339	0.312	0.82228	0.312	1.04966
	-0.187	0.01895	0.513	0.01521			0.313	0.00165	0.313	0.01486	0.313	0.12703	0.313	0.24039	0.313	0.55339	0.313	0.82277	0.313	1.05072
	-0.186	0.01898	0.514	0.01523			0.314	0.00164	0.314	0.01512	0.314	0.12698	0.314	0.24117	0.314	0.5529	0.314	0.82277	0.314	1.05072
	-0.185	0.01903	0.515	0.01525			0.315	0.00163	0.315	0.0152	0.315	0.12698	0.315	0.24161	0.315	0.55388	0.315	0.82326	0.315	1.0523
	-0.184	0.01908	0.516	0.01525			0.316	0.00165	0.316	0.01518	0.316	0.12688	0.316	0.24146	0.316	0.55388	0.316	0.82423	0.316	1.05283
	-0.183	0.01909	0.517	0.01526			0.317	0.00162	0.317	0.01518	0.317	0.12678	0.317	0.24117	0.317	0.55388	0.317	0.82423	0.317	1.05336
	-0.182	0.01911	0.518	0.01526			0.318	0.00165	0.318	0.01514	0.318	0.12737	0.318	0.24176	0.318	0.55437	0.318	0.82521	0.318	1.05494
	-0.181	0.01915	0.519	0.01526			0.319	0.00164	0.319	0.01513	0.319	0.12727	0.319	0.24205	0.319	0.55486	0.319	0.8257	0.319	1.05653
	-0.18	0.01916	0.52	0.01529			0.32	0.00163	0.32	0.01518	0.32	0.12698	0.32	0.24176	0.32	0.55534	0.32	0.82618	0.32	1.05706
	-0.179	0.01919	0.521	0.0153			0.321	0.00164	0.321	0.01509	0.321	0.12751	0.321	0.24312	0.321	0.55583	0.321	0.82716	0.321	1.06022
	-0.178	0.01918	0.522	0.01531			0.322	0.00164	0.322	0.01512	0.322	0.12742	0.322	0.24234	0.322	0.55681	0.322	0.82814	0.322	1.06022
	-0.177	0.01921	0.523	0.01531			0.323	0.00163	0.323	0.01519	0.323	0.12751	0.323	0.24205	0.323	0.55681	0.323	0.82814	0.323	1.06128
	-0.176	0.01925	0.524	0.01534			0.324	0.00165	0.324	0.01519	0.324	0.12786	0.324	0.24268	0.324	0.55681	0.324	0.82862	0.324	1.06286
	-0.175	0.01928	0.525	0.01533			0.325	0.00164	0.325	0.01518	0.325	0.12742	0.325	0.24205	0.325	0.55681	0.325	0.8296	0.325	1.06286
	-0.174	0.01928	0.526	0.01531			0.326	0.00164	0.326	0.01518	0.326	0.12737	0.326	0.24219	0.326	0.5573	0.326	0.83058	0.326	1.06445
	-0.173	0.0193	0.527	0.01534			0.327	0.00165	0.327	0.0152	0.327	0.12776	0.327	0.24327	0.327	0.5573	0.327	0.83106	0.327	1.06498
	-0.172	0.0193	0.528	0.01536			0.328	0.00164	0.328	0.01521	0.328	0.1279	0.328	0.24371	0.328	0.55778	0.328	0.83155	0.328	1.06656
	-0.171	0.01934	0.529	0.01536			0.329	0.00165	0.329	0.01517	0.329	0.128	0.329	0.24385	0.329	0.55778	0.329	0.83253	0.329	1.06762
	-0.17	0.01936	0.53	0.01538			0.33	0.00164	0.33	0.01521	0.33	0.12795	0.33	0.24341	0.33	0.55778	0.33	0.83253	0.33	1.06867
	-0.169	0.01939	0.531	0.0154			0.331	0.00164	0.331	0.01522	0.331	0.1279	0.331	0.24356	0.331	0.55876	0.331	0.8335	0.331	1.06973
	-0.168	0.0194	0.532	0.01541			0.332	0.00166	0.332	0.01523	0.332	0.12781	0.332	0.244	0.332	0.55876	0.332	0.83399	0.332	1.07131
	-0.167	0.01943	0.533	0.01543			0.333	0.00163	0.333	0.01526	0.333	0.12781	0.333	0.24312	0.333	0.55974	0.333	0.83448	0.333	1.07184
	-0.166	0.01945	0.534	0.01544			0.334	0.00165	0.334	0.01519	0.334	0.12917	0.334	0.24522	0.334	0.56071	0.334	0.83594	0.334	1.07554
	-0.165	0.01955	0.535	0.01544			0.335	0.00165	0.335	0.01521	0.335	0.12864	0.335	0.24449	0.335	0.56169	0.335	0.83741	0.335	1.07606
	-0.164	0.01945	0.536	0.01545			0.336	0.00164	0.336	0.01529	0.336	0.12786	0.336	0.24385	0.336	0.56169	0.336	0.83741	0.336	1.07659
	-0.163	0.01949	0.537	0.01545			0.337	0.00166	0.337	0.01523	0.337	0.128	0.337	0.24385	0.337	0.5612	0.337	0.83838	0.337	1.07765
	-0.162	0.01953	0.538	0.01548			0.338	0.00165	0.338	0.01524	0.338	0.12815	0.338	0.244	0.338	0.5612	0.338	0.83887	0.338	1.07818
	-0.161	0.01956	0.539	0.01548			0.339	0.00164	0.339	0.01533	0.339	0.12878	0.339	0.24429	0.339	0.56169	0.339	0.83887	0.339	1.0787
	-0.16	0.0196	0.54	0.0155			0.34	0.00165	0.34	0.015	0.34	0.12912	0.34	0.24507	0.34	0.5612	0.34	0.83936	0.34	1.08029
	-0.159	0.01962	0.541	0.01551			0.341	0.00165	0.341	0.01525	0.341	0.12805	0.341	0.24463	0.341	0.56169	0.341	0.84034	0.341	1.08029
	-0.158	0.01964	0.542	0.01552			0.342	0.00164	0.342	0.01534	0.342	0.12781	0.342	0.24478	0.342	0.56218	0.342	0.84082	0.342	1.08187
	-0.157	0.01968	0.543	0.01552			0.343	0.00164	0.343	0.01535	0.343	0.12825	0.343	0.24566	0.343	0.56266	0.343	0.84131	0.343	1.0824
	-0.156	0.0197	0.544	0.01555			0.344	0.00164	0.344	0.01534	0.344	0.12844	0.344	0.24449	0.344	0.56315	0.344	0.8418	0.344	1.08398
	-0.155	0.01973	0.545	0.01555			0.345	0.00166	0.345	0.01526	0.345	0.12859	0.345	0.24522	0.345	0.56364	0.345	0.84229	0.345	1.08398
	-0.154	0.01975	0.546	0.01556			0.346	0.00165	0.346	0.01529	0.346	0.12859	0.346	0.24537	0.346	0.56364	0.346	0.84326	0.346	1.08557
	-0.153	0.01977	0.547	0.01559			0.347	0.00166	0.347	0.0153	0.347	0.12873	0.347	0.24644	0.347	0.56462	0.347	0.84424	0.347	1.08715
	-0.152	0.01979	0.548	0.01559			0.348	0.00166	0.348	0.0153	0.348	0.12878	0.348	0.24566	0.348	0.5651	0.348	0.84473	0.348	1.08821
	-0.151	0.01981	0.549	0.0156			0.349	0.00164	0.349	0.01533	0.349	0.12893	0.349	0.24551	0.349	0.56462	0.349	0.84522	0.349	1.08821
	-0.15	0.01983	0.55	0.01562			0.35	0.00165	0.35	0.0153	0.35	0.12932	0.35	0.24595	0.35	0.5651	0.35	0.84668	0.35	1.09032
	-0.149	0.01987	0.551	0.01567			0.351	0.00166	0.351	0.01532	0.351	0.12908	0.351	0.2461	0.351	0.5651	0.351	0.84668	0.351	1.09032
	-0.148	0.01989	0.552	0.01561			0.352	0.00165	0.352	0.01538	0.352	0.12859	0.352	0.24566	0.352	0.5651	0.352	0.84668	0.352	1.09138
	-0.147	0.01993	0.553	0.01564			0.353	0.00165	0.353	0.01529	0.353	0.12908	0.353	0.24688	0.353	0.56559	0.353	0.84766	0.353	1.0919
	-0.146	0.01995	0.554	0.01566			0.354	0.00166	0.354	0.01532	0.354	0.12922	0.354	0.24659	0.354	0.56657	0.354	0.84863	0.354	1.09349
	-0.145	0.01999	0.555	0.01569			0.355	0.00164	0.355	0.01536	0.355	0.12961	0.355	0.24624	0.355	0.56608	0.355	0.84863	0.355	1.09349
	-0.144	0.02002	0.556	0.01569			0.356	0.00167	0.356	0.01531	0.356	0.12976	0.356	0.24688	0.356	0.56608	0.356	0.84912	0.356	1.09507
	-0.143	0.02004	0.557	0.01571			0.357	0.00165	0.357	0.01537	0.357	0.12908	0.357	0.24624	0.357	0.56657	0.357	0.8501	0.357	1.0956
	-0.142	0.02006	0.558	0.01574			0.358	0.00164	0.358	0.01544	0.358	0.12917	0.358	0.24673	0.358	0.56754	0.358	0.85058	0.358	1.09718
	-0.141	0.02011	0.559	0.01574			0.359	0.00165	0.359	0.01539	0.359	0.13049	0.359	0.24912	0.359	0.56706	0.359	0.85107	0.359	1.09877
	-0.14	0.02019	0.56	0.01575			0.36	0.00165	0.36	0.01534	0.36	0.13054	0.36	0.2482	0.36	0.56901	0.36	0.85302	0.36	1.10194
	-0.139	0.0201	0.561	0.01576			0.361	0.00167	0.361	0.01535	0.361	0.12986	0.361	0.2479	0.361	0.5695	0.361	0.854	0.361	1.10141
	-0.138	0.02015	0.562	0.01577			0.362	0.00165	0.362	0.01535	0.362	0.12937	0.362	0.24717	0.362	0.5695	0.362	0.85449	0.362	1.10194
	-0.137	0.0202	0.563	0.0158			0.363	0.00165	0.363	0.01554	0.363	0.12956	0.363	0.24761	0.363	0.5695	0.363	0.85449	0.363	1.10246
	-0.136	0.02023	0.564	0.01579			0.364	0.00167	0.364	0.01526	0.364	0.13	0.364	0.24746	0.364	0.5695	0.364	0.85498	0.364	1.10405
	-0.135	0.02026	0.565	0.01581			0.365	0.00166	0.365	0.01528	0.365	0.13	0.365	0.24717	0.365	0.5695	0.365	0.85498	0.365	1.10405
	-0.134	0.0203	0.566	0.01583			0.366	0.00166	0.366	0.01542	0.366	0.13005	0.366	0.24776	0.366	0.5695	0.366	0.85595	0.366	1.10563
	-0.133	0.02033	0.567	0.01585			0.367	0.00167	0.367	0.01549	0.367	0.12991	0.367	0.24776	0.367	0.5695	0.367	0.85595	0.367	1.10563
	-0.132	0.02036	0.568	0.01585			0.368	0.00164	0.368	0.01552	0.368	0.12986	0.368	0.24805	0.368	0.57047	0.368	0.85595	0.368	1.10669
	-0.131	0.02039	0.569	0.01588			0.369	0.00167	0.369	0.0154	0.369	0.13034	0.369	0.24883	0.369	0.56998	0.369	0.85644	0.369	1.10722
	-0.13	0.02042	0.57	0.01588			0.37	0.00166	0.37	0.01541	0.37	0.13039	0.37	0.24839	0.37	0.57047	0.37	0.85693	0.37	1.1088
	-0.129	0.02043	0.571	0.01591			0.371	0.00166	0.371	0.01546	0.371	0.13039	0.371	0.2482	0.371	0.57096	0.371	0.8579	0.371	1.10827
	-0.128	0.02049	0.572	0.01592			0.372	0.00167	0.372	0.01536	0.372	0.13069	0.372	0.24956	0.372	0.57096	0.372	0.8579	0.372	1.11091
	-0.127	0.02051	0.573	0.01593			0.373	0.00165	0.373	0.01538	0.373	0.1302	0.373	0.24839	0.373	0.57194	0.373	0.85937	0.373	1.11144
	-0.126	0.02053	0.574	0.01595			0.374	0.00166	0.374	0.01545	0.374	0.13034	0.374	0.24854	0.374	0.57194	0.374	0.85937	0.374	1.1125
	-0.125	0.02057	0.575	0.016			0.375	0.00167	0.375	0.01545	0.375	0.13078	0.375	0.24883	0.375	0.57242	0.375	0.85986	0.375	1.11302
	-0.124	0.02059	0.576	0.01596			0.376	0.00167	0.376	0.01544	0.376	0.13049	0.376	0.24898	0.376	0.57291	0.376	0.86034	0.376	1.11355
	-0.123	0.02061	0.577	0.01597			0.377	0.00167	0.377	0.01541	0.377	0.1302	0.377	0.24912	0.377	0.57291	0.377	0.86132	0.377	1.11461
	-0.122	0.02064	0.578	0.016			0.378	0.00166	0.378	0.01549	0.378	0.1302	0.378	0.24883	0.378	0.57291	0.378	0.86132	0.378	1.11461
	-0.121	0.02067	0.579	0.01602			0.379	0.00166	0.379	0.01551	0.379	0.13074	0.379	0.24971	0.379	0.5734	0.379	0.8623	0.379	1.11619
	-0.12	0.02071	0.58	0.01602			0.38	0.00167	0.38	0.01547	0.38	0.13093	0.38	0.24971	0.38	0.57291	0.38	0.86278	0.38	1.11672
	-0.119	0.02074	0.581	0.01605			0.381	0.00166	0.381	0.01545	0.381	0.13064	0.381	0.24927	0.381	0.5734	0.381	0.86278	0.381	1.11778
	-0.118	0.02078	0.582	0.01607			0.382	0.00167	0.382	0.01543	0.382	0.13078	0.382	0.24971	0.382	0.57389	0.382	0.86376	0.382	1.1183
	-0.117	0.02081	0.583	0.01607			0.383	0.00165	0.383	0.01552	0.383	0.13083	0.383	0.25015	0.383	0.57438	0.383	0.86425	0.383	1.11936
	-0.116	0.02084	0.584	0.0161			0.384	0.00165	0.384	0.01557	0.384	0.13093	0.384	0.24956	0.384	0.57438	0.384	0.86474	0.384	1.11989
	-0.115	0.02092	0.585	0.01611			0.385	0.00168	0.385	0.01545	0.385	0.13196	0.385	0.25108	0.385	0.57486	0.385	0.8662	0.385	1.12358
	-0.114	0.02084	0.586	0.01613			0.386	0.00166	0.386	0.01548	0.386	0.13142	0.386	0.25015	0.386	0.57682	0.386	0.86766	0.386	1.12358
	-0.113	0.02089	0.587	0.01614			0.387	0.00167	0.387	0.01559	0.387	0.13098	0.387	0.25034	0.387	0.57682	0.387	0.86864	0.387	1.12464
	-0.112	0.02094	0.588	0.01616			0.388	0.00166	0.388	0.01546	0.388	0.13122	0.388	0.25108	0.388	0.57633	0.388	0.86815	0.388	1.12517
	-0.111	0.02097	0.589	0.01618			0.389	0.00167	0.389	0.01525	0.389	0.13093	0.389	0.25078	0.389	0.57633	0.389	0.86815	0.389	1.12517
	-0.11	0.02102	0.59	0.01619			0.39	0.00167	0.39	0.01549	0.39	0.13117	0.39	0.25034	0.39	0.57682	0.39	0.86913	0.39	1.1257
	-0.109	0.02105	0.591	0.01619			0.391	0.00168	0.391	0.01564	0.391	0.13161	0.391	0.25137	0.391	0.57682	0.391	0.86962	0.391	1.12675
	-0.108	0.02107	0.592	0.01623			0.392	0.00166	0.392	0.01558	0.392	0.13142	0.392	0.25093	0.392	0.5773	0.392	0.86962	0.392	1.12675
	-0.107	0.02112	0.593	0.01623			0.393	0.00168	0.393	0.01557	0.393	0.13137	0.393	0.25049	0.393	0.57682	0.393	0.8701	0.393	1.12834
	-0.106	0.02115	0.594	0.01624			0.394	0.00167	0.394	0.01556	0.394	0.13127	0.394	0.25078	0.394	0.57682	0.394	0.8701	0.394	1.12834
	-0.105	0.02117	0.595	0.01627			0.395	0.00167	0.395	0.01553	0.395	0.13176	0.395	0.25108	0.395	0.57779	0.395	0.87108	0.395	1.12992
	-0.104	0.02121	0.596	0.01628			0.396	0.00168	0.396	0.01555	0.396	0.132	0.396	0.25152	0.396	0.57828	0.396	0.87108	0.396	1.12992
	-0.103	0.02124	0.597	0.01629			0.397	0.00166	0.397	0.01561	0.397	0.13166	0.397	0.25137	0.397	0.57779	0.397	0.87157	0.397	1.13045
	-0.102	0.0213	0.598	0.01631			0.398	0.00166	0.398	0.01554	0.398	0.13176	0.398	0.2523	0.398	0.57877	0.398	0.87206	0.398	1.13256
	-0.101	0.02132	0.599	0.01636			0.399	0.00168	0.399	0.01551	0.399	0.13176	0.399	0.2523	0.399	0.57877	0.399	0.87303	0.399	1.13256
	-0.1	0.02134	0.6	0.01632			0.4	0.00166	0.4	0.01556	0.4	0.13176	0.4	0.25137	0.4	0.57926	0.4	0.87352	0.4	1.13309
	-0.099	0.02137	0.601	0.01634			0.401	0.00167	0.401	0.01555	0.401	0.1321	0.401	0.25195	0.401	0.57926	0.401	0.87401	0.401	1.13414
	-0.098	0.02141	0.602	0.01636			0.402	0.00167	0.402	0.01558	0.402	0.13191	0.402	0.25137	0.402	0.57974	0.402	0.8745	0.402	1.13414
	-0.097	0.02144	0.603	0.01639			0.403	0.00167	0.403	0.01562	0.403	0.13171	0.403	0.25166	0.403	0.57974	0.403	0.8745	0.403	1.13467
	-0.096	0.02148	0.604	0.01641			0.404	0.00168	0.404	0.0156	0.404	0.13196	0.404	0.2523	0.404	0.57974	0.404	0.8745	0.404	1.13573
	-0.095	0.0215	0.605	0.01643			0.405	0.00168	0.405	0.01561	0.405	0.132	0.405	0.25166	0.405	0.58023	0.405	0.87596	0.405	1.13678
	-0.094	0.02153	0.606	0.01644			0.406	0.00167	0.406	0.01557	0.406	0.13225	0.406	0.2523	0.406	0.58023	0.406	0.87596	0.406	1.13678
	-0.093	0.02157	0.607	0.01645			0.407	0.00168	0.407	0.01558	0.407	0.13239	0.407	0.25259	0.407	0.58072	0.407	0.87596	0.407	1.13784
	-0.092	0.02159	0.608	0.01648			0.408	0.00166	0.408	0.01556	0.408	0.132	0.408	0.25274	0.408	0.58121	0.408	0.87694	0.408	1.13837
	-0.091	0.02164	0.609	0.01649			0.409	0.00169	0.409	0.01557	0.409	0.1321	0.409	0.25274	0.409	0.5817	0.409	0.87742	0.409	1.13995
	-0.09	0.02168	0.61	0.0165			0.41	0.00167	0.41	0.01563	0.41	0.1323	0.41	0.25288	0.41	0.58121	0.41	0.87742	0.41	1.13995
	-0.089	0.02176	0.611	0.01653			0.411	0.00168	0.411	0.01565	0.411	0.13283	0.411	0.25332	0.411	0.58218	0.411	0.8784	0.411	1.14154
	-0.088	0.0217	0.612	0.01653			0.412	0.00169	0.412	0.01563	0.412	0.13283	0.412	0.25332	0.412	0.58218	0.412	0.87889	0.412	1.14154
	-0.087	0.02172	0.613	0.01655			0.413	0.00169	0.413	0.0159	0.413	0.1323	0.413	0.25288	0.413	0.58267	0.413	0.87938	0.413	1.14259
	-0.086	0.02177	0.614	0.01658			0.414	0.00168	0.414	0.01534	0.414	0.13249	0.414	0.25347	0.414	0.58267	0.414	0.87938	0.414	1.14365
	-0.085	0.02183	0.615	0.01658			0.415	0.00169	0.415	0.0155	0.415	0.13254	0.415	0.25288	0.415	0.58267	0.415	0.87986	0.415	1.14418
	-0.084	0.02184	0.616	0.01659			0.416	0.00168	0.416	0.01574	0.416	0.13269	0.416	0.25347	0.416	0.58316	0.416	0.87986	0.416	1.14418
	-0.083	0.0219	0.617	0.01662			0.417	0.00169	0.417	0.01573	0.417	0.13322	0.417	0.25376	0.417	0.58414	0.417	0.88133	0.417	1.14629
	-0.082	0.02192	0.618	0.01663			0.418	0.00169	0.418	0.01565	0.418	0.13293	0.418	0.25391	0.418	0.58414	0.418	0.88133	0.418	1.14629
	-0.081	0.02195	0.619	0.01664			0.419	0.00168	0.419	0.01566	0.419	0.13269	0.419	0.25425	0.419	0.58414	0.419	0.88182	0.419	1.14787
	-0.08	0.02199	0.62	0.01667			0.42	0.00169	0.42	0.01567	0.42	0.13298	0.42	0.25513	0.42	0.58462	0.42	0.88279	0.42	1.1484
	-0.079	0.02202	0.621	0.01669			0.421	0.00167	0.421	0.01566	0.421	0.13278	0.421	0.25469	0.421	0.58511	0.421	0.88279	0.421	1.14893
	-0.078	0.02204	0.622	0.0167			0.422	0.00169	0.422	0.01569	0.422	0.13313	0.422	0.25454	0.422	0.58511	0.422	0.88377	0.422	1.14946
	-0.077	0.02208	0.623	0.01672			0.423	0.00169	0.423	0.01564	0.423	0.13371	0.423	0.25557	0.423	0.58511	0.423	0.88426	0.423	1.15104
	-0.076	0.02209	0.624	0.01674			0.424	0.00167	0.424	0.01564	0.424	0.13342	0.424	0.25498	0.424	0.58609	0.424	0.88523	0.424	1.15262
	-0.075	0.02212	0.625	0.0168			0.425	0.00169	0.425	0.01564	0.425	0.13313	0.425	0.25439	0.425	0.58658	0.425	0.88572	0.425	1.15315
	-0.074	0.02215	0.626	0.01673			0.426	0.00169	0.426	0.01571	0.426	0.13313	0.426	0.25439	0.426	0.58609	0.426	0.88621	0.426	1.15315
	-0.073	0.02218	0.627	0.01676			0.427	0.00169	0.427	0.01566	0.427	0.13347	0.427	0.25469	0.427	0.58658	0.427	0.88718	0.427	1.15421
	-0.072	0.02222	0.628	0.01678			0.428	0.0017	0.428	0.01567	0.428	0.13357	0.428	0.25439	0.428	0.58658	0.428	0.88718	0.428	1.15474
	-0.071	0.02227	0.629	0.0168			0.429	0.00168	0.429	0.01572	0.429	0.13313	0.429	0.25439	0.429	0.58658	0.429	0.88767	0.429	1.15474
	-0.07	0.02229	0.63	0.01684			0.43	0.00169	0.43	0.01567	0.43	0.13337	0.43	0.25542	0.43	0.58755	0.43	0.88816	0.43	1.15685
	-0.069	0.02233	0.631	0.01684			0.431	0.0017	0.431	0.01574	0.431	0.13357	0.431	0.25557	0.431	0.58755	0.431	0.88865	0.431	1.15579
	-0.068	0.02236	0.632	0.01686			0.432	0.00168	0.432	0.01573	0.432	0.13352	0.432	0.25527	0.432	0.58755	0.432	0.88914	0.432	1.15738
	-0.067	0.02238	0.633	0.01689			0.433	0.00169	0.433	0.01562	0.433	0.13381	0.433	0.25557	0.433	0.58804	0.433	0.88962	0.433	1.15843
	-0.066	0.02245	0.634	0.0169			0.434	0.00169	0.434	0.0157	0.434	0.13352	0.434	0.25513	0.434	0.58853	0.434	0.88962	0.434	1.15896
	-0.065	0.02244	0.635	0.01693			0.435	0.00169	0.435	0.01577	0.435	0.13352	0.435	0.25542	0.435	0.58853	0.435	0.89011	0.435	1.15896
	-0.064	0.02243	0.636	0.01693			0.436	0.00169	0.436	0.01565	0.436	0.13454	0.436	0.25693	0.436	0.58902	0.436	0.89109	0.436	1.16107
	-0.063	0.02247	0.637	0.01695			0.437	0.0017	0.437	0.01571	0.437	0.13405	0.437	0.2562	0.437	0.58999	0.437	0.89206	0.437	1.16213
	-0.062	0.02252	0.638	0.01698			0.438	0.0017	0.438	0.01575	0.438	0.13386	0.438	0.25557	0.438	0.59048	0.438	0.89255	0.438	1.16318
	-0.061	0.02256	0.639	0.01699			0.439	0.00169	0.439	0.01573	0.439	0.13391	0.439	0.2562	0.439	0.58999	0.439	0.89304	0.439	1.16318
	-0.06	0.02259	0.64	0.01701			0.44	0.00169	0.44	0.01594	0.44	0.13381	0.44	0.2562	0.44	0.58999	0.44	0.89353	0.44	1.16371
	-0.059	0.02262	0.641	0.01701			0.441	0.0017	0.441	0.01542	0.441	0.13386	0.441	0.25586	0.441	0.58999	0.441	0.89353	0.441	1.16371
	-0.058	0.02266	0.642	0.01703			0.442	0.0017	0.442	0.01564	0.442	0.13396	0.442	0.25557	0.442	0.58999	0.442	0.89353	0.442	1.16477
	-0.057	0.02268	0.643	0.01705			0.443	0.0017	0.443	0.0158	0.443	0.1342	0.443	0.25649	0.443	0.59048	0.443	0.89402	0.443	1.1653
	-0.056	0.02271	0.644	0.01706			0.444	0.0017	0.444	0.01582	0.444	0.13425	0.444	0.25649	0.444	0.59048	0.444	0.8945	0.444	1.16635
	-0.055	0.02274	0.645	0.01707			0.445	0.00169	0.445	0.01583	0.445	0.13405	0.445	0.25571	0.445	0.59048	0.445	0.8945	0.445	1.16582
	-0.054	0.02278	0.646	0.01711			0.446	0.0017	0.446	0.01571	0.446	0.13444	0.446	0.25693	0.446	0.59048	0.446	0.89499	0.446	1.16741
	-0.053	0.02281	0.647	0.01712			0.447	0.00171	0.447	0.01572	0.447	0.13454	0.447	0.25664	0.447	0.59146	0.447	0.89548	0.447	1.16741
	-0.052	0.02282	0.648	0.01714			0.448	0.00168	0.448	0.01582	0.448	0.13425	0.448	0.25649	0.448	0.59146	0.448	0.89548	0.448	1.16794
	-0.051	0.02288	0.649	0.01715			0.449	0.00171	0.449	0.01572	0.449	0.13474	0.449	0.25796	0.449	0.59146	0.449	0.89597	0.449	1.17005
	-0.05	0.02289	0.65	0.01716			0.45	0.0017	0.45	0.01572	0.45	0.13425	0.45	0.25693	0.45	0.59243	0.45	0.89694	0.45	1.17058
	-0.049	0.02291	0.651	0.01724			0.451	0.00169	0.451	0.01582	0.451	0.13435	0.451	0.25693	0.451	0.59292	0.451	0.89743	0.451	1.17005
	-0.048	0.02294	0.652	0.01717			0.452	0.00172	0.452	0.01572	0.452	0.13479	0.452	0.25752	0.452	0.59292	0.452	0.89792	0.452	1.17163
	-0.047	0.02296	0.653	0.0172			0.453	0.00171	0.453	0.01578	0.453	0.13454	0.453	0.25708	0.453	0.59292	0.453	0.89792	0.453	1.1711
	-0.046	0.02299	0.654	0.01722			0.454	0.0017	0.454	0.01577	0.454	0.13444	0.454	0.25693	0.454	0.59341	0.454	0.8989	0.454	1.17269
	-0.045	0.02302	0.655	0.01725			0.455	0.00171	0.455	0.01582	0.455	0.13464	0.455	0.2583	0.455	0.59341	0.455	0.8989	0.455	1.17216
	-0.044	0.02304	0.656	0.01727			0.456	0.00172	0.456	0.01578	0.456	0.13459	0.456	0.25781	0.456	0.5939	0.456	0.89938	0.456	1.17374
	-0.043	0.02307	0.657	0.01727			0.457	0.00171	0.457	0.01578	0.457	0.13488	0.457	0.25815	0.457	0.5939	0.457	0.89987	0.457	1.17374
	-0.042	0.02311	0.658	0.01729			0.458	0.00171	0.458	0.01582	0.458	0.13498	0.458	0.25766	0.458	0.59438	0.458	0.89987	0.458	1.1748
	-0.041	0.02318	0.659	0.01732			0.459	0.0017	0.459	0.01579	0.459	0.13503	0.459	0.25781	0.459	0.59487	0.459	0.90036	0.459	1.17533
	-0.04	0.02312	0.66	0.01734			0.46	0.00172	0.46	0.01576	0.46	0.13493	0.46	0.25844	0.46	0.59487	0.46	0.90085	0.46	1.17586
	-0.039	0.02314	0.661	0.01735			0.461	0.0017	0.461	0.01589	0.461	0.13454	0.461	0.25781	0.461	0.59487	0.461	0.90134	0.461	1.17638
	-0.038	0.02318	0.662	0.01737			0.462	0.00172	0.462	0.01573	0.462	0.13571	0.462	0.2601	0.462	0.59634	0.462	0.90329	0.462	1.18008
	-0.037	0.02322	0.663	0.01737			0.463	0.00171	0.463	0.01581	0.463	0.13552	0.463	0.25918	0.463	0.59731	0.463	0.90378	0.463	1.17955
	-0.036	0.02324	0.664	0.01738			0.464	0.00169	0.464	0.01588	0.464	0.13522	0.464	0.25844	0.464	0.59682	0.464	0.90475	0.464	1.18061
	-0.035	0.02328	0.665	0.01741			0.465	0.00172	0.465	0.01551	0.465	0.13522	0.465	0.25888	0.465	0.59682	0.465	0.90524	0.465	1.18114
	-0.034	0.0233	0.666	0.01743			0.466	0.00173	0.466	0.01579	0.466	0.13483	0.466	0.25903	0.466	0.59682	0.466	0.90573	0.466	1.18114
	-0.033	0.02331	0.667	0.01743			0.467	0.00172	0.467	0.01592	0.467	0.13498	0.467	0.25859	0.467	0.59682	0.467	0.90573	0.467	1.18114
	-0.032	0.02333	0.668	0.01745			0.468	0.00173	0.468	0.01585	0.468	0.13557	0.468	0.25947	0.468	0.59682	0.468	0.90573	0.468	1.18219
	-0.031	0.02336	0.669	0.01746			0.469	0.00171	0.469	0.01588	0.469	0.13527	0.469	0.25918	0.469	0.59682	0.469	0.90622	0.469	1.18219
	-0.03	0.02338	0.67	0.01747			0.47	0.00172	0.47	0.01584	0.47	0.13542	0.47	0.25888	0.47	0.59731	0.47	0.90622	0.47	1.18325
	-0.029	0.02341	0.671	0.0175			0.471	0.00172	0.471	0.01585	0.471	0.13547	0.471	0.25976	0.471	0.59682	0.471	0.90622	0.471	1.18325
	-0.028	0.02341	0.672	0.01752			0.472	0.00172	0.472	0.01586	0.472	0.13542	0.472	0.25918	0.472	0.59731	0.472	0.90719	0.472	1.18483
	-0.027	0.02345	0.673	0.01753			0.473	0.00173	0.473	0.01584	0.473	0.13562	0.473	0.25932	0.473	0.59731	0.473	0.90719	0.473	1.18483
	-0.026	0.02348	0.674	0.01755			0.474	0.00171	0.474	0.01585	0.474	0.13581	0.474	0.25947	0.474	0.5978	0.474	0.90768	0.474	1.18536
	-0.025	0.02349	0.675	0.01761			0.475	0.00173	0.475	0.01576	0.475	0.13591	0.475	0.2601	0.475	0.59829	0.475	0.90866	0.475	1.18642
	-0.024	0.02352	0.676	0.01752			0.476	0.00174	0.476	0.01584	0.476	0.13566	0.476	0.2601	0.476	0.59926	0.476	0.90817	0.476	1.188
	-0.023	0.02353	0.677	0.01756			0.477	0.00171	0.477	0.0159	0.477	0.13557	0.477	0.25947	0.477	0.59926	0.477	0.90914	0.477	1.18747
	-0.022	0.02356	0.678	0.01758			0.478	0.00173	0.478	0.01585	0.478	0.13615	0.478	0.2601	0.478	0.59926	0.478	0.90963	0.478	1.18906
	-0.021	0.02359	0.679	0.01761			0.479	0.00172	0.479	0.01583	0.479	0.13615	0.479	0.2601	0.479	0.59926	0.479	0.91012	0.479	1.18958
	-0.02	0.0236	0.68	0.01763			0.48	0.00172	0.48	0.01586	0.48	0.13571	0.48	0.25991	0.48	0.59926	0.48	0.91012	0.48	1.18906
	-0.019	0.02362	0.681	0.01765			0.481	0.00174	0.481	0.01583	0.481	0.13591	0.481	0.26069	0.481	0.59975	0.481	0.91012	0.481	1.19064
	-0.018	0.02365	0.682	0.01767			0.482	0.00172	0.482	0.01586	0.482	0.13581	0.482	0.25976	0.482	0.60024	0.482	0.91012	0.482	1.19011
	-0.017	0.02367	0.683	0.01768			0.483	0.00172	0.483	0.01589	0.483	0.1361	0.483	0.26025	0.483	0.59975	0.483	0.91061	0.483	1.19117
	-0.016	0.02374	0.684	0.01769			0.484	0.00174	0.484	0.01581	0.484	0.13644	0.484	0.26054	0.484	0.60024	0.484	0.9111	0.484	1.1917
	-0.015	0.02371	0.685	0.01771			0.485	0.00173	0.485	0.01583	0.485	0.13615	0.485	0.2601	0.485	0.60122	0.485	0.91207	0.485	1.19275
	-0.014	0.02369	0.686	0.01773			0.486	0.00174	0.486	0.01583	0.486	0.13601	0.486	0.2604	0.486	0.60122	0.486	0.91256	0.486	1.19275
	-0.013	0.02375	0.687	0.01773			0.487	0.00173	0.487	0.01586	0.487	0.13693	0.487	0.26308	0.487	0.60122	0.487	0.91256	0.487	1.19381
	-0.012	0.02378	0.688	0.01776			0.488	0.00173	0.488	0.01587	0.488	0.13708	0.488	0.26186	0.488	0.60317	0.488	0.91402	0.488	1.19592
	-0.011	0.0238	0.689	0.01777			0.489	0.00174	0.489	0.01607	0.489	0.13688	0.489	0.26171	0.489	0.60268	0.489	0.915	0.489	1.19592
	-0.01	0.02383	0.69	0.01778			0.49	0.00174	0.49	0.01554	0.49	0.13649	0.49	0.26113	0.49	0.60317	0.49	0.91451	0.49	1.19539
	-0.009	0.02385	0.691	0.01781			0.491	0.00173	0.491	0.01582	0.491	0.1363	0.491	0.26157	0.491	0.60317	0.491	0.915	0.491	1.19698
	-0.008	0.02388	0.692	0.01781			0.492	0.00175	0.492	0.01596	0.492	0.1364	0.492	0.26142	0.492	0.60317	0.492	0.91549	0.492	1.19698
	-0.007	0.02391	0.693	0.01782			0.493	0.00174	0.493	0.01603	0.493	0.13635	0.493	0.26084	0.493	0.60268	0.493	0.91549	0.493	1.1975
	-0.006	0.02393	0.694	0.01784			0.494	0.00175	0.494	0.01592	0.494	0.13693	0.494	0.26157	0.494	0.60317	0.494	0.91549	0.494	1.19803
	-0.005	0.02395	0.695	0.01786			0.495	0.00175	0.495	0.0159	0.495	0.13664	0.495	0.26157	0.495	0.60268	0.495	0.91549	0.495	1.19856
	-0.004	0.02398	0.696	0.01787			0.496	0.00173	0.496	0.01592	0.496	0.1364	0.496	0.26128	0.496	0.60317	0.496	0.91598	0.496	1.19803
	-0.003	0.024	0.697	0.01788			0.497	0.00175	0.497	0.01585	0.497	0.13684	0.497	0.26264	0.497	0.60317	0.497	0.91598	0.497	1.19962
	-0.002	0.02403	0.698	0.01789			0.498	0.00175	0.498	0.01591	0.498	0.13684	0.498	0.2622	0.498	0.60366	0.498	0.91646	0.498	1.19962
	-0.001	0.02405	0.699	0.01796			0.499	0.00173	0.499	0.01596	0.499	0.13698	0.499	0.26186	0.499	0.60366	0.499	0.91695	0.499	1.20067
	0	0.02408	0.7	0.01788			0.5	0.00175	0.5	0.01586	0.5	0.13757	0.5	0.26323	0.5	0.60366	0.5	0.91744	0.5	1.20226
	0.001	0.0241	0.701	0.01793			0.501	0.00175	0.501	0.01588	0.501	0.13693	0.501	0.2625	0.501	0.60463	0.501	0.9189	0.501	1.20278
	0.002	0.02412	0.702	0.01794			0.502	0.00173	0.502	0.0159	0.502	0.13669	0.502	0.26186	0.502	0.60463	0.502	0.91939	0.502	1.20278
	0.003	0.02418	0.703	0.01796			0.503	0.00175	0.503	0.0159	0.503	0.13708	0.503	0.26235	0.503	0.60463	0.503	0.91939	0.503	1.20331
	0.004	0.02418	0.704	0.01798			0.504	0.00174	0.504	0.01593	0.504	0.13727	0.504	0.26235	0.504	0.60512	0.504	0.92037	0.504	1.20331
	0.005	0.02423	0.705	0.01798			0.505	0.00174	0.505	0.01591	0.505	0.13727	0.505	0.2625	0.505	0.60561	0.505	0.92086	0.505	1.2049
	0.006	0.02426	0.706	0.01799			0.506	0.00175	0.506	0.01597	0.506	0.13703	0.506	0.26293	0.506	0.60512	0.506	0.92086	0.506	1.20437
	0.007	0.0243	0.707	0.018			0.507	0.00175	0.507	0.01591	0.507	0.13713	0.507	0.26352	0.507	0.6061	0.507	0.92086	0.507	1.20542
	0.008	0.02432	0.708	0.01802			0.508	0.00176	0.508	0.01595	0.508	0.13742	0.508	0.26352	0.508	0.6061	0.508	0.92183	0.508	1.20595
	0.009	0.02434	0.709	0.01802			0.509	0.00175	0.509	0.01598	0.509	0.13732	0.509	0.26279	0.509	0.60658	0.509	0.92183	0.509	1.20595
	0.01	0.02436	0.71	0.01804			0.51	0.00175	0.51	0.01593	0.51	0.13762	0.51	0.26381	0.51	0.60707	0.51	0.92232	0.51	1.20701
	0.011	0.02446	0.711	0.01805			0.511	0.00176	0.511	0.01589	0.511	0.13732	0.511	0.26367	0.511	0.60707	0.511	0.92281	0.511	1.20754
	0.012	0.02438	0.712	0.01805			0.512	0.00175	0.512	0.01609	0.512	0.13713	0.512	0.26337	0.512	0.60756	0.512	0.9233	0.512	1.20754
	0.013	0.02443	0.713	0.01807			0.513	0.00177	0.513	0.01592	0.513	0.13874	0.513	0.2664	0.513	0.60902	0.513	0.92378	0.513	1.21176
	0.014	0.02448	0.714	0.01808			0.514	0.00176	0.514	0.01609	0.514	0.13835	0.514	0.26503	0.514	0.61049	0.514	0.92574	0.514	1.21176
	0.015	0.02452	0.715	0.01809			0.515	0.00174	0.515	0.01581	0.515	0.13786	0.515	0.26401	0.515	0.61049	0.515	0.9272	0.515	1.21282
	0.016	0.02456	0.716	0.01809			0.516	0.00177	0.516	0.01573	0.516	0.13781	0.516	0.2643	0.516	0.61	0.516	0.92671	0.516	1.21282
	0.017	0.02459	0.717	0.01813			0.517	0.00175	0.517	0.016	0.517	0.13737	0.517	0.26381	0.517	0.60951	0.517	0.9272	0.517	1.21282
	0.018	0.02463	0.718	0.01812			0.518	0.00176	0.518	0.01609	0.518	0.13752	0.518	0.26415	0.518	0.60951	0.518	0.9272	0.518	1.21282
	0.019	0.02468	0.719	0.01813			0.519	0.00176	0.519	0.01609	0.519	0.1381	0.519	0.26489	0.519	0.60902	0.519	0.92671	0.519	1.21387
	0.02	0.02469	0.72	0.01815			0.52	0.00175	0.52	0.01602	0.52	0.13806	0.52	0.26445	0.52	0.60951	0.52	0.9272	0.52	1.21387
	0.021	0.02472	0.721	0.01815			0.521	0.00176	0.521	0.01599	0.521	0.13781	0.521	0.26459	0.521	0.60902	0.521	0.92671	0.521	1.2144
	0.022	0.02475	0.722	0.01815			0.522	0.00176	0.522	0.01599	0.522	0.13786	0.522	0.26489	0.522	0.60951	0.522	0.92671	0.522	1.2144
	0.023	0.02476	0.723	0.01818			0.523	0.00176	0.523	0.01597	0.523	0.13815	0.523	0.26459	0.523	0.60951	0.523	0.9272	0.523	1.21598
	0.024	0.02481	0.724	0.01818			0.524	0.00177	0.524	0.01598	0.524	0.13845	0.524	0.26459	0.524	0.60951	0.524	0.92769	0.524	1.21546
	0.025	0.02485	0.725	0.01823			0.525	0.00175	0.525	0.01608	0.525	0.1383	0.525	0.26415	0.525	0.60951	0.525	0.9272	0.525	1.21598
	0.026	0.02489	0.726	0.01817			0.526	0.00176	0.526	0.01593	0.526	0.13859	0.526	0.26562	0.526	0.61	0.526	0.92818	0.526	1.2181
	0.027	0.02489	0.727	0.01817			0.527	0.00178	0.527	0.01597	0.527	0.1381	0.527	0.26562	0.527	0.61049	0.527	0.92866	0.527	1.2181
	0.028	0.02492	0.728	0.0182			0.528	0.00175	0.528	0.01602	0.528	0.13796	0.528	0.26547	0.528	0.61049	0.528	0.92915	0.528	1.2181
	0.029	0.02496	0.729	0.01823			0.529	0.00177	0.529	0.01595	0.529	0.13859	0.529	0.26562	0.529	0.61049	0.529	0.92915	0.529	1.21915
	0.03	0.02499	0.73	0.01823			0.53	0.00176	0.53	0.01596	0.53	0.13854	0.53	0.26576	0.53	0.61098	0.53	0.92915	0.53	1.21915
	0.031	0.02502	0.731	0.01823			0.531	0.00176	0.531	0.01606	0.531	0.13835	0.531	0.26562	0.531	0.61098	0.531	0.93013	0.531	1.21968
	0.032	0.02506	0.732	0.01824			0.532	0.00178	0.532	0.01606	0.532	0.13849	0.532	0.2664	0.532	0.61146	0.532	0.93013	0.532	1.22021
	0.033	0.02509	0.733	0.01825			0.533	0.00177	0.533	0.01604	0.533	0.13825	0.533	0.26562	0.533	0.61195	0.533	0.93062	0.533	1.22074
	0.034	0.02513	0.734	0.01825			0.534	0.00177	0.534	0.01606	0.534	0.13864	0.534	0.26576	0.534	0.61195	0.534	0.93062	0.534	1.22179
	0.035	0.02523	0.735	0.01827			0.535	0.00177	0.535	0.01603	0.535	0.13918	0.535	0.26625	0.535	0.61195	0.535	0.93062	0.535	1.22179
	0.036	0.02514	0.736	0.01828			0.536	0.00177	0.536	0.01604	0.536	0.13874	0.536	0.26625	0.536	0.61293	0.536	0.93159	0.536	1.22232
	0.037	0.02516	0.737	0.01828			0.537	0.00178	0.537	0.01602	0.537	0.13845	0.537	0.26625	0.537	0.61342	0.537	0.93257	0.537	1.22285
	0.038	0.02523	0.738	0.01829			0.538	0.00178	0.538	0.01608	0.538	0.13879	0.538	0.26698	0.538	0.6139	0.538	0.93208	0.538	1.22338
	0.039	0.02527	0.739	0.0183			0.539	0.00177	0.539	0.01601	0.539	0.13967	0.539	0.26806	0.539	0.61537	0.539	0.93403	0.539	1.22602
	0.04	0.0253	0.74	0.0183			0.54	0.00178	0.54	0.01606	0.54	0.13962	0.54	0.26742	0.54	0.61586	0.54	0.93452	0.54	1.22654
	0.041	0.02534	0.741	0.0183			0.541	0.00177	0.541	0.01631	0.541	0.13898	0.541	0.26625	0.541	0.61537	0.541	0.93501	0.541	1.22602
	0.042	0.02535	0.742	0.01833			0.542	0.00177	0.542	0.01582	0.542	0.13884	0.542	0.26684	0.542	0.61537	0.542	0.9355	0.542	1.2276
	0.043	0.0254	0.743	0.0183			0.543	0.00179	0.543	0.01584	0.543	0.13884	0.543	0.26698	0.543	0.61537	0.543	0.9355	0.543	1.22654
	0.044	0.02542	0.744	0.01833			0.544	0.00177	0.544	0.01615	0.544	0.13913	0.544	0.26655	0.544	0.61537	0.544	0.93647	0.544	1.22707
	0.045	0.02546	0.745	0.01833			0.545	0.00176	0.545	0.01614	0.545	0.13976	0.545	0.26728	0.545	0.61537	0.545	0.93647	0.545	1.22813
	0.046	0.02547	0.746	0.01834			0.546	0.00179	0.546	0.01613	0.546	0.13962	0.546	0.26728	0.546	0.61537	0.546	0.93647	0.546	1.22813
	0.047	0.0255	0.747	0.01835			0.547	0.00178	0.547	0.01614	0.547	0.13913	0.547	0.26791	0.547	0.61586	0.547	0.93647	0.547	1.22813
	0.048	0.02555	0.748	0.01835			0.548	0.00178	0.548	0.01612	0.548	0.13913	0.548	0.26835	0.548	0.61537	0.548	0.93745	0.548	1.22918
	0.049	0.02557	0.749	0.01836			0.549	0.00177	0.549	0.01613	0.549	0.13928	0.549	0.26757	0.549	0.61537	0.549	0.93794	0.549	1.22971
	0.05	0.0256	0.75	0.01836			0.55	0.00176	0.55	0.01612	0.55	0.13981	0.55	0.26791	0.55	0.61537	0.55	0.93794	0.55	1.23024
	0.051	0.02565	0.751	0.01843			0.551	0.00178	0.551	0.01611	0.551	0.14045	0.551	0.26894	0.551	0.61586	0.551	0.93842	0.551	1.23077
	0.052	0.02566	0.752	0.01835			0.552	0.00178	0.552	0.01608	0.552	0.13981	0.552	0.26835	0.552	0.61683	0.552	0.9394	0.552	1.23235
	0.053	0.02569	0.753	0.01836			0.553	0.00179	0.553	0.01605	0.553	0.13923	0.553	0.2682	0.553	0.61683	0.553	0.93989	0.553	1.23235
	0.054	0.02572	0.754	0.01839			0.554	0.00178	0.554	0.01611	0.554	0.13937	0.554	0.26772	0.554	0.61683	0.554	0.93989	0.554	1.23288
	0.055	0.02575	0.755	0.01841			0.555	0.00177	0.555	0.01615	0.555	0.1403	0.555	0.2682	0.555	0.61732	0.555	0.94038	0.555	1.23288
	0.056	0.02577	0.756	0.01843			0.556	0.0018	0.556	0.01609	0.556	0.14054	0.556	0.26864	0.556	0.61732	0.556	0.94038	0.556	1.23394
	0.057	0.0258	0.757	0.01843			0.557	0.00178	0.557	0.01619	0.557	0.13981	0.557	0.26806	0.557	0.61732	0.557	0.94086	0.557	1.23288
	0.058	0.02583	0.758	0.01844			0.558	0.00178	0.558	0.01617	0.558	0.13957	0.558	0.26879	0.558	0.61732	0.558	0.94135	0.558	1.23499
	0.059	0.02593	0.759	0.01844			0.559	0.00179	0.559	0.01613	0.559	0.13981	0.559	0.26879	0.559	0.61781	0.559	0.94086	0.559	1.23499
	0.06	0.02585	0.76	0.01843			0.56	0.00176	0.56	0.01615	0.56	0.14025	0.56	0.26879	0.56	0.6183	0.56	0.94135	0.56	1.23605
	0.061	0.02591	0.761	0.01845			0.561	0.00179	0.561	0.01614	0.561	0.14079	0.561	0.26938	0.561	0.6183	0.561	0.94184	0.561	1.23658
	0.062	0.02594	0.762	0.01845			0.562	0.00179	0.562	0.01617	0.562	0.1402	0.562	0.26879	0.562	0.61976	0.562	0.94184	0.562	1.2371
	0.063	0.02598	0.763	0.01846			0.563	0.00177	0.563	0.01623	0.563	0.13971	0.563	0.26879	0.563	0.61976	0.563	0.94233	0.563	1.2371
	0.064	0.02601	0.764	0.01846			0.564	0.00179	0.564	0.01612	0.564	0.14113	0.564	0.27162	0.564	0.62074	0.564	0.94233	0.564	1.23974
	0.065	0.02601	0.765	0.01848			0.565	0.00179	0.565	0.01615	0.565	0.14093	0.565	0.26986	0.565	0.6222	0.565	0.94428	0.565	1.24027
	0.066	0.02605	0.766	0.01848			0.566	0.00179	0.566	0.01644	0.566	0.14069	0.566	0.26967	0.566	0.6222	0.566	0.94526	0.566	1.24133
	0.067	0.02608	0.767	0.01849			0.567	0.00179	0.567	0.0159	0.567	0.14059	0.567	0.26986	0.567	0.62171	0.567	0.94526	0.567	1.2408
	0.068	0.0261	0.768	0.01853			0.568	0.00178	0.568	0.01612	0.568	0.13996	0.568	0.26952	0.568	0.6222	0.568	0.94526	0.568	1.24133
	0.069	0.02613	0.769	0.0185			0.569	0.0018	0.569	0.01627	0.569	0.13991	0.569	0.26986	0.569	0.6222	0.569	0.94574	0.569	1.24133
	0.07	0.02615	0.77	0.01851			0.57	0.00179	0.57	0.01631	0.57	0.14045	0.57	0.26967	0.57	0.62171	0.57	0.94526	0.57	1.24186
	0.071	0.02616	0.771	0.01854			0.571	0.0018	0.571	0.01628	0.571	0.14137	0.571	0.27045	0.571	0.6222	0.571	0.94574	0.571	1.24238
	0.072	0.0262	0.772	0.01853			0.572	0.0018	0.572	0.01613	0.572	0.14118	0.572	0.27045	0.572	0.62171	0.572	0.94574	0.572	1.24238
	0.073	0.02624	0.773	0.01854			0.573	0.00179	0.573	0.01623	0.573	0.1404	0.573	0.26952	0.573	0.62171	0.573	0.94623	0.573	1.24238
	0.074	0.02626	0.774	0.01856			0.574	0.00179	0.574	0.01621	0.574	0.1405	0.574	0.27074	0.574	0.6222	0.574	0.94623	0.574	1.24344
	0.075	0.02628	0.775	0.01861			0.575	0.00181	0.575	0.01622	0.575	0.14103	0.575	0.27118	0.575	0.62269	0.575	0.94672	0.575	1.24397
	0.076	0.02629	0.776	0.01855			0.576	0.00179	0.576	0.01624	0.576	0.14176	0.576	0.27016	0.576	0.6222	0.576	0.94672	0.576	1.2445
	0.077	0.02634	0.777	0.01856			0.577	0.0018	0.577	0.01621	0.577	0.14181	0.577	0.27182	0.577	0.62269	0.577	0.94721	0.577	1.24555
	0.078	0.02634	0.778	0.01858			0.578	0.0018	0.578	0.01626	0.578	0.14069	0.578	0.27104	0.578	0.62366	0.578	0.94818	0.578	1.24661
	0.079	0.02637	0.779	0.01858			0.579	0.00179	0.579	0.01627	0.579	0.14006	0.579	0.27089	0.579	0.62366	0.579	0.94867	0.579	1.24661
	0.08	0.02641	0.78	0.01859			0.58	0.00181	0.58	0.01621	0.58	0.14069	0.58	0.27162	0.58	0.62366	0.58	0.94916	0.58	1.24714
	0.081	0.02642	0.781	0.01862			0.581	0.0018	0.581	0.01625	0.581	0.14123	0.581	0.27074	0.581	0.62366	0.581	0.95014	0.581	1.24819
	0.082	0.02645	0.782	0.01861			0.582	0.0018	0.582	0.01624	0.582	0.14147	0.582	0.27074	0.582	0.62415	0.582	0.95014	0.582	1.24766
	0.083	0.02648	0.783	0.01861			0.583	0.00181	0.583	0.01629	0.583	0.14118	0.583	0.27147	0.583	0.62415	0.583	0.95062	0.583	1.24872
	0.084	0.02652	0.784	0.01864			0.584	0.00179	0.584	0.01629	0.584	0.14064	0.584	0.27089	0.584	0.62415	0.584	0.95111	0.584	1.24925
	0.085	0.02647	0.785	0.01864			0.585	0.00181	0.585	0.01627	0.585	0.14103	0.585	0.27147	0.585	0.62464	0.585	0.9516	0.585	1.24978
	0.086	0.02652	0.786	0.01866			0.586	0.00179	0.586	0.01624	0.586	0.14176	0.586	0.27162	0.586	0.62464	0.586	0.95209	0.586	1.24925
	0.087	0.02655	0.787	0.01867			0.587	0.00181	0.587	0.01627	0.587	0.1423	0.587	0.27162	0.587	0.62562	0.587	0.95209	0.587	1.25083
	0.088	0.02659	0.788	0.01867			0.588	0.00181	0.588	0.01627	0.588	0.14176	0.588	0.27196	0.588	0.6261	0.588	0.95258	0.588	1.25083
	0.089	0.0266	0.789	0.01869			0.589	0.00179	0.589	0.01641	0.589	0.14098	0.589	0.27182	0.589	0.6261	0.589	0.95355	0.589	1.25189
	0.09	0.02664	0.79	0.01872			0.59	0.00181	0.59	0.01644	0.59	0.14191	0.59	0.27343	0.59	0.62757	0.59	0.95404	0.59	1.25347
	0.091	0.02666	0.791	0.01871			0.591	0.00181	0.591	0.01598	0.591	0.1422	0.591	0.27269	0.591	0.62854	0.591	0.9555	0.591	1.25506
	0.092	0.02666	0.792	0.01872			0.592	0.0018	0.592	0.01611	0.592	0.14235	0.592	0.27226	0.592	0.62806	0.592	0.9555	0.592	1.254
	0.093	0.0267	0.793	0.01874			0.593	0.00181	0.593	0.01634	0.593	0.1422	0.593	0.27211	0.593	0.62806	0.593	0.95599	0.593	1.25558
	0.094	0.02671	0.794	0.01875			0.594	0.00182	0.594	0.01642	0.594	0.14147	0.594	0.27147	0.594	0.62854	0.594	0.95648	0.594	1.25453
	0.095	0.02673	0.795	0.01875			0.595	0.0018	0.595	0.01639	0.595	0.14147	0.595	0.27226	0.595	0.62854	0.595	0.95648	0.595	1.25558
	0.096	0.02678	0.796	0.01876			0.596	0.00182	0.596	0.01631	0.596	0.14225	0.596	0.27284	0.596	0.62854	0.596	0.95599	0.596	1.25611
	0.097	0.02679	0.797	0.01877			0.597	0.00181	0.597	0.01633	0.597	0.14245	0.597	0.27255	0.597	0.62806	0.597	0.95697	0.597	1.25611
	0.098	0.02682	0.798	0.0188			0.598	0.00181	0.598	0.01632	0.598	0.1423	0.598	0.27313	0.598	0.62806	0.598	0.95697	0.598	1.25664
	0.099	0.02686	0.799	0.01884			0.599	0.00182	0.599	0.01636	0.599	0.14201	0.599	0.27328	0.599	0.62854	0.599	0.95697	0.599	1.25717
	0.1	0.02686	0.8	0.01877			0.6	0.00181	0.6	0.01635	0.6	0.14181	0.6	0.27343	0.6	0.62854	0.6	0.95746	0.6	1.25717
	0.101	0.02687	0.801	0.0188			0.601	0.0018	0.601	0.01633	0.601	0.14211	0.601	0.27343	0.601	0.62854	0.601	0.95794	0.601	1.25822
	0.102	0.02691	0.802	0.01882			0.602	0.00181	0.602	0.01635	0.602	0.14259	0.602	0.27343	0.602	0.62854	0.602	0.95794	0.602	1.25822
	0.103	0.02693	0.803	0.01886			0.603	0.00182	0.603	0.01631	0.603	0.14279	0.603	0.27377	0.603	0.63001	0.603	0.95794	0.603	1.26034
	0.104	0.02695	0.804	0.01886			0.604	0.00183	0.604	0.01629	0.604	0.1424	0.604	0.27357	0.604	0.63001	0.604	0.95892	0.604	1.26034
	0.105	0.02698	0.805	0.01887			0.605	0.00181	0.605	0.0164	0.605	0.14201	0.605	0.27299	0.605	0.63001	0.605	0.9599	0.605	1.26034
	0.106	0.02699	0.806	0.0189			0.606	0.00181	0.606	0.01628	0.606	0.14254	0.606	0.27377	0.606	0.6305	0.606	0.9599	0.606	1.26086
	0.107	0.02702	0.807	0.0189			0.607	0.00183	0.607	0.01631	0.607	0.14269	0.607	0.27377	0.607	0.63001	0.607	0.9599	0.607	1.26139
	0.108	0.02705	0.808	0.01891			0.608	0.00181	0.608	0.01643	0.608	0.1425	0.608	0.27357	0.608	0.6305	0.608	0.9599	0.608	1.26086
	0.109	0.0271	0.809	0.01892			0.609	0.00184	0.609	0.01635	0.609	0.14264	0.609	0.27435	0.609	0.6305	0.609	0.96038	0.609	1.26298
	0.11	0.02719	0.81	0.01892			0.61	0.00182	0.61	0.01641	0.61	0.14235	0.61	0.27406	0.61	0.63098	0.61	0.96038	0.61	1.26245
	0.111	0.02711	0.811	0.01895			0.611	0.00181	0.611	0.01642	0.611	0.14259	0.611	0.27391	0.611	0.63147	0.611	0.96087	0.611	1.26298
	0.112	0.02713	0.812	0.01896			0.612	0.00183	0.612	0.01634	0.612	0.14313	0.612	0.27435	0.612	0.63196	0.612	0.96087	0.612	1.2635
	0.113	0.02717	0.813	0.01897			0.613	0.00183	0.613	0.01635	0.613	0.14298	0.613	0.27406	0.613	0.63245	0.613	0.96136	0.613	1.26456
	0.114	0.0272	0.814	0.01898			0.614	0.00184	0.614	0.01643	0.614	0.14298	0.614	0.27377	0.614	0.63342	0.614	0.96185	0.614	1.26456
	0.115	0.02724	0.815	0.019			0.615	0.00184	0.615	0.01643	0.615	0.14357	0.615	0.27572	0.615	0.63245	0.615	0.96185	0.615	1.26614
	0.116	0.02724	0.816	0.01902			0.616	0.00183	0.616	0.01647	0.616	0.14333	0.616	0.27552	0.616	0.63489	0.616	0.96331	0.616	1.26773
	0.117	0.02727	0.817	0.01902			0.617	0.00184	0.617	0.01615	0.617	0.14308	0.617	0.27509	0.617	0.6344	0.617	0.96429	0.617	1.26878
	0.118	0.0273	0.818	0.01903			0.618	0.00184	0.618	0.01635	0.618	0.14294	0.618	0.27465	0.618	0.63489	0.618	0.96429	0.618	1.26773
	0.119	0.02731	0.819	0.01906			0.619	0.00183	0.619	0.01651	0.619	0.14313	0.619	0.27523	0.619	0.63538	0.619	0.96478	0.619	1.26878
	0.12	0.02735	0.82	0.01906			0.62	0.00184	0.62	0.01644	0.62	0.14298	0.62	0.27538	0.62	0.63538	0.62	0.96478	0.62	1.26878
	0.121	0.02737	0.821	0.01907			0.621	0.00183	0.621	0.01647	0.621	0.14289	0.621	0.27435	0.621	0.63489	0.621	0.96526	0.621	1.26878
	0.122	0.0274	0.822	0.0191			0.622	0.00183	0.622	0.01646	0.622	0.14337	0.622	0.27494	0.622	0.63489	0.622	0.96575	0.622	1.26931
	0.123	0.02742	0.823	0.01911			0.623	0.00185	0.623	0.01639	0.623	0.14347	0.623	0.27538	0.623	0.63489	0.623	0.96624	0.623	1.26984
	0.124	0.02743	0.824	0.01917			0.624	0.00183	0.624	0.01648	0.624	0.14328	0.624	0.27479	0.624	0.63489	0.624	0.96624	0.624	1.26931
	0.125	0.02745	0.825	0.01911			0.625	0.00185	0.625	0.01641	0.625	0.14337	0.625	0.27523	0.625	0.63489	0.625	0.96673	0.625	1.27142
	0.126	0.02748	0.826	0.01915			0.626	0.00183	0.626	0.01646	0.626	0.14323	0.626	0.27523	0.626	0.63538	0.626	0.96722	0.626	1.2709
	0.127	0.02752	0.827	0.01917			0.627	0.00184	0.627	0.01648	0.627	0.14342	0.627	0.27552	0.627	0.63538	0.627	0.9677	0.627	1.27195
	0.128	0.02756	0.828	0.0192			0.628	0.00185	0.628	0.01639	0.628	0.14416	0.628	0.27718	0.628	0.63538	0.628	0.9677	0.628	1.27301
	0.129	0.02757	0.829	0.01921			0.629	0.00184	0.629	0.01642	0.629	0.14357	0.629	0.27616	0.629	0.63635	0.629	0.96917	0.629	1.27406
	0.13	0.02759	0.83	0.01922			0.63	0.00184	0.63	0.01647	0.63	0.14333	0.63	0.27572	0.63	0.63586	0.63	0.96917	0.63	1.27406
	0.131	0.02763	0.831	0.01922			0.631	0.00184	0.631	0.01645	0.631	0.14362	0.631	0.27631	0.631	0.63586	0.631	0.96966	0.631	1.27406
	0.132	0.02765	0.832	0.01927			0.632	0.00185	0.632	0.01645	0.632	0.14367	0.632	0.27587	0.632	0.63586	0.632	0.97014	0.632	1.27565
	0.133	0.02768	0.833	0.01927			0.633	0.00185	0.633	0.01647	0.633	0.14372	0.633	0.27552	0.633	0.63635	0.633	0.96966	0.633	1.27512
	0.134	0.02773	0.834	0.01928			0.634	0.00186	0.634	0.01653	0.634	0.14362	0.634	0.27523	0.634	0.63635	0.634	0.97063	0.634	1.27565
	0.135	0.02773	0.835	0.01932			0.635	0.00184	0.635	0.01648	0.635	0.14376	0.635	0.27616	0.635	0.63684	0.635	0.97063	0.635	1.2767
	0.136	0.0277	0.836	0.01932			0.636	0.00186	0.636	0.01644	0.636	0.14386	0.636	0.27631	0.636	0.63733	0.636	0.97112	0.636	1.27723
	0.137	0.02775	0.837	0.01934			0.637	0.00185	0.637	0.01647	0.637	0.14386	0.637	0.27587	0.637	0.63733	0.637	0.97112	0.637	1.2767
	0.138	0.0278	0.838	0.01937			0.638	0.00186	0.638	0.01645	0.638	0.14416	0.638	0.27748	0.638	0.6383	0.638	0.97161	0.638	1.27829
	0.139	0.02782	0.839	0.01937			0.639	0.00185	0.639	0.01646	0.639	0.14386	0.639	0.27748	0.639	0.63879	0.639	0.9721	0.639	1.27776
	0.14	0.02785	0.84	0.01939			0.64	0.00184	0.64	0.01656	0.64	0.14362	0.64	0.27674	0.64	0.63928	0.64	0.97258	0.64	1.27882
	0.141	0.0279	0.841	0.01941			0.641	0.00185	0.641	0.01646	0.641	0.14459	0.641	0.27899	0.641	0.64026	0.641	0.97307	0.641	1.28093
	0.142	0.02791	0.842	0.01942			0.642	0.00186	0.642	0.0165	0.642	0.1444	0.642	0.27767	0.642	0.64123	0.642	0.97405	0.642	1.28146
	0.143	0.02793	0.843	0.01943			0.643	0.00185	0.643	0.01655	0.643	0.1443	0.643	0.27704	0.643	0.64123	0.643	0.97454	0.643	1.28093
	0.144	0.02796	0.844	0.01946			0.644	0.00186	0.644	0.01616	0.644	0.14425	0.644	0.27796	0.644	0.64123	0.644	0.97454	0.644	1.28251
	0.145	0.02799	0.845	0.01949			0.645	0.00186	0.645	0.01649	0.645	0.14367	0.645	0.27674	0.645	0.64123	0.645	0.97502	0.645	1.28198
	0.146	0.02802	0.846	0.01948			0.646	0.00186	0.646	0.01662	0.646	0.14381	0.646	0.2766	0.646	0.64123	0.646	0.97502	0.646	1.28251
	0.147	0.02805	0.847	0.01951			0.647	0.00188	0.647	0.0166	0.647	0.14445	0.647	0.27718	0.647	0.64123	0.647	0.97502	0.647	1.28198
	0.148	0.02808	0.848	0.01953			0.648	0.00186	0.648	0.01657	0.648	0.14445	0.648	0.27748	0.648	0.64123	0.648	0.97551	0.648	1.28304
	0.149	0.02812	0.849	0.01954			0.649	0.00186	0.649	0.01658	0.649	0.1442	0.649	0.27767	0.649	0.64123	0.649	0.97551	0.649	1.28357
	0.15	0.02815	0.85	0.01957			0.65	0.00186	0.65	0.0165	0.65	0.14391	0.65	0.27796	0.65	0.64123	0.65	0.97551	0.65	1.28357
	0.151	0.02817	0.851	0.01964			0.651	0.00186	0.651	0.01652	0.651	0.14425	0.651	0.2784	0.651	0.64123	0.651	0.976	0.651	1.28462
	0.152	0.02821	0.852	0.01957			0.652	0.00188	0.652	0.01652	0.652	0.14459	0.652	0.27796	0.652	0.64123	0.652	0.97649	0.652	1.28568
	0.153	0.02824	0.853	0.0196			0.653	0.00185	0.653	0.01661	0.653	0.14455	0.653	0.27748	0.653	0.64123	0.653	0.97649	0.653	1.2841
	0.154	0.02824	0.854	0.01963			0.654	0.00187	0.654	0.01653	0.654	0.14508	0.654	0.27811	0.654	0.64172	0.654	0.97746	0.654	1.28726
	0.155	0.02826	0.855	0.01965			0.655	0.00188	0.655	0.01655	0.655	0.14474	0.655	0.27767	0.655	0.6427	0.655	0.97795	0.655	1.28674
	0.156	0.02829	0.856	0.01968			0.656	0.00187	0.656	0.01654	0.656	0.1444	0.656	0.27718	0.656	0.64172	0.656	0.97893	0.656	1.28726
	0.157	0.02835	0.857	0.01969			0.657	0.00187	0.657	0.01651	0.657	0.14479	0.657	0.27811	0.657	0.64172	0.657	0.97893	0.657	1.28779
	0.158	0.02841	0.858	0.0197			0.658	0.00188	0.658	0.01656	0.658	0.14484	0.658	0.27811	0.658	0.64221	0.658	0.97942	0.658	1.28779
	0.159	0.02835	0.859	0.01974			0.659	0.00187	0.659	0.0166	0.659	0.14484	0.659	0.2784	0.659	0.64221	0.659	0.97942	0.659	1.28779
	0.16	0.02838	0.86	0.01977			0.66	0.00188	0.66	0.01657	0.66	0.14484	0.66	0.27928	0.66	0.6427	0.66	0.97942	0.66	1.28938
	0.161	0.02843	0.861	0.01978			0.661	0.00188	0.661	0.01659	0.661	0.14445	0.661	0.27855	0.661	0.64318	0.661	0.98039	0.661	1.28938
	0.162	0.02846	0.862	0.0198			0.662	0.00188	0.662	0.01662	0.662	0.14484	0.662	0.27899	0.662	0.64367	0.662	0.98088	0.662	1.2899
	0.163	0.02855	0.863	0.01982			0.663	0.00188	0.663	0.01653	0.663	0.14538	0.663	0.27928	0.663	0.64318	0.663	0.98088	0.663	1.28938
	0.164	0.02855	0.864	0.01984			0.664	0.00187	0.664	0.01652	0.664	0.14528	0.664	0.2787	0.664	0.64416	0.664	0.98137	0.664	1.29043
	0.165	0.02857	0.865	0.01985			0.665	0.00189	0.665	0.01658	0.665	0.14508	0.665	0.27884	0.665	0.64465	0.665	0.98137	0.665	1.29096
	0.166	0.0286	0.866	0.01988			0.666	0.00188	0.666	0.01686	0.666	0.14503	0.666	0.27943	0.666	0.64465	0.666	0.98234	0.666	1.29202
	0.167	0.0286	0.867	0.01991			0.667	0.00187	0.667	0.01636	0.667	0.14557	0.667	0.2808	0.667	0.6466	0.667	0.98381	0.667	1.29466
	0.168	0.02863	0.868	0.01993			0.668	0.00189	0.668	0.01635	0.668	0.14542	0.668	0.27977	0.668	0.64758	0.668	0.98478	0.668	1.29518
	0.169	0.02866	0.869	0.01995			0.669	0.00188	0.669	0.01662	0.669	0.14513	0.669	0.27928	0.669	0.64709	0.669	0.98527	0.669	1.29466
	0.17	0.02869	0.87	0.01998			0.67	0.00188	0.67	0.0167	0.67	0.14528	0.67	0.27962	0.67	0.64758	0.67	0.98576	0.67	1.29571
	0.171	0.02872	0.871	0.01999			0.671	0.0019	0.671	0.0167	0.671	0.14498	0.671	0.27992	0.671	0.6466	0.671	0.98576	0.671	1.29518
	0.172	0.02874	0.872	0.02003			0.672	0.00188	0.672	0.01673	0.672	0.14494	0.672	0.27977	0.672	0.64709	0.672	0.98576	0.672	1.29571
	0.173	0.0288	0.873	0.02004			0.673	0.00189	0.673	0.0166	0.673	0.14557	0.673	0.28036	0.673	0.64709	0.673	0.98625	0.673	1.29624
	0.174	0.02883	0.874	0.02006			0.674	0.00189	0.674	0.01665	0.674	0.14562	0.674	0.27928	0.674	0.64709	0.674	0.98625	0.674	1.29624
	0.175	0.02886	0.875	0.02014			0.675	0.00189	0.675	0.01667	0.675	0.14557	0.675	0.27977	0.675	0.64709	0.675	0.98625	0.675	1.29677
	0.176	0.02888	0.876	0.02006			0.676	0.00191	0.676	0.01664	0.676	0.14547	0.676	0.27992	0.676	0.64709	0.676	0.98625	0.676	1.29782
	0.177	0.02891	0.877	0.02011			0.677	0.00188	0.677	0.01665	0.677	0.14518	0.677	0.27962	0.677	0.64709	0.677	0.98674	0.677	1.29782
	0.178	0.02894	0.878	0.02015			0.678	0.00189	0.678	0.01663	0.678	0.14552	0.678	0.28006	0.678	0.64709	0.678	0.98722	0.678	1.29835
	0.179	0.029	0.879	0.02019			0.679	0.00189	0.679	0.01664	0.679	0.14635	0.679	0.28158	0.679	0.64709	0.679	0.98722	0.679	1.29888
	0.18	0.029	0.88	0.02022			0.68	0.00189	0.68	0.0166	0.68	0.14611	0.68	0.28138	0.68	0.64758	0.68	0.98771	0.68	1.29994
	0.181	0.02903	0.881	0.02024			0.681	0.0019	0.681	0.01664	0.681	0.14567	0.681	0.28109	0.681	0.64758	0.681	0.9882	0.681	1.30046
	0.182	0.02908	0.882	0.02027			0.682	0.00189	0.682	0.01671	0.682	0.14557	0.682	0.2808	0.682	0.64758	0.682	0.98869	0.682	1.29994
	0.183	0.02917	0.883	0.0203			0.683	0.0019	0.683	0.0167	0.683	0.14601	0.683	0.28065	0.683	0.64855	0.683	0.98869	0.683	1.30099
	0.184	0.02908	0.884	0.02032			0.684	0.00191	0.684	0.01662	0.684	0.14616	0.684	0.28036	0.684	0.64806	0.684	0.98918	0.684	1.30099
	0.185	0.02911	0.885	0.02035			0.685	0.00191	0.685	0.01671	0.685	0.14577	0.685	0.28006	0.685	0.64806	0.685	0.98918	0.685	1.30205
	0.186	0.02917	0.886	0.02039			0.686	0.0019	0.686	0.01666	0.686	0.14581	0.686	0.28036	0.686	0.64855	0.686	0.98918	0.686	1.30258
	0.187	0.02925	0.887	0.0204			0.687	0.00191	0.687	0.01666	0.687	0.14577	0.687	0.28065	0.687	0.64855	0.687	0.98918	0.687	1.30363
	0.188	0.02928	0.888	0.02042			0.688	0.00189	0.688	0.01673	0.688	0.14596	0.688	0.2808	0.688	0.64904	0.688	0.99015	0.688	1.3031
	0.189	0.02931	0.889	0.02045			0.689	0.00191	0.689	0.01667	0.689	0.1465	0.689	0.28138	0.689	0.64953	0.689	0.99015	0.689	1.30469
	0.19	0.02934	0.89	0.02048			0.69	0.00191	0.69	0.01667	0.69	0.14635	0.69	0.28094	0.69	0.65002	0.69	0.99015	0.69	1.30363
	0.191	0.02936	0.891	0.02052			0.691	0.0019	0.691	0.01678	0.691	0.14606	0.691	0.28123	0.691	0.65002	0.691	0.99015	0.691	1.30469
	0.192	0.02942	0.892	0.02055			0.692	0.00191	0.692	0.01681	0.692	0.14694	0.692	0.28319	0.692	0.65099	0.692	0.99113	0.692	1.30627
	0.193	0.02945	0.893	0.02058			0.693	0.00191	0.693	0.01641	0.693	0.1464	0.693	0.28231	0.693	0.65246	0.693	0.9921	0.693	1.30838
	0.194	0.02948	0.894	0.02061			0.694	0.00191	0.694	0.01667	0.694	0.14635	0.694	0.28158	0.694	0.65294	0.694	0.99308	0.694	1.30733
	0.195	0.02953	0.895	0.02063			0.695	0.00192	0.695	0.01685	0.695	0.1466	0.695	0.28202	0.695	0.65294	0.695	0.99308	0.695	1.30786
	0.196	0.02953	0.896	0.02068			0.696	0.00191	0.696	0.01679	0.696	0.14625	0.696	0.28109	0.696	0.65246	0.696	0.99357	0.696	1.30838
	0.197	0.02959	0.897	0.0207			0.697	0.00191	0.697	0.01674	0.697	0.14616	0.697	0.28109	0.697	0.65246	0.697	0.99357	0.697	1.30891
	0.198	0.02959	0.898	0.02073			0.698	0.00193	0.698	0.0168	0.698	0.14601	0.698	0.28158	0.698	0.65294	0.698	0.99406	0.698	1.30786
	0.199	0.02965	0.899	0.02082			0.699	0.00191	0.699	0.0168	0.699	0.14645	0.699	0.28202	0.699	0.65294	0.699	0.99454	0.699	1.30944
	0.2	0.0295	0.9	0.02077			0.7	0.00193	0.7	0.01675	0.7	0.14664	0.7	0.28187	0.7	0.65294	0.7	0.99454	0.7	1.30891
	0.199	0.02738	0.901	0.02082			0.701	0.00191	0.701	0.0168	0.701	0.14674	0.701	0.28172	0.701	0.65294	0.701	0.99503	0.701	1.30891
	0.198	0.02445	0.902	0.02087			0.702	0.00191	0.702	0.01676	0.702	0.14699	0.702	0.28275	0.702	0.65294	0.702	0.99503	0.702	1.30997
	0.197	0.02161	0.903	0.02091			0.703	0.00193	0.703	0.01676	0.703	0.14684	0.703	0.28304	0.703	0.65294	0.703	0.99552	0.703	1.3105
	0.196	0.01899	0.904	0.02094			0.704	0.00191	0.704	0.01682	0.704	0.14655	0.704	0.2826	0.704	0.65246	0.704	0.99552	0.704	1.30997
	0.195	0.0166	0.905	0.02097			0.705	0.00193	0.705	0.01674	0.705	0.14723	0.705	0.28382	0.705	0.65294	0.705	0.99601	0.705	1.31261
	0.194	0.01441	0.906	0.02101			0.706	0.00192	0.706	0.01676	0.706	0.14703	0.706	0.2826	0.706	0.65392	0.706	0.99698	0.706	1.31208
	0.193	0.0124	0.907	0.02104			0.707	0.00191	0.707	0.0168	0.707	0.14694	0.707	0.28245	0.707	0.65392	0.707	0.99747	0.707	1.31314
	0.192	0.01051	0.908	0.02107			0.708	0.00194	0.708	0.01676	0.708	0.14703	0.708	0.28319	0.708	0.65343	0.708	0.99845	0.708	1.31314
	0.191	0.00879	0.909	0.0211			0.709	0.00193	0.709	0.01678	0.709	0.14655	0.709	0.28216	0.709	0.65343	0.709	0.99894	0.709	1.31419
	0.19	0.00723	0.91	0.02112			0.71	0.00193	0.71	0.01685	0.71	0.14669	0.71	0.28275	0.71	0.65392	0.71	0.99894	0.71	1.31419
	0.189	0.00564	0.911	0.02115			0.711	0.00194	0.711	0.01682	0.711	0.14723	0.711	0.28397	0.711	0.65392	0.711	0.99942	0.711	1.31419
	0.188	0.00427	0.912	0.02119			0.712	0.00191	0.712	0.0168	0.712	0.14738	0.712	0.28411	0.712	0.65392	0.712	0.99942	0.712	1.31472
	0.187	0.00299	0.913	0.02122			0.713	0.00194	0.713	0.01684	0.713	0.14723	0.713	0.28441	0.713	0.65441	0.713	0.99991	0.713	1.31578
	0.186	0.00178	0.914	0.02125			0.714	0.00193	0.714	0.01684	0.714	0.14699	0.714	0.28353	0.714	0.65441	0.714	0.99991	0.714	1.31578
	0.185	0.000668427	0.915	0.02132			0.715	0.00192	0.715	0.01685	0.715	0.14738	0.715	0.28411	0.715	0.6549	0.715	1.0004	0.715	1.31683
	0.184	-0.000389446	0.916	0.02134			0.716	0.00194	0.716	0.01687	0.716	0.14762	0.716	0.28397	0.716	0.65538	0.716	1.00089	0.716	1.31683
	0.183	-0.00137	0.917	0.02138			0.717	0.00193	0.717	0.01723	0.717	0.14738	0.717	0.28275	0.717	0.65587	0.717	1.00089	0.717	1.31736
	0.182	-0.00231	0.918	0.02141			0.718	0.00194	0.718	0.01657	0.718	0.14835	0.718	0.28548	0.718	0.65782	0.718	1.00186	0.718	1.32158
	0.181	-0.00319	0.919	0.02143			0.719	0.00194	0.719	0.01674	0.719	0.14762	0.719	0.28485	0.719	0.6588	0.719	1.0043	0.719	1.32158
	0.18	-0.00401	0.92	0.02148			0.72	0.00192	0.72	0.01696	0.72	0.14747	0.72	0.28382	0.72	0.6588	0.72	1.0043	0.72	1.32053
	0.179	-0.00481	0.921	0.02151			0.721	0.00194	0.721	0.01694	0.721	0.14786	0.721	0.28441	0.721	0.65929	0.721	1.0043	0.721	1.32211
	0.178	-0.00551	0.922	0.02158			0.722	0.00194	0.722	0.01692	0.722	0.14772	0.722	0.28455	0.722	0.6588	0.722	1.0043	0.722	1.32106
	0.177	-0.0062	0.923	0.02161			0.723	0.00194	0.723	0.01696	0.723	0.14747	0.723	0.28455	0.723	0.6588	0.723	1.00382	0.723	1.32158
	0.176	-0.00684	0.924	0.02164			0.724	0.00195	0.724	0.01688	0.724	0.14757	0.724	0.28577	0.724	0.6588	0.724	1.00382	0.724	1.32158
	0.175	-0.00744	0.925	0.02172			0.725	0.00194	0.725	0.01692	0.725	0.14752	0.725	0.28485	0.725	0.6588	0.725	1.0043	0.725	1.32211
	0.174	-0.008	0.926	0.02169			0.726	0.00194	0.726	0.01691	0.726	0.14796	0.726	0.28455	0.726	0.6588	0.726	1.0043	0.726	1.32158
	0.173	-0.00857	0.927	0.02174			0.727	0.00196	0.727	0.01689	0.727	0.14825	0.727	0.28485	0.727	0.6588	0.727	1.00479	0.727	1.32317
	0.172	-0.00909	0.928	0.0218			0.728	0.00194	0.728	0.01697	0.728	0.14791	0.728	0.28455	0.728	0.6588	0.728	1.00479	0.728	1.32317
	0.171	-0.00957	0.929	0.02185			0.729	0.00195	0.729	0.01691	0.729	0.14782	0.729	0.28514	0.729	0.65929	0.729	1.00479	0.729	1.3237
	0.17	-0.01003	0.93	0.0219			0.73	0.00195	0.73	0.01696	0.73	0.14791	0.73	0.28485	0.73	0.6588	0.73	1.00479	0.73	1.32317
	0.169	-0.01047	0.931	0.02194			0.731	0.00195	0.731	0.01689	0.731	0.14869	0.731	0.28577	0.731	0.65978	0.731	1.00577	0.731	1.32581
	0.168	-0.01089	0.932	0.02196			0.732	0.00196	0.732	0.01689	0.732	0.14864	0.732	0.28592	0.732	0.65978	0.732	1.00626	0.732	1.32528
	0.167	-0.01127	0.933	0.02201			0.733	0.00195	0.733	0.01697	0.733	0.14801	0.733	0.28592	0.733	0.65929	0.733	1.00674	0.733	1.32528
	0.166	-0.01158	0.934	0.02206			0.734	0.00195	0.734	0.01692	0.734	0.14791	0.734	0.28665	0.734	0.65929	0.734	1.00674	0.734	1.32634
	0.165	-0.01204	0.935	0.02208			0.735	0.00195	0.735	0.01697	0.735	0.14801	0.735	0.28621	0.735	0.65929	0.735	1.00674	0.735	1.32581
	0.164	-0.01235	0.936	0.02215			0.736	0.00195	0.736	0.01697	0.736	0.14821	0.736	0.28577	0.736	0.65929	0.736	1.00723	0.736	1.32686
	0.163	-0.01265	0.937	0.02218			0.737	0.00196	0.737	0.01698	0.737	0.14884	0.737	0.28548	0.737	0.65929	0.737	1.00723	0.737	1.32686
	0.162	-0.01294	0.938	0.02222			0.738	0.00195	0.738	0.01696	0.738	0.1486	0.738	0.28499	0.738	0.65978	0.738	1.00772	0.738	1.32792
	0.161	-0.01322	0.939	0.02227			0.739	0.00195	0.739	0.01697	0.739	0.1483	0.739	0.2847	0.739	0.66026	0.739	1.00821	0.739	1.32739
	0.16	-0.01351	0.94	0.02232			0.74	0.00196	0.74	0.01699	0.74	0.14845	0.74	0.28607	0.74	0.66075	0.74	1.00772	0.74	1.32845
	0.159	-0.01377	0.941	0.02236			0.741	0.00196	0.741	0.01704	0.741	0.14845	0.741	0.28528	0.741	0.66075	0.741	1.00821	0.741	1.32845
	0.158	-0.01402	0.942	0.02242			0.742	0.00195	0.742	0.01704	0.742	0.14879	0.742	0.28665	0.742	0.66075	0.742	1.00918	0.742	1.3295
	0.157	-0.01426	0.943	0.02247			0.743	0.00197	0.743	0.017	0.743	0.14962	0.743	0.28846	0.743	0.66124	0.743	1.00918	0.743	1.33003
	0.156	-0.01449	0.944	0.02252			0.744	0.00195	0.744	0.01722	0.744	0.14923	0.744	0.28846	0.744	0.66319	0.744	1.01016	0.744	1.33267
	0.155	-0.01471	0.945	0.02257			0.745	0.00197	0.745	0.0167	0.745	0.14874	0.745	0.28743	0.745	0.66368	0.745	1.01162	0.745	1.33214
	0.154	-0.01492	0.946	0.02261			0.746	0.00196	0.746	0.01689	0.746	0.14869	0.746	0.28743	0.746	0.66368	0.746	1.01211	0.746	1.33214
	0.153	-0.01512	0.947	0.02268			0.747	0.00196	0.747	0.01706	0.747	0.14899	0.747	0.28709	0.747	0.66417	0.747	1.0126	0.747	1.33267
	0.152	-0.0153	0.948	0.0227			0.748	0.00196	0.748	0.01713	0.748	0.14918	0.748	0.28665	0.748	0.66417	0.748	1.0126	0.748	1.3332
	0.151	-0.01547	0.949	0.02277			0.749	0.00196	0.749	0.01715	0.749	0.14899	0.749	0.28577	0.749	0.66466	0.749	1.0126	0.749	1.33214
	0.15	-0.01564	0.95	0.02283			0.75	0.00196	0.75	0.01707	0.75	0.14908	0.75	0.2865	0.75	0.66466	0.75	1.01309	0.75	1.33373
	0.149	-0.01581	0.951	0.0229			0.751	0.00198	0.751	0.01709	0.751	0.14918	0.751	0.28694	0.751	0.66466	0.751	1.01309	0.751	1.33373
	0.148	-0.01596	0.952	0.0229			0.752	0.00196	0.752	0.01708	0.752	0.14918	0.752	0.28709	0.752	0.66466	0.752	1.01358	0.752	1.33426
	0.147	-0.01613	0.953	0.02296			0.753	0.00197	0.753	0.01706	0.753	0.14952	0.753	0.28787	0.753	0.66466	0.753	1.01455	0.753	1.33426
	0.146	-0.01627	0.954	0.02304			0.754	0.00198	0.754	0.01711	0.754	0.14923	0.754	0.28772	0.754	0.66466	0.754	1.01455	0.754	1.33531
	0.145	-0.0164	0.955	0.0231			0.755	0.00196	0.755	0.01707	0.755	0.14918	0.755	0.28831	0.755	0.66466	0.755	1.01455	0.755	1.33531
	0.144	-0.01655	0.956	0.02316			0.756	0.00198	0.756	0.01702	0.756	0.14986	0.756	0.28938	0.756	0.66563	0.756	1.01553	0.756	1.33637
	0.143	-0.01667	0.957	0.02323			0.757	0.00197	0.757	0.0171	0.757	0.14967	0.757	0.28787	0.757	0.66612	0.757	1.01602	0.757	1.3369
	0.142	-0.01672	0.958	0.02329			0.758	0.00197	0.758	0.01715	0.758	0.14967	0.758	0.28802	0.758	0.66563	0.758	1.0165	0.758	1.33848
	0.141	-0.01696	0.959	0.02335			0.759	0.00198	0.759	0.01711	0.759	0.14986	0.759	0.28816	0.759	0.66514	0.759	1.0165	0.759	1.33795
	0.14	-0.01705	0.96	0.02341			0.76	0.00196	0.76	0.01713	0.76	0.14962	0.76	0.28802	0.76	0.66514	0.76	1.01699	0.76	1.33848
	0.139	-0.01713	0.961	0.02345			0.761	0.00199	0.761	0.01713	0.761	0.14982	0.761	0.28743	0.761	0.66514	0.761	1.01748	0.761	1.33901
	0.138	-0.01724	0.962	0.02351			0.762	0.00198	0.762	0.01717	0.762	0.14986	0.762	0.2886	0.762	0.66514	0.762	1.01748	0.762	1.33901
	0.137	-0.01733	0.963	0.0236			0.763	0.00196	0.763	0.01714	0.763	0.15001	0.763	0.2886	0.763	0.66563	0.763	1.01797	0.763	1.33954
	0.136	-0.01744	0.964	0.02365			0.764	0.00199	0.764	0.01711	0.764	0.14986	0.764	0.2889	0.764	0.66563	0.764	1.01797	0.764	1.34059
	0.135	-0.01752	0.965	0.02371			0.765	0.00197	0.765	0.01722	0.765	0.14947	0.765	0.2889	0.765	0.66563	0.765	1.01846	0.765	1.34006
	0.134	-0.01763	0.966	0.0238			0.766	0.00198	0.766	0.01713	0.766	0.14996	0.766	0.28953	0.766	0.66612	0.766	1.01846	0.766	1.34165
	0.133	-0.01771	0.967	0.02385			0.767	0.002	0.767	0.01717	0.767	0.15021	0.767	0.28982	0.767	0.66661	0.767	1.01846	0.767	1.34112
	0.132	-0.0178	0.968	0.02392			0.768	0.00195	0.768	0.01727	0.768	0.14996	0.768	0.2889	0.768	0.66661	0.768	1.01894	0.768	1.34165
	0.131	-0.0179	0.969	0.02399			0.769	0.002	0.769	0.0169	0.769	0.15089	0.769	0.29085	0.769	0.66807	0.769	1.01943	0.769	1.34482
	0.13	-0.01796	0.97	0.02407			0.77	0.00199	0.77	0.01709	0.77	0.15035	0.77	0.28919	0.77	0.66954	0.77	1.0209	0.77	1.34587
	0.129	-0.01804	0.971	0.02413			0.771	0.00199	0.771	0.01728	0.771	0.15016	0.771	0.28919	0.771	0.67002	0.771	1.02138	0.771	1.34534
	0.128	-0.01814	0.972	0.0242			0.772	0.00199	0.772	0.01728	0.772	0.15055	0.772	0.28968	0.772	0.67002	0.772	1.02138	0.772	1.34587
	0.127	-0.01819	0.973	0.02429			0.773	0.00198	0.773	0.01725	0.773	0.1503	0.773	0.28953	0.773	0.67051	0.773	1.02138	0.773	1.34587
	0.126	-0.01824	0.974	0.02435			0.774	0.00199	0.774	0.0172	0.774	0.15045	0.774	0.28982	0.774	0.67002	0.774	1.02187	0.774	1.3464
	0.125	-0.01831	0.975	0.02448			0.775	0.002	0.775	0.01721	0.775	0.15065	0.775	0.29041	0.775	0.67002	0.775	1.02187	0.775	1.34587
	0.124	-0.01838	0.976	0.02448			0.776	0.00199	0.776	0.01727	0.776	0.15035	0.776	0.29099	0.776	0.67051	0.776	1.02138	0.776	1.34746
	0.123	-0.01845	0.977	0.02456			0.777	0.002	0.777	0.0172	0.777	0.15045	0.777	0.29041	0.777	0.671	0.777	1.02187	0.777	1.34693
	0.122	-0.0185	0.978	0.02464			0.778	0.00198	0.778	0.01722	0.778	0.15055	0.778	0.29026	0.778	0.67051	0.778	1.02187	0.778	1.34798
	0.121	-0.01855	0.979	0.02474			0.779	0.00199	0.779	0.01725	0.779	0.1506	0.779	0.29056	0.779	0.671	0.779	1.02236	0.779	1.34798
	0.12	-0.01861	0.98	0.0248			0.78	0.002	0.78	0.01725	0.78	0.1506	0.78	0.29041	0.78	0.671	0.78	1.02236	0.78	1.34851
	0.119	-0.01866	0.981	0.0249			0.781	0.00199	0.781	0.01735	0.781	0.1504	0.781	0.28953	0.781	0.67051	0.781	1.02285	0.781	1.34798
	0.118	-0.01872	0.982	0.02499			0.782	0.002	0.782	0.01727	0.782	0.15118	0.782	0.29114	0.782	0.671	0.782	1.02334	0.782	1.35062
	0.117	-0.01875	0.983	0.02506			0.783	0.002	0.783	0.01721	0.783	0.15104	0.783	0.29114	0.783	0.67149	0.783	1.02431	0.783	1.35062
	0.116	-0.01886	0.984	0.02515			0.784	0.00198	0.784	0.01729	0.784	0.15084	0.784	0.29056	0.784	0.67149	0.784	1.0248	0.784	1.3501
	0.115	-0.01891	0.985	0.02523			0.785	0.00201	0.785	0.01725	0.785	0.15108	0.785	0.29178	0.785	0.671	0.785	1.02529	0.785	1.35168
	0.114	-0.01893	0.986	0.02532			0.786	0.002	0.786	0.0173	0.786	0.15089	0.786	0.29134	0.786	0.67149	0.786	1.02578	0.786	1.35168
	0.113	-0.01896	0.987	0.02542			0.787	0.002	0.787	0.01731	0.787	0.15094	0.787	0.29148	0.787	0.67149	0.787	1.02578	0.787	1.35221
	0.112	-0.019	0.988	0.02552			0.788	0.002	0.788	0.0173	0.788	0.15143	0.788	0.29163	0.788	0.671	0.788	1.02626	0.788	1.35221
	0.111	-0.01904	0.989	0.02559			0.789	0.00201	0.789	0.0173	0.789	0.15128	0.789	0.29134	0.789	0.67198	0.789	1.02626	0.789	1.35274
	0.11	-0.01909	0.99	0.02569			0.79	0.002	0.79	0.01737	0.79	0.15128	0.79	0.29099	0.79	0.67198	0.79	1.02675	0.79	1.35221
	0.109	-0.01915	0.991	0.02578			0.791	0.002	0.791	0.01731	0.791	0.15148	0.791	0.29207	0.791	0.67198	0.791	1.02724	0.791	1.35379
	0.108	-0.01917	0.992	0.02588			0.792	0.002	0.792	0.01731	0.792	0.15123	0.792	0.29163	0.792	0.67246	0.792	1.02773	0.792	1.35379
	0.107	-0.01921	0.993	0.02597			0.793	0.00201	0.793	0.01747	0.793	0.15138	0.793	0.29207	0.793	0.67246	0.793	1.02822	0.793	1.35432
	0.106	-0.01926	0.994	0.02606			0.794	0.00201	0.794	0.0171	0.794	0.15191	0.794	0.29221	0.794	0.67295	0.794	1.02822	0.794	1.35432
	0.105	-0.01928	0.995	0.02618			0.795	0.002	0.795	0.01727	0.795	0.1526	0.795	0.29373	0.795	0.67442	0.795	1.02968	0.795	1.35749
	0.104	-0.01932	0.996	0.02628			0.796	0.00202	0.796	0.0174	0.796	0.15206	0.796	0.29343	0.796	0.6749	0.796	1.03066	0.796	1.35749
	0.103	-0.01933	0.997	0.02637			0.797	0.002	0.797	0.01748	0.797	0.15138	0.797	0.29236	0.797	0.67539	0.797	1.03114	0.797	1.35749
	0.102	-0.0194	0.998	0.02647			0.798	0.002	0.798	0.01744	0.798	0.15162	0.798	0.29251	0.798	0.67539	0.798	1.03163	0.798	1.35749
	0.101	-0.01943	0.999	0.02662			0.799	0.00202	0.799	0.0174	0.799	0.15187	0.799	0.29221	0.799	0.67637	0.799	1.03163	0.799	1.35802
	0.1	-0.01946	1	0.02649			0.8	0.002	0.8	0.01746	0.8	0.15191	0.8	0.29192	0.8	0.67588	0.8	1.03212	0.8	1.35749
	0.099	-0.01949	0.999	0.02494			0.801	0.00201	0.801	0.01738	0.801	0.15226	0.801	0.29251	0.801	0.67686	0.801	1.03212	0.801	1.35907
	0.098	-0.01951	0.998	0.02305			0.802	0.00202	0.802	0.01742	0.802	0.15201	0.802	0.29236	0.802	0.67637	0.802	1.03212	0.802	1.35907
	0.097	-0.01953	0.997	0.02132			0.803	0.002	0.803	0.01742	0.803	0.15201	0.803	0.2928	0.803	0.67734	0.803	1.03261	0.803	1.3596
	0.096	-0.01958	0.996	0.01969			0.804	0.00203	0.804	0.01737	0.804	0.15221	0.804	0.29373	0.804	0.67686	0.804	1.0331	0.804	1.3596
	0.095	-0.0196	0.995	0.01818			0.805	0.00201	0.805	0.01743	0.805	0.15206	0.805	0.29358	0.805	0.67783	0.805	1.0331	0.805	1.36066
	0.094	-0.01963	0.994	0.01679			0.806	0.00201	0.806	0.01741	0.806	0.1523	0.806	0.29373	0.806	0.67734	0.806	1.03358	0.806	1.36013
	0.093	-0.01966	0.993	0.01548			0.807	0.00203	0.807	0.01744	0.807	0.15279	0.807	0.29461	0.807	0.67734	0.807	1.0331	0.807	1.36171
	0.092	-0.01966	0.992	0.01421			0.808	0.00201	0.808	0.01744	0.808	0.1523	0.808	0.29387	0.808	0.67832	0.808	1.03407	0.808	1.36224
	0.091	-0.01962	0.991	0.01306			0.809	0.00203	0.809	0.0174	0.809	0.15211	0.809	0.29343	0.809	0.67832	0.809	1.03456	0.809	1.3633
	0.09	-0.01974	0.99	0.01196			0.81	0.00202	0.81	0.01748	0.81	0.15245	0.81	0.29295	0.81	0.67783	0.81	1.03505	0.81	1.36277
	0.089	-0.01977	0.989	0.01092			0.811	0.00202	0.811	0.0175	0.811	0.15284	0.811	0.29329	0.811	0.67783	0.811	1.03456	0.811	1.36382
	0.088	-0.01976	0.988	0.00995			0.812	0.00204	0.812	0.01744	0.812	0.15265	0.812	0.29329	0.812	0.67783	0.812	1.03505	0.812	1.36382
	0.087	-0.01977	0.987	0.00902			0.813	0.00201	0.813	0.01751	0.813	0.15206	0.813	0.29309	0.813	0.67832	0.813	1.03505	0.813	1.36488
	0.086	-0.01979	0.986	0.00812			0.814	0.00203	0.814	0.01747	0.814	0.1525	0.814	0.29446	0.814	0.67832	0.814	1.03554	0.814	1.36488
	0.085	-0.0198	0.985	0.00731			0.815	0.00203	0.815	0.01751	0.815	0.15284	0.815	0.29461	0.815	0.67783	0.815	1.03554	0.815	1.36488
	0.084	-0.01983	0.984	0.00651			0.816	0.00202	0.816	0.01754	0.816	0.15304	0.816	0.29504	0.816	0.67832	0.816	1.03602	0.816	1.36488
	0.083	-0.01987	0.983	0.00577			0.817	0.00203	0.817	0.01748	0.817	0.15338	0.817	0.29568	0.817	0.67832	0.817	1.03651	0.817	1.36699
	0.082	-0.0199	0.982	0.00505			0.818	0.00203	0.818	0.01766	0.818	0.15289	0.818	0.29524	0.818	0.6793	0.818	1.03651	0.818	1.36646
	0.081	-0.01991	0.981	0.00436			0.819	0.00201	0.819	0.01733	0.819	0.1527	0.819	0.2949	0.819	0.6793	0.819	1.037	0.819	1.36699
	0.08	-0.01993	0.98	0.00372			0.82	0.00203	0.82	0.01724	0.82	0.15309	0.82	0.29539	0.82	0.6793	0.82	1.037	0.82	1.36805
	0.079	-0.01994	0.979	0.00308			0.821	0.00202	0.821	0.01753	0.821	0.15304	0.821	0.29417	0.821	0.67978	0.821	1.03749	0.821	1.36805
	0.078	-0.01996	0.978	0.0025			0.822	0.00203	0.822	0.01764	0.822	0.15309	0.822	0.29402	0.822	0.68027	0.822	1.03749	0.822	1.36805
	0.077	-0.02	0.977	0.00193			0.823	0.00204	0.823	0.01757	0.823	0.15323	0.823	0.29504	0.823	0.68027	0.823	1.03798	0.823	1.36963
	0.076	-0.02001	0.976	0.00138			0.824	0.00203	0.824	0.01756	0.824	0.15299	0.824	0.29524	0.824	0.68125	0.824	1.03798	0.824	1.36963
	0.075	-0.02003	0.975	0.0009083			0.825	0.00203	0.825	0.01764	0.825	0.15313	0.825	0.29553	0.825	0.68076	0.825	1.03895	0.825	1.37016
	0.074	-0.02006	0.974	0.000339884			0.826	0.00203	0.826	0.01762	0.826	0.15343	0.826	0.29626	0.826	0.68125	0.826	1.03895	0.826	1.37016
	0.073	-0.02005	0.973	-0.000129456			0.827	0.00204	0.827	0.01758	0.827	0.15387	0.827	0.29685	0.827	0.68222	0.827	1.03993	0.827	1.37174
	0.072	-0.02006	0.972	-0.000552916			0.828	0.00205	0.828	0.01755	0.828	0.15431	0.828	0.29719	0.828	0.68222	0.828	1.03993	0.828	1.37122
	0.071	-0.02006	0.971	-0.000984064			0.829	0.00202	0.829	0.01767	0.829	0.15348	0.829	0.29612	0.829	0.68271	0.829	1.0409	0.829	1.37227
	0.07	-0.02009	0.97	-0.00141			0.83	0.00203	0.83	0.01762	0.83	0.15323	0.83	0.29685	0.83	0.6832	0.83	1.04139	0.83	1.3728
	0.069	-0.02011	0.969	-0.0018			0.831	0.00205	0.831	0.01758	0.831	0.15338	0.831	0.29597	0.831	0.6832	0.831	1.04188	0.831	1.37333
	0.068	-0.02008	0.968	-0.00218			0.832	0.00203	0.832	0.01768	0.832	0.15372	0.832	0.29524	0.832	0.68369	0.832	1.04188	0.832	1.37333
	0.067	-0.02016	0.967	-0.00255			0.833	0.00204	0.833	0.01754	0.833	0.15435	0.833	0.29641	0.833	0.68369	0.833	1.04237	0.833	1.37544
	0.066	-0.02021	0.966	-0.00291			0.834	0.00204	0.834	0.01758	0.834	0.15357	0.834	0.29597	0.834	0.68418	0.834	1.04383	0.834	1.37544
	0.065	-0.02019	0.965	-0.00326			0.835	0.00203	0.835	0.01767	0.835	0.15309	0.835	0.29612	0.835	0.68418	0.835	1.04481	0.835	1.37597
	0.064	-0.02021	0.964	-0.00357			0.836	0.00205	0.836	0.01764	0.836	0.15357	0.836	0.29748	0.836	0.68418	0.836	1.0453	0.836	1.37702
	0.063	-0.02019	0.963	-0.00389			0.837	0.00204	0.837	0.01766	0.837	0.15406	0.837	0.29822	0.837	0.68418	0.837	1.0453	0.837	1.37702
	0.062	-0.0202	0.962	-0.00421			0.838	0.00204	0.838	0.01769	0.838	0.1546	0.838	0.29822	0.838	0.68466	0.838	1.04578	0.838	1.37755
	0.061	-0.02022	0.961	-0.00451			0.839	0.00204	0.839	0.01768	0.839	0.15445	0.839	0.29895	0.839	0.68418	0.839	1.04578	0.839	1.37702
	0.06	-0.02022	0.96	-0.00479			0.84	0.00204	0.84	0.01762	0.84	0.15382	0.84	0.29822	0.84	0.68466	0.84	1.04627	0.84	1.37861
	0.059	-0.02023	0.959	-0.00504			0.841	0.00205	0.841	0.01765	0.841	0.15382	0.841	0.29734	0.841	0.68466	0.841	1.04676	0.841	1.37861
	0.058	-0.02024	0.958	-0.00531			0.842	0.00205	0.842	0.01771	0.842	0.15426	0.842	0.29656	0.842	0.68515	0.842	1.04676	0.842	1.37914
	0.057	-0.02026	0.957	-0.00557			0.843	0.00205	0.843	0.01769	0.843	0.15499	0.843	0.29719	0.843	0.68564	0.843	1.04676	0.843	1.37966
	0.056	-0.02028	0.956	-0.0058			0.844	0.00204	0.844	0.0177	0.844	0.15484	0.844	0.297	0.844	0.68564	0.844	1.04725	0.844	1.38019
	0.055	-0.02028	0.955	-0.00604			0.845	0.00204	0.845	0.01799	0.845	0.15416	0.845	0.29685	0.845	0.68613	0.845	1.04774	0.845	1.38019
	0.054	-0.02029	0.954	-0.00627			0.846	0.00205	0.846	0.01745	0.846	0.15489	0.846	0.29973	0.846	0.68759	0.846	1.04871	0.846	1.38336
	0.053	-0.02031	0.953	-0.00648			0.847	0.00206	0.847	0.01752	0.847	0.15494	0.847	0.29929	0.847	0.68808	0.847	1.04969	0.847	1.38283
	0.052	-0.02031	0.952	-0.0067			0.848	0.00204	0.848	0.01778	0.848	0.15518	0.848	0.29914	0.848	0.68808	0.848	1.04969	0.848	1.38336
	0.051	-0.02034	0.951	-0.0069			0.849	0.00204	0.849	0.01778	0.849	0.15543	0.849	0.30002	0.849	0.68857	0.849	1.05018	0.849	1.38389
	0.05	-0.02032	0.95	-0.0071			0.85	0.00206	0.85	0.01776	0.85	0.15479	0.85	0.29929	0.85	0.68954	0.85	1.05018	0.85	1.38442
	0.049	-0.02032	0.949	-0.00726			0.851	0.00205	0.851	0.01783	0.851	0.1544	0.851	0.29866	0.851	0.68954	0.851	1.05018	0.851	1.38336
	0.048	-0.02034	0.948	-0.0075			0.852	0.00206	0.852	0.01778	0.852	0.15494	0.852	0.2988	0.852	0.69003	0.852	1.05018	0.852	1.38547
	0.047	-0.02035	0.947	-0.00768			0.853	0.00206	0.853	0.01774	0.853	0.15528	0.853	0.29778	0.853	0.69052	0.853	1.05018	0.853	1.38494
	0.046	-0.02036	0.946	-0.00783			0.854	0.00205	0.854	0.0178	0.854	0.15562	0.854	0.29778	0.854	0.69052	0.854	1.05018	0.854	1.386
	0.045	-0.02037	0.945	-0.00799			0.855	0.00206	0.855	0.0178	0.855	0.15528	0.855	0.29851	0.855	0.69003	0.855	1.05066	0.855	1.38547
	0.044	-0.02038	0.944	-0.00815			0.856	0.00206	0.856	0.01783	0.856	0.15484	0.856	0.29895	0.856	0.68954	0.856	1.05115	0.856	1.38706
	0.043	-0.02033	0.943	-0.0083			0.857	0.00206	0.857	0.0178	0.857	0.15518	0.857	0.29973	0.857	0.69003	0.857	1.05164	0.857	1.38706
	0.042	-0.02044	0.942	-0.00846			0.858	0.00205	0.858	0.01778	0.858	0.15611	0.858	0.30061	0.858	0.69003	0.858	1.05164	0.858	1.38706
	0.041	-0.02044	0.941	-0.00861			0.859	0.00205	0.859	0.01777	0.859	0.15665	0.859	0.30154	0.859	0.69052	0.859	1.05262	0.859	1.38917
	0.04	-0.02044	0.94	-0.00875			0.86	0.00207	0.86	0.01776	0.86	0.15567	0.86	0.3009	0.86	0.69052	0.86	1.0531	0.86	1.38917
	0.039	-0.02043	0.939	-0.00888			0.861	0.00206	0.861	0.01783	0.861	0.15465	0.861	0.30002	0.861	0.69052	0.861	1.05359	0.861	1.38864
	0.038	-0.02044	0.938	-0.00902			0.862	0.00206	0.862	0.01782	0.862	0.15504	0.862	0.30017	0.862	0.69101	0.862	1.05408	0.862	1.39022
	0.037	-0.02044	0.937	-0.00913			0.863	0.00206	0.863	0.01782	0.863	0.15606	0.863	0.29914	0.863	0.69052	0.863	1.05408	0.863	1.3897
	0.036	-0.02044	0.936	-0.00928			0.864	0.00205	0.864	0.01788	0.864	0.1564	0.864	0.29866	0.864	0.69052	0.864	1.05457	0.864	1.39075
	0.035	-0.02044	0.935	-0.00939			0.865	0.00207	0.865	0.01781	0.865	0.15631	0.865	0.29944	0.865	0.69052	0.865	1.05506	0.865	1.39128
	0.034	-0.02045	0.934	-0.00952			0.866	0.00206	0.866	0.01786	0.866	0.15557	0.866	0.29958	0.866	0.6915	0.866	1.05554	0.866	1.39128
	0.033	-0.02047	0.933	-0.00963			0.867	0.00206	0.867	0.01789	0.867	0.15533	0.867	0.30032	0.867	0.6915	0.867	1.05554	0.867	1.39128
	0.032	-0.02049	0.932	-0.00973			0.868	0.00207	0.868	0.01789	0.868	0.15611	0.868	0.30168	0.868	0.6915	0.868	1.05554	0.868	1.39286
	0.031	-0.02048	0.931	-0.00985			0.869	0.00205	0.869	0.01782	0.869	0.1565	0.869	0.30168	0.869	0.69198	0.869	1.05652	0.869	1.39234
	0.03	-0.02047	0.93	-0.00995			0.87	0.00207	0.87	0.01822	0.87	0.15645	0.87	0.30139	0.87	0.69247	0.87	1.0575	0.87	1.39392
	0.029	-0.02047	0.929	-0.01005			0.871	0.00206	0.871	0.01764	0.871	0.1566	0.871	0.30319	0.871	0.69247	0.871	1.0575	0.871	1.39498
	0.028	-0.02046	0.928	-0.01016			0.872	0.00206	0.872	0.01775	0.872	0.15611	0.872	0.30197	0.872	0.69491	0.872	1.05896	0.872	1.39709
	0.027	-0.02048	0.927	-0.01024			0.873	0.00208	0.873	0.0179	0.873	0.15621	0.873	0.30139	0.873	0.6954	0.873	1.05994	0.873	1.39709
	0.026	-0.02051	0.926	-0.0103			0.874	0.00206	0.874	0.01796	0.874	0.15689	0.874	0.3011	0.874	0.69491	0.874	1.06042	0.874	1.39709
	0.025	-0.02051	0.925	-0.01047			0.875	0.00207	0.875	0.01793	0.875	0.15699	0.875	0.30154	0.875	0.6954	0.875	1.06091	0.875	1.39762
	0.024	-0.02051	0.924	-0.01054			0.876	0.00208	0.876	0.01798	0.876	0.15626	0.876	0.30168	0.876	0.6954	0.876	1.06091	0.876	1.39762
	0.023	-0.02051	0.923	-0.01062			0.877	0.00206	0.877	0.01802	0.877	0.15557	0.877	0.30124	0.877	0.69589	0.877	1.06091	0.877	1.39709
	0.022	-0.02053	0.922	-0.0107			0.878	0.00208	0.878	0.01799	0.878	0.15645	0.878	0.30183	0.878	0.69589	0.878	1.0614	0.878	1.3992
	0.021	-0.02052	0.921	-0.01077			0.879	0.00208	0.879	0.01791	0.879	0.15714	0.879	0.30256	0.879	0.69589	0.879	1.0614	0.879	1.3992
	0.02	-0.02054	0.92	-0.01084			0.88	0.00207	0.88	0.01795	0.88	0.15718	0.88	0.30241	0.88	0.69589	0.88	1.06189	0.88	1.39973
	0.019	-0.02057	0.919	-0.01091			0.881	0.00208	0.881	0.01797	0.881	0.15689	0.881	0.30271	0.881	0.69638	0.881	1.06238	0.881	1.3992
	0.018	-0.02057	0.918	-0.01098			0.882	0.00208	0.882	0.01793	0.882	0.1564	0.882	0.30212	0.882	0.69686	0.882	1.06238	0.882	1.40026
	0.017	-0.0205	0.917	-0.01106			0.883	0.00207	0.883	0.018	0.883	0.15684	0.883	0.30212	0.883	0.69638	0.883	1.06286	0.883	1.39973
	0.016	-0.02064	0.916	-0.01112			0.884	0.00207	0.884	0.01795	0.884	0.15816	0.884	0.30378	0.884	0.69686	0.884	1.06286	0.884	1.40184
	0.015	-0.02064	0.915	-0.01121			0.885	0.00208	0.885	0.01793	0.885	0.15782	0.885	0.30241	0.885	0.69784	0.885	1.06335	0.885	1.40237
	0.014	-0.02064	0.914	-0.01127			0.886	0.00207	0.886	0.01801	0.886	0.15704	0.886	0.30271	0.886	0.69735	0.886	1.06384	0.886	1.40237
	0.013	-0.02065	0.913	-0.01132			0.887	0.00208	0.887	0.01798	0.887	0.15694	0.887	0.30334	0.887	0.69686	0.887	1.06433	0.887	1.40342
	0.012	-0.02064	0.912	-0.01139			0.888	0.00208	0.888	0.01796	0.888	0.15699	0.888	0.30319	0.888	0.69735	0.888	1.06482	0.888	1.4029
	0.011	-0.02065	0.911	-0.01145			0.889	0.00209	0.889	0.01798	0.889	0.15748	0.889	0.30349	0.889	0.69735	0.889	1.06482	0.889	1.40395
	0.01	-0.02069	0.91	-0.01151			0.89	0.00208	0.89	0.01813	0.89	0.15801	0.89	0.30334	0.89	0.69735	0.89	1.06482	0.89	1.40395
	0.009	-0.02069	0.909	-0.01158			0.891	0.00208	0.891	0.01805	0.891	0.15767	0.891	0.30363	0.891	0.69735	0.891	1.0653	0.891	1.40501
	0.008	-0.02072	0.908	-0.01161			0.892	0.0021	0.892	0.018	0.892	0.15709	0.892	0.30407	0.892	0.69784	0.892	1.0653	0.892	1.40501
	0.007	-0.02072	0.907	-0.01166			0.893	0.00208	0.893	0.01806	0.893	0.15704	0.893	0.30305	0.893	0.69784	0.893	1.06579	0.893	1.40554
	0.006	-0.02072	0.906	-0.01172			0.894	0.00209	0.894	0.01824	0.894	0.15801	0.894	0.30407	0.894	0.69882	0.894	1.06579	0.894	1.40606
	0.005	-0.02074	0.905	-0.01177			0.895	0.0021	0.895	0.01781	0.895	0.1584	0.895	0.30422	0.895	0.69882	0.895	1.06628	0.895	1.40659
	0.004	-0.02075	0.904	-0.01182			0.896	0.00208	0.896	0.01797	0.896	0.15787	0.896	0.30363	0.896	0.6993	0.896	1.06628	0.896	1.40659
	0.003	-0.02077	0.903	-0.01187			0.897	0.00209	0.897	0.01804	0.897	0.1585	0.897	0.30588	0.897	0.70028	0.897	1.06726	0.897	1.40976
	0.002	-0.02077	0.902	-0.01192			0.898	0.0021	0.898	0.01815	0.898	0.15787	0.898	0.30466	0.898	0.70174	0.898	1.06823	0.898	1.40976
	0.001	-0.02077	0.901	-0.01192			0.899	0.00208	0.899	0.01812	0.899	0.15787	0.899	0.30451	0.899	0.70223	0.899	1.06921	0.899	1.41029
	0	-0.02079	0.9	-0.01204			0.9	0.00208	0.9	0.01804	0.9	0.15845	0.9	0.305	0.9	0.70223	0.9	1.0697	0.9	1.41082
	-0.001	-0.02077	0.899	-0.01206			0.901	0.00209	0.901	0.01812	0.901	0.15797	0.901	0.30451	0.901	0.70272	0.901	1.0697	0.901	1.41134
	-0.002	-0.02077	0.898	-0.01208			0.902	0.0021	0.902	0.01812	0.902	0.15777	0.902	0.30451	0.902	0.70272	0.902	1.0697	0.902	1.41082
	-0.003	-0.02078	0.897	-0.01212			0.903	0.00211	0.903	0.01817	0.903	0.15806	0.903	0.30544	0.903	0.70272	0.903	1.0697	0.903	1.41187
	-0.004	-0.02077	0.896	-0.01217			0.904	0.00208	0.904	0.01814	0.904	0.15826	0.904	0.3048	0.904	0.70321	0.904	1.07018	0.904	1.41187
	-0.005	-0.02077	0.895	-0.0122			0.905	0.0021	0.905	0.01807	0.905	0.15865	0.905	0.30515	0.905	0.70321	0.905	1.07067	0.905	1.4124
	-0.006	-0.02078	0.894	-0.01223			0.906	0.00209	0.906	0.01815	0.906	0.1584	0.906	0.30529	0.906	0.70321	0.906	1.07067	0.906	1.41187
	-0.007	-0.02077	0.893	-0.01228			0.907	0.00209	0.907	0.01816	0.907	0.15821	0.907	0.30559	0.907	0.70418	0.907	1.07116	0.907	1.41398
	-0.008	-0.02079	0.892	-0.01231			0.908	0.00211	0.908	0.01809	0.908	0.1584	0.908	0.30559	0.908	0.7037	0.908	1.07165	0.908	1.41346
	-0.009	-0.02076	0.891	-0.01235			0.909	0.00208	0.909	0.01822	0.909	0.1588	0.909	0.30544	0.909	0.7037	0.909	1.07214	0.909	1.41451
	-0.01	-0.02084	0.89	-0.01239			0.91	0.0021	0.91	0.0181	0.91	0.15962	0.91	0.30661	0.91	0.70418	0.91	1.07311	0.91	1.4161
	-0.011	-0.02083	0.889	-0.01242			0.911	0.00211	0.911	0.0181	0.911	0.15904	0.911	0.30646	0.911	0.70418	0.911	1.07409	0.911	1.4161
	-0.012	-0.02082	0.888	-0.01246			0.912	0.00208	0.912	0.01817	0.912	0.15845	0.912	0.30602	0.912	0.70418	0.912	1.07409	0.912	1.41557
	-0.013	-0.02083	0.887	-0.01249			0.913	0.00211	0.913	0.01818	0.913	0.15875	0.913	0.30646	0.913	0.70418	0.913	1.07458	0.913	1.41715
	-0.014	-0.02081	0.886	-0.01252			0.914	0.00211	0.914	0.01817	0.914	0.15884	0.914	0.30602	0.914	0.7037	0.914	1.07506	0.914	1.41662
	-0.015	-0.0208	0.885	-0.01256			0.915	0.00209	0.915	0.01823	0.915	0.15899	0.915	0.30602	0.915	0.7037	0.915	1.07555	0.915	1.41768
	-0.016	-0.0208	0.884	-0.01259			0.916	0.00212	0.916	0.01817	0.916	0.15928	0.916	0.30676	0.916	0.7037	0.916	1.07555	0.916	1.41821
	-0.017	-0.02081	0.883	-0.01262			0.917	0.0021	0.917	0.01822	0.917	0.15884	0.917	0.30632	0.917	0.70418	0.917	1.07604	0.917	1.41926
	-0.018	-0.0208	0.882	-0.01265			0.918	0.00211	0.918	0.01826	0.918	0.15904	0.918	0.30661	0.918	0.70418	0.918	1.07653	0.918	1.41874
	-0.019	-0.02082	0.881	-0.01267			0.919	0.00211	0.919	0.01824	0.919	0.15933	0.919	0.3071	0.919	0.70467	0.919	1.07702	0.919	1.41926
	-0.02	-0.02083	0.88	-0.01271			0.92	0.00209	0.92	0.01828	0.92	0.15943	0.92	0.3071	0.92	0.70565	0.92	1.0775	0.92	1.41979
	-0.021	-0.02084	0.879	-0.01272			0.921	0.00212	0.921	0.01788	0.921	0.15948	0.921	0.30724	0.921	0.70565	0.921	1.0775	0.921	1.42085
	-0.022	-0.02084	0.878	-0.01276			0.922	0.00212	0.922	0.01831	0.922	0.15958	0.922	0.30812	0.922	0.70662	0.922	1.07799	0.922	1.42085
	-0.023	-0.02084	0.877	-0.01278			0.923	0.00212	0.923	0.01837	0.923	0.16045	0.923	0.30993	0.923	0.70906	0.923	1.07994	0.923	1.42507
	-0.024	-0.02084	0.876	-0.01281			0.924	0.00212	0.924	0.01828	0.924	0.15997	0.924	0.30827	0.924	0.71004	0.924	1.08141	0.924	1.42507
	-0.025	-0.02084	0.875	-0.01282			0.925	0.0021	0.925	0.01834	0.925	0.15962	0.925	0.30798	0.925	0.71004	0.925	1.08141	0.925	1.42507
	-0.026	-0.02084	0.874	-0.01291			0.926	0.00212	0.926	0.01822	0.926	0.15997	0.926	0.30827	0.926	0.71004	0.926	1.08141	0.926	1.4256
	-0.027	-0.02085	0.873	-0.01291			0.927	0.00213	0.927	0.01822	0.927	0.16002	0.927	0.30842	0.927	0.70955	0.927	1.0819	0.927	1.4256
	-0.028	-0.02086	0.872	-0.01292			0.928	0.00212	0.928	0.01834	0.928	0.15972	0.928	0.30783	0.928	0.71004	0.928	1.0819	0.928	1.42507
	-0.029	-0.02087	0.871	-0.01293			0.929	0.00212	0.929	0.01826	0.929	0.15982	0.929	0.30856	0.929	0.71004	0.929	1.0819	0.929	1.42718
	-0.03	-0.02087	0.87	-0.01297			0.93	0.00212	0.93	0.01834	0.93	0.15962	0.93	0.30783	0.93	0.71053	0.93	1.0819	0.93	1.42613
	-0.031	-0.02088	0.869	-0.01298			0.931	0.00212	0.931	0.01831	0.931	0.15992	0.931	0.30842	0.931	0.71053	0.931	1.0819	0.931	1.42666
	-0.032	-0.02082	0.868	-0.013			0.932	0.00214	0.932	0.01824	0.932	0.1606	0.932	0.30905	0.932	0.71053	0.932	1.0819	0.932	1.42718
	-0.033	-0.02093	0.867	-0.01302			0.933	0.00212	0.933	0.01828	0.933	0.16036	0.933	0.3089	0.933	0.71053	0.933	1.08238	0.933	1.42771
	-0.034	-0.02092	0.866	-0.01303			0.934	0.00212	0.934	0.01834	0.934	0.16016	0.934	0.3092	0.934	0.71053	0.934	1.08238	0.934	1.42771
	-0.035	-0.0209	0.865	-0.01307			0.935	0.00212	0.935	0.01832	0.935	0.16065	0.935	0.31008	0.935	0.71053	0.935	1.08287	0.935	1.4293
	-0.036	-0.02088	0.864	-0.01309			0.936	0.00213	0.936	0.01824	0.936	0.16075	0.936	0.30949	0.936	0.7115	0.936	1.08385	0.936	1.4293
	-0.037	-0.02089	0.863	-0.01311			0.937	0.00214	0.937	0.01828	0.937	0.16075	0.937	0.30934	0.937	0.71102	0.937	1.08434	0.937	1.42982
	-0.038	-0.02089	0.862	-0.01313			0.938	0.00214	0.938	0.01833	0.938	0.1605	0.938	0.30993	0.938	0.7115	0.938	1.08482	0.938	1.43035
	-0.039	-0.02088	0.861	-0.01316			0.939	0.00212	0.939	0.01832	0.939	0.1607	0.939	0.30993	0.939	0.71102	0.939	1.08482	0.939	1.43088
	-0.04	-0.02088	0.86	-0.01317			0.94	0.00214	0.94	0.01838	0.94	0.1607	0.94	0.30978	0.94	0.71102	0.94	1.08531	0.94	1.43141
	-0.041	-0.02088	0.859	-0.01319			0.941	0.00213	0.941	0.01845	0.941	0.1605	0.941	0.30949	0.941	0.71102	0.941	1.08531	0.941	1.43141
	-0.042	-0.02089	0.858	-0.01322			0.942	0.00214	0.942	0.01835	0.942	0.16089	0.942	0.30993	0.942	0.71102	0.942	1.08531	0.942	1.43299
	-0.043	-0.0209	0.857	-0.01322			0.943	0.00214	0.943	0.01831	0.943	0.16084	0.943	0.31008	0.943	0.7115	0.943	1.0858	0.943	1.43194
	-0.044	-0.02089	0.856	-0.01324			0.944	0.00212	0.944	0.01837	0.944	0.16065	0.944	0.30964	0.944	0.7115	0.944	1.08629	0.944	1.43299
	-0.045	-0.0209	0.855	-0.01326			0.945	0.00214	0.945	0.01835	0.945	0.16114	0.945	0.31066	0.945	0.71199	0.945	1.08678	0.945	1.43352
	-0.046	-0.0209	0.854	-0.01327			0.946	0.00215	0.946	0.01847	0.946	0.16119	0.946	0.31051	0.946	0.71346	0.946	1.08726	0.946	1.43405
	-0.047	-0.0209	0.853	-0.01329			0.947	0.00213	0.947	0.01842	0.947	0.16133	0.947	0.31022	0.947	0.71346	0.947	1.08726	0.947	1.43405
	-0.048	-0.0209	0.852	-0.01331			0.948	0.00214	0.948	0.01807	0.948	0.16202	0.948	0.31261	0.948	0.71443	0.948	1.08775	0.948	1.43669
	-0.049	-0.0209	0.851	-0.01332			0.949	0.00215	0.949	0.0183	0.949	0.16128	0.949	0.31173	0.949	0.71638	0.949	1.08922	0.949	1.43722
	-0.05	-0.0209	0.85	-0.01334			0.95	0.00213	0.95	0.01848	0.95	0.16128	0.95	0.31232	0.95	0.71638	0.95	1.09019	0.95	1.43827
	-0.051	-0.02092	0.849	-0.01337			0.951	0.00215	0.951	0.01851	0.951	0.16182	0.951	0.31188	0.951	0.71638	0.951	1.09068	0.951	1.43774
	-0.052	-0.02092	0.848	-0.01342			0.952	0.00215	0.952	0.01843	0.952	0.16158	0.952	0.31159	0.952	0.71736	0.952	1.09117	0.952	1.4388
	-0.053	-0.0209	0.847	-0.0134			0.953	0.00216	0.953	0.01838	0.953	0.16124	0.953	0.3113	0.953	0.71736	0.953	1.09166	0.953	1.4388
	-0.054	-0.0209	0.846	-0.01342			0.954	0.00215	0.954	0.01844	0.954	0.16128	0.954	0.31159	0.954	0.71736	0.954	1.09117	0.954	1.43986
	-0.055	-0.0209	0.845	-0.01344			0.955	0.00214	0.955	0.01844	0.955	0.16177	0.955	0.31144	0.955	0.71785	0.955	1.09166	0.955	1.43986
	-0.056	-0.0209	0.844	-0.01343			0.956	0.00217	0.956	0.01847	0.956	0.16211	0.956	0.31173	0.956	0.71785	0.956	1.09214	0.956	1.44038
	-0.057	-0.02084	0.843	-0.01344			0.957	0.00215	0.957	0.01846	0.957	0.16202	0.957	0.31086	0.957	0.71785	0.957	1.09263	0.957	1.43986
	-0.058	-0.02095	0.842	-0.01347			0.958	0.00215	0.958	0.01849	0.958	0.16187	0.958	0.31217	0.958	0.71834	0.958	1.09361	0.958	1.44197
	-0.059	-0.02092	0.841	-0.01347			0.959	0.00216	0.959	0.01848	0.959	0.16172	0.959	0.31261	0.959	0.71785	0.959	1.09361	0.959	1.44091
	-0.06	-0.0209	0.84	-0.0135			0.96	0.00214	0.96	0.01854	0.96	0.16187	0.96	0.31281	0.96	0.71785	0.96	1.09458	0.96	1.44144
	-0.061	-0.0209	0.839	-0.01352			0.961	0.00217	0.961	0.01838	0.961	0.16285	0.961	0.31427	0.961	0.71882	0.961	1.09458	0.961	1.44302
	-0.062	-0.0209	0.838	-0.01353			0.962	0.00216	0.962	0.01846	0.962	0.16246	0.962	0.31339	0.962	0.71931	0.962	1.09556	0.962	1.44408
	-0.063	-0.02089	0.837	-0.01354			0.963	0.00215	0.963	0.01855	0.963	0.16202	0.963	0.3131	0.963	0.71931	0.963	1.09605	0.963	1.44408
	-0.064	-0.02091	0.836	-0.01355			0.964	0.00217	0.964	0.01851	0.964	0.16226	0.964	0.31369	0.964	0.71882	0.964	1.09654	0.964	1.44514
	-0.065	-0.02089	0.835	-0.01357			0.965	0.00216	0.965	0.01845	0.965	0.16221	0.965	0.31247	0.965	0.71931	0.965	1.09702	0.965	1.44514
	-0.066	-0.0209	0.834	-0.01358			0.966	0.00217	0.966	0.01852	0.966	0.16255	0.966	0.31247	0.966	0.71882	0.966	1.09702	0.966	1.44619
	-0.067	-0.0209	0.833	-0.01359			0.967	0.00218	0.967	0.01855	0.967	0.16285	0.967	0.31354	0.967	0.71882	0.967	1.09702	0.967	1.44566
	-0.068	-0.02088	0.832	-0.01362			0.968	0.00217	0.968	0.01853	0.968	0.16255	0.968	0.31339	0.968	0.7198	0.968	1.098	0.968	1.44725
	-0.069	-0.0209	0.831	-0.01362			0.969	0.00217	0.969	0.01854	0.969	0.1625	0.969	0.31339	0.969	0.7198	0.969	1.098	0.969	1.44672
	-0.07	-0.0209	0.83	-0.01363			0.97	0.00217	0.97	0.01877	0.97	0.16255	0.97	0.31369	0.97	0.71931	0.97	1.098	0.97	1.44778
	-0.071	-0.0209	0.829	-0.01364			0.971	0.00216	0.971	0.01832	0.971	0.16289	0.971	0.31413	0.971	0.72078	0.971	1.09898	0.971	1.44883
	-0.072	-0.0209	0.828	-0.01364			0.972	0.00218	0.972	0.01836	0.972	0.1628	0.972	0.31505	0.972	0.72029	0.972	1.09849	0.972	1.44936
	-0.073	-0.0209	0.827	-0.01366			0.973	0.00216	0.973	0.01866	0.973	0.16265	0.973	0.31442	0.973	0.72078	0.973	1.09898	0.973	1.44883
	-0.074	-0.02089	0.826	-0.01368			0.974	0.00218	0.974	0.01858	0.974	0.16392	0.974	0.31637	0.974	0.72224	0.974	1.10044	0.974	1.45306
	-0.075	-0.0209	0.825	-0.01364			0.975	0.00219	0.975	0.01859	0.975	0.16353	0.975	0.3152	0.975	0.72273	0.975	1.10142	0.975	1.45306
	-0.076	-0.0209	0.824	-0.01373			0.976	0.00217	0.976	0.01861	0.976	0.16309	0.976	0.31413	0.976	0.72322	0.976	1.1019	0.976	1.45358
	-0.077	-0.02091	0.823	-0.01373			0.977	0.00218	0.977	0.0186	0.977	0.16343	0.977	0.31442	0.977	0.72322	0.977	1.10239	0.977	1.45411
	-0.078	-0.0209	0.822	-0.01373			0.978	0.00218	0.978	0.01862	0.978	0.16333	0.978	0.31383	0.978	0.72322	0.978	1.1019	0.978	1.45464
	-0.079	-0.02089	0.821	-0.01374			0.979	0.00218	0.979	0.0186	0.979	0.16328	0.979	0.31442	0.979	0.72322	0.979	1.10239	0.979	1.45411
	-0.08	-0.02089	0.82	-0.01375			0.98	0.00218	0.98	0.01854	0.98	0.16328	0.98	0.31593	0.98	0.7237	0.98	1.1019	0.98	1.45517
	-0.081	-0.02087	0.819	-0.01376			0.981	0.00217	0.981	0.01856	0.981	0.16324	0.981	0.31549	0.981	0.72419	0.981	1.10239	0.981	1.45464
	-0.082	-0.02081	0.818	-0.01376			0.982	0.00218	0.982	0.01865	0.982	0.16358	0.982	0.31564	0.982	0.72468	0.982	1.10337	0.982	1.45622
	-0.083	-0.02093	0.817	-0.01376			0.983	0.00219	0.983	0.01862	0.983	0.16397	0.983	0.31671	0.983	0.72468	0.983	1.10239	0.983	1.4557
	-0.084	-0.0209	0.816	-0.01379			0.984	0.00218	0.984	0.01862	0.984	0.16372	0.984	0.31608	0.984	0.72517	0.984	1.10288	0.984	1.45675
	-0.085	-0.02089	0.815	-0.01379			0.985	0.00219	0.985	0.01866	0.985	0.16372	0.985	0.31622	0.985	0.72566	0.985	1.10288	0.985	1.45675
	-0.086	-0.02088	0.814	-0.0138			0.986	0.00217	0.986	0.01866	0.986	0.16382	0.986	0.31593	0.986	0.72566	0.986	1.10434	0.986	1.45728
	-0.087	-0.02087	0.813	-0.01381			0.987	0.00219	0.987	0.01862	0.987	0.1645	0.987	0.31622	0.987	0.72663	0.987	1.10483	0.987	1.45939
	-0.088	-0.02087	0.812	-0.01381			0.988	0.0022	0.988	0.01863	0.988	0.16441	0.988	0.31593	0.988	0.72712	0.988	1.10532	0.988	1.45939
	-0.089	-0.02086	0.811	-0.01383			0.989	0.00219	0.989	0.01867	0.989	0.16392	0.989	0.31593	0.989	0.72712	0.989	1.10581	0.989	1.45886
	-0.09	-0.02086	0.81	-0.01384			0.99	0.0022	0.99	0.01864	0.99	0.16387	0.99	0.3173	0.99	0.72712	0.99	1.1063	0.99	1.46045
	-0.091	-0.02085	0.809	-0.01384			0.991	0.0022	0.991	0.01868	0.991	0.16387	0.991	0.31759	0.991	0.72712	0.991	1.10678	0.991	1.46045
	-0.092	-0.02084	0.808	-0.01386			0.992	0.00219	0.992	0.01874	0.992	0.16392	0.992	0.31759	0.992	0.72761	0.992	1.10776	0.992	1.46045
	-0.093	-0.02085	0.807	-0.01388			0.993	0.0022	0.993	0.01867	0.993	0.16465	0.993	0.31847	0.993	0.72761	0.993	1.10776	0.993	1.4615
	-0.094	-0.02084	0.806	-0.01388			0.994	0.00221	0.994	0.01868	0.994	0.1646	0.994	0.31744	0.994	0.7281	0.994	1.10825	0.994	1.46203
	-0.095	-0.02084	0.805	-0.01388			0.995	0.00219	0.995	0.01887	0.995	0.1645	0.995	0.31686	0.995	0.72761	0.995	1.10874	0.995	1.46256
	-0.096	-0.02086	0.804	-0.0139			0.996	0.00221	0.996	0.01858	0.996	0.1648	0.996	0.31774	0.996	0.7281	0.996	1.10922	0.996	1.46309
	-0.097	-0.02086	0.803	-0.01391			0.997	0.00221	0.997	0.01848	0.997	0.1646	0.997	0.31759	0.997	0.7281	0.997	1.10971	0.997	1.46362
	-0.098	-0.02086	0.802	-0.01391			0.998	0.0022	0.998	0.01871	0.998	0.16499	0.998	0.31744	0.998	0.72907	0.998	1.1102	0.998	1.46414
	-0.099	-0.02085	0.801	-0.01388			0.999	0.00222	0.999	0.01883	0.999	0.16577	0.999	0.31969	0.999	0.72858	0.999	1.11069	0.999	1.46573
	-0.1	-0.02084	0.8	-0.01397			1	0.00221	1	0.01877	1	0.16553	1	0.3194	1	0.73054	1	1.11215	1	1.46731
	-0.101	-0.02084	0.799	-0.01395			1.001	0.0022	1.001	0.01876	1.001	0.16514	1.001	0.31954	1.001	0.73102	1.001	1.11362	1.001	1.46784
	-0.102	-0.02084	0.798	-0.01395			1.002	0.00222	1.002	0.01879	1.002	0.16524	1.002	0.3194	1.002	0.73005	1.002	1.11362	1.002	1.46731
	-0.103	-0.02086	0.797	-0.01396			1.003	0.00221	1.003	0.01877	1.003	0.16538	1.003	0.31969	1.003	0.73102	1.003	1.1141	1.003	1.4689
	-0.104	-0.02085	0.796	-0.01396			1.004	0.00223	1.004	0.01872	1.004	0.16533	1.004	0.31866	1.004	0.73102	1.004	1.11459	1.004	1.46784
	-0.105	-0.02084	0.795	-0.01397			1.005	0.00222	1.005	0.01882	1.005	0.16499	1.005	0.31832	1.005	0.73102	1.005	1.11459	1.005	1.4689
	-0.106	-0.02084	0.794	-0.01399			1.006	0.0022	1.006	0.01878	1.006	0.16524	1.006	0.31866	1.006	0.73151	1.006	1.11557	1.006	1.46942
	-0.107	-0.02084	0.793	-0.014			1.007	0.00223	1.007	0.01885	1.007	0.16538	1.007	0.31896	1.007	0.732	1.007	1.11606	1.007	1.46995
	-0.108	-0.02077	0.792	-0.01401			1.008	0.00221	1.008	0.01885	1.008	0.16553	1.008	0.31832	1.008	0.732	1.008	1.11557	1.008	1.46942
	-0.109	-0.02085	0.791	-0.01401			1.009	0.00223	1.009	0.01879	1.009	0.16602	1.009	0.31998	1.009	0.73249	1.009	1.11606	1.009	1.47101
	-0.11	-0.02086	0.79	-0.01401			1.01	0.00223	1.01	0.01879	1.01	0.16587	1.01	0.32013	1.01	0.73298	1.01	1.11703	1.01	1.47048
	-0.111	-0.02084	0.789	-0.01402			1.011	0.0022	1.011	0.01886	1.011	0.16548	1.011	0.3212	1.011	0.73346	1.011	1.11703	1.011	1.47154
	-0.112	-0.02083	0.788	-0.01402			1.012	0.00224	1.012	0.01883	1.012	0.16597	1.012	0.32271	1.012	0.73395	1.012	1.11752	1.012	1.47206
	-0.113	-0.0208	0.787	-0.01405			1.013	0.00222	1.013	0.01883	1.013	0.16577	1.013	0.32179	1.013	0.73493	1.013	1.11801	1.013	1.47312
	-0.114	-0.0208	0.786	-0.01405			1.014	0.00223	1.014	0.01879	1.014	0.16602	1.014	0.3212	1.014	0.73493	1.014	1.1185	1.014	1.47365
	-0.115	-0.02082	0.785	-0.01406			1.015	0.00223	1.015	0.01889	1.015	0.16636	1.015	0.3212	1.015	0.73493	1.015	1.11898	1.015	1.47365
	-0.116	-0.02081	0.784	-0.01409			1.016	0.00221	1.016	0.01891	1.016	0.16612	1.016	0.32013	1.016	0.73542	1.016	1.11996	1.016	1.4747
	-0.117	-0.0208	0.783	-0.01409			1.017	0.00224	1.017	0.0189	1.017	0.16587	1.017	0.31998	1.017	0.73542	1.017	1.11996	1.017	1.47523
	-0.118	-0.02081	0.782	-0.01409			1.018	0.00223	1.018	0.01894	1.018	0.16602	1.018	0.32027	1.018	0.73542	1.018	1.11996	1.018	1.47523
	-0.119	-0.02081	0.781	-0.0141			1.019	0.00223	1.019	0.01882	1.019	0.1668	1.019	0.32164	1.019	0.7359	1.019	1.12045	1.019	1.47682
	-0.12	-0.0208	0.78	-0.01409			1.02	0.00224	1.02	0.01889	1.02	0.16704	1.02	0.32179	1.02	0.73639	1.02	1.12045	1.02	1.47682
	-0.121	-0.0208	0.779	-0.0141			1.021	0.00222	1.021	0.01918	1.021	0.16655	1.021	0.32164	1.021	0.7359	1.021	1.12094	1.021	1.47734
	-0.122	-0.0208	0.778	-0.01411			1.022	0.00225	1.022	0.01865	1.022	0.16646	1.022	0.32286	1.022	0.73688	1.022	1.12094	1.022	1.47787
	-0.123	-0.02079	0.777	-0.01411			1.023	0.00225	1.023	0.01878	1.023	0.1666	1.023	0.32345	1.023	0.73639	1.023	1.12142	1.023	1.4784
	-0.124	-0.02081	0.776	-0.01411			1.024	0.00222	1.024	0.01907	1.024	0.16704	1.024	0.32286	1.024	0.73688	1.024	1.12191	1.024	1.4784
	-0.125	-0.02081	0.775	-0.01412			1.025	0.00225	1.025	0.019	1.025	0.16821	1.025	0.32418	1.025	0.73786	1.025	1.12289	1.025	1.4821
	-0.126	-0.0208	0.774	-0.01417			1.026	0.00224	1.026	0.01903	1.026	0.16734	1.026	0.32237	1.026	0.73883	1.026	1.12435	1.026	1.4821
	-0.127	-0.02079	0.773	-0.01416			1.027	0.00224	1.027	0.01899	1.027	0.1668	1.027	0.32164	1.027	0.73883	1.027	1.12484	1.027	1.48315
	-0.128	-0.02079	0.772	-0.01416			1.028	0.00225	1.028	0.01897	1.028	0.16724	1.028	0.32193	1.028	0.73883	1.028	1.12533	1.028	1.48315
	-0.129	-0.02077	0.771	-0.01417			1.029	0.00224	1.029	0.01901	1.029	0.16748	1.029	0.32223	1.029	0.73883	1.029	1.12533	1.029	1.48421
	-0.13	-0.02077	0.77	-0.01417			1.03	0.00225	1.03	0.01899	1.03	0.16748	1.03	0.32271	1.03	0.73981	1.03	1.12533	1.03	1.48368
	-0.131	-0.02077	0.769	-0.01417			1.031	0.00226	1.031	0.01898	1.031	0.16748	1.031	0.32389	1.031	0.73932	1.031	1.12533	1.031	1.48474
	-0.132	-0.02072	0.768	-0.01421			1.032	0.00225	1.032	0.01896	1.032	0.16699	1.032	0.32452	1.032	0.7403	1.032	1.12582	1.032	1.48474
	-0.133	-0.02077	0.767	-0.01419			1.033	0.00226	1.033	0.019	1.033	0.16724	1.033	0.32511	1.033	0.7403	1.033	1.1263	1.033	1.48579
	-0.134	-0.02081	0.766	-0.01419			1.034	0.00226	1.034	0.01902	1.034	0.16787	1.034	0.32432	1.034	0.74078	1.034	1.12679	1.034	1.48579
	-0.135	-0.02079	0.765	-0.0142			1.035	0.00226	1.035	0.01908	1.035	0.16831	1.035	0.32432	1.035	0.74127	1.035	1.12728	1.035	1.4879
	-0.136	-0.02078	0.764	-0.01421			1.036	0.00226	1.036	0.01905	1.036	0.16821	1.036	0.32374	1.036	0.74225	1.036	1.12777	1.036	1.48738
	-0.137	-0.02077	0.763	-0.0142			1.037	0.00225	1.037	0.01912	1.037	0.16748	1.037	0.32345	1.037	0.74176	1.037	1.12826	1.037	1.4879
	-0.138	-0.02077	0.762	-0.01421			1.038	0.00226	1.038	0.01901	1.038	0.16802	1.038	0.32467	1.038	0.74371	1.038	1.12923	1.038	1.49002
	-0.139	-0.02077	0.761	-0.01421			1.039	0.00227	1.039	0.01904	1.039	0.16836	1.039	0.32467	1.039	0.7442	1.039	1.12972	1.039	1.49054
	-0.14	-0.02076	0.76	-0.01424			1.04	0.00226	1.04	0.01907	1.04	0.16846	1.04	0.32481	1.04	0.74469	1.04	1.13021	1.04	1.49054
	-0.141	-0.02076	0.759	-0.01422			1.041	0.00227	1.041	0.01907	1.041	0.16875	1.041	0.32554	1.041	0.74469	1.041	1.1307	1.041	1.49054
	-0.142	-0.02075	0.758	-0.01424			1.042	0.00226	1.042	0.01904	1.042	0.16807	1.042	0.32584	1.042	0.74469	1.042	1.13118	1.042	1.4916
	-0.143	-0.02073	0.757	-0.01422			1.043	0.00226	1.043	0.01912	1.043	0.16782	1.043	0.32628	1.043	0.74469	1.043	1.13167	1.043	1.49213
	-0.144	-0.02075	0.756	-0.01424			1.044	0.00227	1.044	0.01916	1.044	0.16836	1.044	0.32691	1.044	0.74469	1.044	1.13216	1.044	1.49318
	-0.145	-0.02074	0.755	-0.01424			1.045	0.00228	1.045	0.0192	1.045	0.16865	1.045	0.32598	1.045	0.74518	1.045	1.13265	1.045	1.49318
	-0.146	-0.02074	0.754	-0.01422			1.046	0.00227	1.046	0.01919	1.046	0.16895	1.046	0.32554	1.046	0.74518	1.046	1.13362	1.046	1.49424
	-0.147	-0.02075	0.753	-0.01424			1.047	0.00228	1.047	0.01913	1.047	0.16914	1.047	0.32584	1.047	0.74469	1.047	1.13362	1.047	1.49424
	-0.148	-0.02073	0.752	-0.01425			1.048	0.00226	1.048	0.01932	1.048	0.1687	1.048	0.32525	1.048	0.74566	1.048	1.1346	1.048	1.4953
	-0.149	-0.02074	0.751	-0.01425			1.049	0.00228	1.049	0.01882	1.049	0.16875	1.049	0.32598	1.049	0.74566	1.049	1.13509	1.049	1.4953
	-0.15	-0.02074	0.75	-0.01425			1.05	0.00228	1.05	0.0191	1.05	0.16919	1.05	0.32706	1.05	0.74566	1.05	1.13558	1.05	1.49635
	-0.151	-0.02073	0.749	-0.01427			1.051	0.00228	1.051	0.01913	1.051	0.16992	1.051	0.32823	1.051	0.74713	1.051	1.13655	1.051	1.49846
	-0.152	-0.02073	0.748	-0.01428			1.052	0.00227	1.052	0.01925	1.052	0.16958	1.052	0.32794	1.052	0.74762	1.052	1.13753	1.052	1.49952
	-0.153	-0.02074	0.747	-0.01427			1.053	0.00227	1.053	0.01933	1.053	0.16919	1.053	0.3275	1.053	0.74713	1.053	1.1385	1.053	1.49846
	-0.154	-0.02075	0.746	-0.0143			1.054	0.00229	1.054	0.01928	1.054	0.16943	1.054	0.32779	1.054	0.7481	1.054	1.1385	1.054	1.50058
	-0.155	-0.02072	0.745	-0.0143			1.055	0.0023	1.055	0.01929	1.055	0.16948	1.055	0.32779	1.055	0.74762	1.055	1.1385	1.055	1.49952
	-0.156	-0.02064	0.744	-0.01431			1.056	0.00229	1.056	0.01924	1.056	0.16958	1.056	0.32691	1.056	0.7481	1.056	1.13899	1.056	1.50058
	-0.157	-0.02074	0.743	-0.01433			1.057	0.00229	1.057	0.01917	1.057	0.16978	1.057	0.3275	1.057	0.7481	1.057	1.13899	1.057	1.5011
	-0.158	-0.02076	0.742	-0.01437			1.058	0.00229	1.058	0.01922	1.058	0.16943	1.058	0.3275	1.058	0.74908	1.058	1.13948	1.058	1.50163
	-0.159	-0.02072	0.741	-0.01438			1.059	0.00227	1.059	0.01932	1.059	0.16948	1.059	0.32764	1.059	0.74908	1.059	1.13997	1.059	1.50163
	-0.16	-0.02073	0.74	-0.0144			1.06	0.0023	1.06	0.01923	1.06	0.17021	1.06	0.32823	1.06	0.75006	1.06	1.13948	1.06	1.50322
	-0.161	-0.02071	0.739	-0.01441			1.061	0.00228	1.061	0.01931	1.061	0.17026	1.061	0.32823	1.061	0.75054	1.061	1.14046	1.061	1.50269
	-0.162	-0.02071	0.738	-0.01442			1.062	0.00228	1.062	0.01931	1.062	0.17036	1.062	0.32901	1.062	0.75054	1.062	1.14094	1.062	1.50427
	-0.163	-0.02072	0.737	-0.01442			1.063	0.0023	1.063	0.01925	1.063	0.17065	1.063	0.33082	1.063	0.75152	1.063	1.14094	1.063	1.50427
	-0.164	-0.0207	0.736	-0.01445			1.064	0.00228	1.064	0.01926	1.064	0.17021	1.064	0.33018	1.064	0.7525	1.064	1.14241	1.064	1.50638
	-0.165	-0.0207	0.735	-0.01446			1.065	0.00231	1.065	0.01927	1.065	0.17036	1.065	0.32974	1.065	0.75298	1.065	1.14241	1.065	1.50638
	-0.166	-0.02072	0.734	-0.01446			1.066	0.0023	1.066	0.01936	1.066	0.17075	1.066	0.32916	1.066	0.75298	1.066	1.14338	1.066	1.50691
	-0.167	-0.02071	0.733	-0.01447			1.067	0.00229	1.067	0.01935	1.067	0.17075	1.067	0.32901	1.067	0.75298	1.067	1.14338	1.067	1.50744
	-0.168	-0.02072	0.732	-0.01447			1.068	0.0023	1.068	0.01934	1.068	0.17026	1.068	0.3296	1.068	0.75347	1.068	1.14387	1.068	1.5085
	-0.169	-0.02071	0.731	-0.0145			1.069	0.0023	1.069	0.01938	1.069	0.16997	1.069	0.32872	1.069	0.75347	1.069	1.14436	1.069	1.5085
	-0.17	-0.0207	0.73	-0.01451			1.07	0.00232	1.07	0.0194	1.07	0.17065	1.07	0.32945	1.07	0.75396	1.07	1.14485	1.07	1.51008
	-0.171	-0.02071	0.729	-0.0145			1.071	0.00232	1.071	0.01943	1.071	0.17148	1.071	0.33038	1.071	0.75445	1.071	1.14534	1.071	1.50955
	-0.172	-0.0207	0.728	-0.01451			1.072	0.00229	1.072	0.01939	1.072	0.17153	1.072	0.33067	1.072	0.75445	1.072	1.14534	1.072	1.51114
	-0.173	-0.02072	0.727	-0.01451			1.073	0.00232	1.073	0.01913	1.073	0.17139	1.073	0.33096	1.073	0.75445	1.073	1.14582	1.073	1.51166
	-0.174	-0.02072	0.726	-0.01452			1.074	0.00232	1.074	0.0194	1.074	0.1706	1.074	0.33067	1.074	0.75445	1.074	1.1468	1.074	1.51272
	-0.175	-0.02072	0.725	-0.0145			1.075	0.00231	1.075	0.01957	1.075	0.17085	1.075	0.33052	1.075	0.75494	1.075	1.14729	1.075	1.51325
	-0.176	-0.02072	0.724	-0.01458			1.076	0.00231	1.076	0.01943	1.076	0.17256	1.076	0.33291	1.076	0.75591	1.076	1.14729	1.076	1.51589
	-0.177	-0.02071	0.723	-0.01458			1.077	0.00231	1.077	0.01939	1.077	0.17226	1.077	0.3314	1.077	0.75738	1.077	1.14924	1.077	1.51694
	-0.178	-0.02071	0.722	-0.01457			1.078	0.00231	1.078	0.01943	1.078	0.17173	1.078	0.33082	1.078	0.75786	1.078	1.1507	1.078	1.518
	-0.179	-0.02072	0.721	-0.01456			1.079	0.00232	1.079	0.01946	1.079	0.17143	1.079	0.33169	1.079	0.75689	1.079	1.1507	1.079	1.51694
	-0.18	-0.0207	0.72	-0.01457			1.08	0.00232	1.08	0.01946	1.08	0.17104	1.08	0.33155	1.08	0.75786	1.08	1.15119	1.08	1.51853
	-0.181	-0.02067	0.719	-0.01457			1.081	0.00233	1.081	0.01948	1.081	0.17139	1.081	0.33184	1.081	0.75786	1.081	1.15168	1.081	1.51853
	-0.182	-0.02075	0.718	-0.01458			1.082	0.0023	1.082	0.0195	1.082	0.17192	1.082	0.33233	1.082	0.75786	1.082	1.15266	1.082	1.51906
	-0.183	-0.02076	0.717	-0.01461			1.083	0.00232	1.083	0.01946	1.083	0.17207	1.083	0.33306	1.083	0.75835	1.083	1.15217	1.083	1.51906
	-0.184	-0.02073	0.716	-0.01461			1.084	0.00233	1.084	0.01952	1.084	0.17182	1.084	0.33277	1.084	0.75884	1.084	1.15314	1.084	1.52011
	-0.185	-0.02072	0.715	-0.01462			1.085	0.00231	1.085	0.01952	1.085	0.17139	1.085	0.33233	1.085	0.75884	1.085	1.15314	1.085	1.51958
	-0.186	-0.02072	0.714	-0.01463			1.086	0.00232	1.086	0.01952	1.086	0.17202	1.086	0.33277	1.086	0.75933	1.086	1.15363	1.086	1.5217
	-0.187	-0.02072	0.713	-0.01464			1.087	0.00233	1.087	0.01947	1.087	0.17261	1.087	0.33277	1.087	0.75982	1.087	1.15461	1.087	1.52117
	-0.188	-0.02071	0.712	-0.01466			1.088	0.00231	1.088	0.01962	1.088	0.17261	1.088	0.33199	1.088	0.7603	1.088	1.15461	1.088	1.52275
	-0.189	-0.02072	0.711	-0.01466			1.089	0.00233	1.089	0.01951	1.089	0.17309	1.089	0.33379	1.089	0.76128	1.089	1.1551	1.089	1.52328
	-0.19	-0.0207	0.71	-0.01467			1.09	0.00233	1.09	0.01957	1.09	0.17251	1.09	0.33335	1.09	0.76177	1.09	1.15607	1.09	1.52434
	-0.191	-0.02072	0.709	-0.01468			1.091	0.00232	1.091	0.01959	1.091	0.17226	1.091	0.33394	1.091	0.76226	1.091	1.15705	1.091	1.52434
	-0.192	-0.02072	0.708	-0.01469			1.092	0.00233	1.092	0.01951	1.092	0.17285	1.092	0.33501	1.092	0.76274	1.092	1.15705	1.092	1.52539
	-0.193	-0.02071	0.707	-0.01469			1.093	0.00234	1.093	0.01955	1.093	0.17251	1.093	0.33408	1.093	0.76274	1.093	1.15754	1.093	1.52539
	-0.194	-0.02071	0.706	-0.01471			1.094	0.00233	1.094	0.01958	1.094	0.17236	1.094	0.33379	1.094	0.76274	1.094	1.15802	1.094	1.52592
	-0.195	-0.02072	0.705	-0.01472			1.095	0.00234	1.095	0.01964	1.095	0.17275	1.095	0.33487	1.095	0.76274	1.095	1.15851	1.095	1.52698
	-0.196	-0.02071	0.704	-0.01473			1.096	0.00233	1.096	0.01964	1.096	0.1729	1.096	0.33428	1.096	0.76323	1.096	1.159	1.096	1.52698
	-0.197	-0.02072	0.703	-0.01472			1.097	0.00233	1.097	0.01981	1.097	0.17309	1.097	0.33408	1.097	0.76274	1.097	1.159	1.097	1.52803
	-0.198	-0.02072	0.702	-0.01473			1.098	0.00235	1.098	0.01936	1.098	0.17319	1.098	0.33394	1.098	0.76372	1.098	1.15998	1.098	1.52803
	-0.199	-0.02072	0.701	-0.01471			1.099	0.00233	1.099	0.01953	1.099	0.17329	1.099	0.33443	1.099	0.76372	1.099	1.16046	1.099	1.52962
	-0.2	-0.02073	0.7	-0.01478			1.1	0.00234	1.1	0.01975	1.1	0.17329	1.1	0.33487	1.1	0.76372	1.1	1.16046	1.1	1.52962
	-0.201	-0.02072	0.699	-0.01478			1.101	0.00232	1.101	0.01982	1.101	0.17319	1.101	0.33487	1.101	0.76421	1.101	1.16095	1.101	1.53014
	-0.202	-0.02074	0.698	-0.01478			1.102	0.00235	1.102	0.0197	1.102	0.17446	1.102	0.33711	1.102	0.76567	1.102	1.16193	1.102	1.53331
	-0.203	-0.02073	0.697	-0.01478			1.103	0.00235	1.103	0.0197	1.103	0.17431	1.103	0.33652	1.103	0.76616	1.103	1.16339	1.103	1.53384
	-0.204	-0.02072	0.696	-0.01479			1.104	0.00233	1.104	0.01973	1.104	0.17378	1.104	0.33604	1.104	0.76714	1.104	1.16339	1.104	1.53331
	-0.205	-0.02076	0.695	-0.01482			1.105	0.00235	1.105	0.01965	1.105	0.17373	1.105	0.33682	1.105	0.76665	1.105	1.16388	1.105	1.53437
	-0.206	-0.02073	0.694	-0.01483			1.106	0.00236	1.106	0.01974	1.106	0.17373	1.106	0.33638	1.106	0.76714	1.106	1.16486	1.106	1.53437
	-0.207	-0.02073	0.693	-0.01483			1.107	0.00235	1.107	0.01975	1.107	0.17402	1.107	0.33638	1.107	0.76762	1.107	1.16486	1.107	1.53542
	-0.208	-0.02072	0.692	-0.01486			1.108	0.00236	1.108	0.01972	1.108	0.17431	1.108	0.33638	1.108	0.76762	1.108	1.16486	1.108	1.5349
	-0.209	-0.02079	0.691	-0.01487			1.109	0.00235	1.109	0.0198	1.109	0.17412	1.109	0.33589	1.109	0.76811	1.109	1.16534	1.109	1.53595
	-0.21	-0.02077	0.69	-0.01487			1.11	0.00234	1.11	0.01981	1.11	0.17436	1.11	0.33623	1.11	0.7686	1.11	1.16583	1.11	1.53648
	-0.211	-0.02076	0.689	-0.01488			1.111	0.00236	1.111	0.01975	1.111	0.17456	1.111	0.33726	1.111	0.76909	1.111	1.16632	1.111	1.53754
	-0.212	-0.02076	0.688	-0.0149			1.112	0.00234	1.112	0.01975	1.112	0.17446	1.112	0.33711	1.112	0.77006	1.112	1.16681	1.112	1.53806
	-0.213	-0.02076	0.687	-0.01489			1.113	0.00235	1.113	0.01976	1.113	0.17461	1.113	0.33726	1.113	0.77055	1.113	1.1673	1.113	1.53859
	-0.214	-0.02077	0.686	-0.0149			1.114	0.00235	1.114	0.01989	1.114	0.17485	1.114	0.33818	1.114	0.77055	1.114	1.16778	1.114	1.53912
	-0.215	-0.02077	0.685	-0.01493			1.115	0.00236	1.115	0.01981	1.115	0.17519	1.115	0.33848	1.115	0.77202	1.115	1.16876	1.115	1.54123
	-0.216	-0.02077	0.684	-0.01494			1.116	0.00238	1.116	0.01981	1.116	0.17505	1.116	0.33892	1.116	0.7725	1.116	1.16974	1.116	1.54123
	-0.217	-0.02077	0.683	-0.01495			1.117	0.00235	1.117	0.01984	1.117	0.17475	1.117	0.33818	1.117	0.77202	1.117	1.17022	1.117	1.54123
	-0.218	-0.02077	0.682	-0.01498			1.118	0.00236	1.118	0.01979	1.118	0.17505	1.118	0.33848	1.118	0.7725	1.118	1.17071	1.118	1.54282
	-0.219	-0.02077	0.681	-0.01498			1.119	0.00236	1.119	0.01987	1.119	0.17529	1.119	0.33818	1.119	0.77299	1.119	1.1712	1.119	1.54334
	-0.22	-0.02077	0.68	-0.01499			1.12	0.00235	1.12	0.01992	1.12	0.17534	1.12	0.33784	1.12	0.7725	1.12	1.17169	1.12	1.54334
	-0.221	-0.0208	0.679	-0.015			1.121	0.00237	1.121	0.01985	1.121	0.17558	1.121	0.33848	1.121	0.7725	1.121	1.17218	1.121	1.54493
	-0.222	-0.0208	0.678	-0.015			1.122	0.00236	1.122	0.02009	1.122	0.17529	1.122	0.33799	1.122	0.77299	1.122	1.17266	1.122	1.54493
	-0.223	-0.0208	0.677	-0.01502			1.123	0.00234	1.123	0.01973	1.123	0.17524	1.123	0.33906	1.123	0.77348	1.123	1.17315	1.123	1.54598
	-0.224	-0.02083	0.676	-0.01502			1.124	0.00237	1.124	0.01972	1.124	0.17568	1.124	0.3395	1.124	0.77348	1.124	1.17364	1.124	1.54651
	-0.225	-0.02081	0.675	-0.01505			1.125	0.00236	1.125	0.01991	1.125	0.17563	1.125	0.3395	1.125	0.77397	1.125	1.17413	1.125	1.54704
	-0.226	-0.02081	0.674	-0.01509			1.126	0.00238	1.126	0.01996	1.126	0.17597	1.126	0.34028	1.126	0.77397	1.126	1.17462	1.126	1.54757
	-0.227	-0.02083	0.673	-0.01508			1.127	0.00238	1.127	0.02012	1.127	0.17685	1.127	0.34282	1.127	0.77446	1.127	1.17559	1.127	1.55021
	-0.228	-0.02084	0.672	-0.01509			1.128	0.00237	1.128	0.01998	1.128	0.17646	1.128	0.3416	1.128	0.7769	1.128	1.17803	1.128	1.55285
	-0.229	-0.02086	0.671	-0.01509			1.129	0.00237	1.129	0.01991	1.129	0.17602	1.129	0.34028	1.129	0.77738	1.129	1.1795	1.129	1.55338
	-0.23	-0.02087	0.67	-0.01512			1.13	0.00237	1.13	0.01999	1.13	0.17617	1.13	0.33965	1.13	0.7769	1.13	1.1795	1.13	1.55338
	-0.231	-0.02088	0.669	-0.01514			1.131	0.00237	1.131	0.01997	1.131	0.17675	1.131	0.3395	1.131	0.7769	1.131	1.18047	1.131	1.55443
	-0.232	-0.02081	0.668	-0.01513			1.132	0.00238	1.132	0.01996	1.132	0.17646	1.132	0.34028	1.132	0.77787	1.132	1.18047	1.132	1.5539
	-0.233	-0.02093	0.667	-0.01515			1.133	0.00236	1.133	0.02001	1.133	0.17563	1.133	0.34028	1.133	0.77738	1.133	1.18096	1.133	1.5539
	-0.234	-0.02094	0.666	-0.01517			1.134	0.00238	1.134	0.02002	1.134	0.17612	1.134	0.34131	1.134	0.77836	1.134	1.18096	1.134	1.55549
	-0.235	-0.02092	0.665	-0.01518			1.135	0.00238	1.135	0.02002	1.135	0.17666	1.135	0.34189	1.135	0.77836	1.135	1.18194	1.135	1.55602
	-0.236	-0.0209	0.664	-0.01519			1.136	0.00237	1.136	0.02009	1.136	0.17685	1.136	0.34116	1.136	0.77885	1.136	1.18194	1.136	1.55549
	-0.237	-0.02091	0.663	-0.01519			1.137	0.00238	1.137	0.01999	1.137	0.1767	1.137	0.34209	1.137	0.77982	1.137	1.18145	1.137	1.55707
	-0.238	-0.02091	0.662	-0.0152			1.138	0.00237	1.138	0.02002	1.138	0.17627	1.138	0.34116	1.138	0.78031	1.138	1.18242	1.138	1.55707
	-0.239	-0.02093	0.661	-0.01523			1.139	0.00237	1.139	0.0201	1.139	0.17651	1.139	0.34131	1.139	0.78031	1.139	1.1834	1.139	1.55813
	-0.24	-0.02095	0.66	-0.01523			1.14	0.00238	1.14	0.01996	1.14	0.17778	1.14	0.34223	1.14	0.78129	1.14	1.1834	1.14	1.55971
	-0.241	-0.02096	0.659	-0.01524			1.141	0.00238	1.141	0.02009	1.141	0.17753	1.141	0.34145	1.141	0.78226	1.141	1.18438	1.141	1.56024
	-0.242	-0.02097	0.658	-0.01525			1.142	0.00238	1.142	0.02009	1.142	0.17705	1.142	0.34131	1.142	0.78275	1.142	1.18486	1.142	1.56024
	-0.243	-0.02098	0.657	-0.01525			1.143	0.00238	1.143	0.02009	1.143	0.17695	1.143	0.34267	1.143	0.78275	1.143	1.18584	1.143	1.56077
	-0.244	-0.02098	0.656	-0.01528			1.144	0.00238	1.144	0.0201	1.144	0.17705	1.144	0.34253	1.144	0.78275	1.144	1.18584	1.144	1.56182
	-0.245	-0.02098	0.655	-0.01529			1.145	0.00239	1.145	0.02009	1.145	0.17749	1.145	0.34267	1.145	0.78275	1.145	1.18633	1.145	1.56182
	-0.246	-0.021	0.654	-0.0153			1.146	0.0024	1.146	0.02013	1.146	0.17783	1.146	0.34297	1.146	0.78275	1.146	1.18584	1.146	1.56288
	-0.247	-0.02102	0.653	-0.01531			1.147	0.00239	1.147	0.02014	1.147	0.17783	1.147	0.34297	1.147	0.78324	1.147	1.18682	1.147	1.56341
	-0.248	-0.02103	0.652	-0.01531			1.148	0.00239	1.148	0.02015	1.148	0.17749	1.148	0.34297	1.148	0.78324	1.148	1.18682	1.148	1.56446
	-0.249	-0.02103	0.651	-0.01533			1.149	0.00238	1.149	0.02042	1.149	0.17714	1.149	0.34238	1.149	0.78373	1.149	1.18682	1.149	1.56394
	-0.25	-0.02105	0.65	-0.01533			1.15	0.00239	1.15	0.01987	1.15	0.17797	1.15	0.34355	1.15	0.78373	1.15	1.18779	1.15	1.56552
	-0.251	-0.02107	0.649	-0.01536			1.151	0.00241	1.151	0.01993	1.151	0.17822	1.151	0.34282	1.151	0.78373	1.151	1.18779	1.151	1.56552
	-0.252	-0.02108	0.648	-0.01539			1.152	0.00238	1.152	0.02022	1.152	0.17778	1.152	0.34297	1.152	0.78373	1.152	1.18877	1.152	1.56658
	-0.253	-0.02109	0.647	-0.01539			1.153	0.00239	1.153	0.02025	1.153	0.17841	1.153	0.34477	1.153	0.78422	1.153	1.18926	1.153	1.56869
	-0.254	-0.0211	0.646	-0.01539			1.154	0.0024	1.154	0.02024	1.154	0.17827	1.154	0.34433	1.154	0.78568	1.154	1.19072	1.154	1.56974
	-0.255	-0.0211	0.645	-0.0154			1.155	0.00239	1.155	0.02022	1.155	0.17846	1.155	0.34419	1.155	0.78617	1.155	1.19121	1.155	1.56974
	-0.256	-0.02108	0.644	-0.0154			1.156	0.00241	1.156	0.02019	1.156	0.1788	1.156	0.34463	1.156	0.78568	1.156	1.1917	1.156	1.5708
	-0.257	-0.02116	0.643	-0.01541			1.157	0.0024	1.157	0.0203	1.157	0.17822	1.157	0.3437	1.157	0.78666	1.157	1.19218	1.157	1.5708
	-0.258	-0.02115	0.642	-0.01543			1.158	0.00238	1.158	0.02026	1.158	0.17807	1.158	0.34477	1.158	0.78617	1.158	1.19218	1.158	1.57186
	-0.259	-0.02115	0.641	-0.01544			1.159	0.00241	1.159	0.02028	1.159	0.17856	1.159	0.34506	1.159	0.78666	1.159	1.19316	1.159	1.5708
	-0.26	-0.02114	0.64	-0.01546			1.16	0.00239	1.16	0.02031	1.16	0.17885	1.16	0.34492	1.16	0.78763	1.16	1.19316	1.16	1.57291
	-0.261	-0.02115	0.639	-0.01546			1.161	0.00241	1.161	0.02026	1.161	0.17885	1.161	0.3455	1.161	0.78763	1.161	1.19414	1.161	1.57238
	-0.262	-0.02117	0.638	-0.01548			1.162	0.00241	1.162	0.0203	1.162	0.17841	1.162	0.34521	1.162	0.78861	1.162	1.19462	1.162	1.57344
	-0.263	-0.02118	0.637	-0.01549			1.163	0.00238	1.163	0.02025	1.163	0.17841	1.163	0.34506	1.163	0.7891	1.163	1.19511	1.163	1.57397
	-0.264	-0.02121	0.636	-0.01549			1.164	0.00241	1.164	0.02027	1.164	0.17885	1.164	0.34536	1.164	0.78958	1.164	1.1956	1.164	1.57502
	-0.265	-0.02123	0.635	-0.01551			1.165	0.00239	1.165	0.02035	1.165	0.17919	1.165	0.34477	1.165	0.79007	1.165	1.19609	1.165	1.5745
	-0.266	-0.02123	0.634	-0.01551			1.166	0.0024	1.166	0.02022	1.166	0.17997	1.166	0.34687	1.166	0.79105	1.166	1.19755	1.166	1.57766
	-0.267	-0.02125	0.633	-0.01552			1.167	0.00242	1.167	0.02028	1.167	0.17944	1.167	0.34643	1.167	0.79154	1.167	1.19853	1.167	1.57714
	-0.268	-0.02126	0.632	-0.01555			1.168	0.00238	1.168	0.02036	1.168	0.1788	1.168	0.34628	1.168	0.79154	1.168	1.19902	1.168	1.57819
	-0.269	-0.02128	0.631	-0.01555			1.169	0.00242	1.169	0.02036	1.169	0.17919	1.169	0.34687	1.169	0.79154	1.169	1.1995	1.169	1.57925
	-0.27	-0.02129	0.63	-0.01555			1.17	0.00241	1.17	0.02033	1.17	0.17949	1.17	0.34702	1.17	0.79202	1.17	1.20048	1.17	1.57978
	-0.271	-0.0213	0.629	-0.01556			1.171	0.0024	1.171	0.02035	1.171	0.17988	1.171	0.34643	1.171	0.79202	1.171	1.20097	1.171	1.57978
	-0.272	-0.02131	0.628	-0.01557			1.172	0.00242	1.172	0.02033	1.172	0.18002	1.172	0.34731	1.172	0.79202	1.172	1.20146	1.172	1.58136
	-0.273	-0.0213	0.627	-0.01559			1.173	0.00241	1.173	0.0206	1.173	0.17914	1.173	0.34687	1.173	0.79251	1.173	1.20194	1.173	1.58136
	-0.274	-0.02131	0.626	-0.0156			1.174	0.00241	1.174	0.0201	1.174	0.17895	1.174	0.34672	1.174	0.793	1.174	1.20194	1.174	1.58242
	-0.275	-0.02135	0.625	-0.01557			1.175	0.00241	1.175	0.02031	1.175	0.17978	1.175	0.34716	1.175	0.793	1.175	1.20292	1.175	1.58294
	-0.276	-0.02137	0.624	-0.01565			1.176	0.0024	1.176	0.02044	1.176	0.18032	1.176	0.34687	1.176	0.79398	1.176	1.20341	1.176	1.584
	-0.277	-0.02138	0.623	-0.01564			1.177	0.00242	1.177	0.0204	1.177	0.18066	1.177	0.34716	1.177	0.79398	1.177	1.2039	1.177	1.584
	-0.278	-0.0214	0.622	-0.01564			1.178	0.0024	1.178	0.02052	1.178	0.18046	1.178	0.34853	1.178	0.79398	1.178	1.20487	1.178	1.58506
	-0.279	-0.02142	0.621	-0.01566			1.179	0.00241	1.179	0.02038	1.179	0.18041	1.179	0.35004	1.179	0.79544	1.179	1.20585	1.179	1.58875
	-0.28	-0.02142	0.62	-0.01566			1.18	0.00243	1.18	0.02039	1.18	0.17993	1.18	0.34955	1.18	0.79642	1.18	1.20682	1.18	1.58875
	-0.281	-0.02143	0.619	-0.01567			1.181	0.00241	1.181	0.0205	1.181	0.17997	1.181	0.34838	1.181	0.79642	1.181	1.2078	1.181	1.58822
	-0.282	-0.02151	0.618	-0.0157			1.182	0.00242	1.182	0.02039	1.182	0.18056	1.182	0.34912	1.182	0.7969	1.182	1.2078	1.182	1.58981
	-0.283	-0.02148	0.617	-0.0157			1.183	0.00243	1.183	0.02042	1.183	0.18056	1.183	0.34882	1.183	0.7969	1.183	1.20829	1.183	1.58981
	-0.284	-0.02147	0.616	-0.0157			1.184	0.0024	1.184	0.02054	1.184	0.18027	1.184	0.34824	1.184	0.79642	1.184	1.20829	1.184	1.59034
	-0.285	-0.02148	0.615	-0.01571			1.185	0.00242	1.185	0.02051	1.185	0.1808	1.185	0.34838	1.185	0.7969	1.185	1.20829	1.185	1.59086
	-0.286	-0.0215	0.614	-0.01574			1.186	0.00243	1.186	0.02049	1.186	0.18076	1.186	0.34794	1.186	0.79788	1.186	1.20878	1.186	1.59192
	-0.287	-0.0215	0.613	-0.01574			1.187	0.00242	1.187	0.02051	1.187	0.18061	1.187	0.34853	1.187	0.79788	1.187	1.20926	1.187	1.59139
	-0.288	-0.02153	0.612	-0.01574			1.188	0.00243	1.188	0.02053	1.188	0.18071	1.188	0.34955	1.188	0.79788	1.188	1.20975	1.188	1.59298
	-0.289	-0.02153	0.611	-0.01575			1.189	0.00243	1.189	0.02047	1.189	0.18051	1.189	0.34897	1.189	0.79837	1.189	1.20975	1.189	1.59298
	-0.29	-0.02155	0.61	-0.01575			1.19	0.00242	1.19	0.02051	1.19	0.1809	1.19	0.3499	1.19	0.79886	1.19	1.20975	1.19	1.59456
	-0.291	-0.02158	0.609	-0.01575			1.191	0.00241	1.191	0.0205	1.191	0.18163	1.191	0.35107	1.191	0.79934	1.191	1.21073	1.191	1.59509
	-0.292	-0.02156	0.608	-0.01577			1.192	0.00242	1.192	0.02049	1.192	0.18115	1.192	0.35063	1.192	0.80081	1.192	1.21122	1.192	1.59667
	-0.293	-0.02159	0.607	-0.01579			1.193	0.00244	1.193	0.0205	1.193	0.18095	1.193	0.35034	1.193	0.80081	1.193	1.2117	1.193	1.5972
	-0.294	-0.02161	0.606	-0.0158			1.194	0.00241	1.194	0.02057	1.194	0.18119	1.194	0.34941	1.194	0.80081	1.194	1.21268	1.194	1.59667
	-0.295	-0.02163	0.605	-0.01581			1.195	0.00242	1.195	0.0206	1.195	0.18168	1.195	0.34955	1.195	0.80178	1.195	1.21317	1.195	1.59826
	-0.296	-0.02163	0.604	-0.01581			1.196	0.00243	1.196	0.02051	1.196	0.18158	1.196	0.35004	1.196	0.80178	1.196	1.21414	1.196	1.59826
	-0.297	-0.02163	0.603	-0.01582			1.197	0.00244	1.197	0.02059	1.197	0.18129	1.197	0.34926	1.197	0.80178	1.197	1.21366	1.197	1.59878
	-0.298	-0.02166	0.602	-0.01582			1.198	0.00243	1.198	0.02084	1.198	0.18163	1.198	0.35048	1.198	0.80227	1.198	1.21414	1.198	1.59931
	-0.299	-0.02167	0.601	-0.01585			1.199	0.00244	1.199	0.02032	1.199	0.18178	1.199	0.35107	1.199	0.80276	1.199	1.21512	1.199	1.60037
	-0.3	-0.02168	0.6	-0.01587			1.2	0.00242	1.2	0.02052	1.2	0.18168	1.2	0.35092	1.2	0.80276	1.2	1.21512	1.2	1.59984
	-0.301	-0.0217	0.599	-0.01586			1.201	0.00244	1.201	0.02058	1.201	0.18217	1.201	0.35199	1.201	0.80227	1.201	1.2161	1.201	1.60195
	-0.302	-0.02171	0.598	-0.01585			1.202	0.00244	1.202	0.02064	1.202	0.18202	1.202	0.35136	1.202	0.80325	1.202	1.21658	1.202	1.60195
	-0.303	-0.02174	0.597	-0.01587			1.203	0.00242	1.203	0.02074	1.203	0.18207	1.203	0.35121	1.203	0.80374	1.203	1.21756	1.203	1.60248
	-0.304	-0.02176	0.596	-0.01587			1.204	0.00243	1.204	0.0206	1.204	0.183	1.204	0.35302	1.204	0.80374	1.204	1.21756	1.204	1.60406
	-0.305	-0.02176	0.595	-0.01588			1.205	0.00245	1.205	0.0206	1.205	0.18271	1.205	0.35165	1.205	0.80569	1.205	1.21951	1.205	1.60618
	-0.306	-0.0218	0.594	-0.0159			1.206	0.00243	1.206	0.02071	1.206	0.18266	1.206	0.35121	1.206	0.80618	1.206	1.22049	1.206	1.60565
	-0.307	-0.02175	0.593	-0.0159			1.207	0.00244	1.207	0.02061	1.207	0.18276	1.207	0.35165	1.207	0.80569	1.207	1.22098	1.207	1.6067
	-0.308	-0.02185	0.592	-0.01591			1.208	0.00244	1.208	0.02062	1.208	0.18227	1.208	0.35165	1.208	0.80618	1.208	1.22146	1.208	1.6067
	-0.309	-0.02186	0.591	-0.01591			1.209	0.00243	1.209	0.02065	1.209	0.18227	1.209	0.35199	1.209	0.80618	1.209	1.22195	1.209	1.60776
	-0.31	-0.02186	0.59	-0.01592			1.21	0.00244	1.21	0.02071	1.21	0.18251	1.21	0.35229	1.21	0.80618	1.21	1.22244	1.21	1.60723
	-0.311	-0.02185	0.589	-0.01595			1.211	0.00244	1.211	0.02073	1.211	0.1831	1.211	0.35331	1.211	0.80618	1.211	1.22342	1.211	1.60882
	-0.312	-0.02186	0.588	-0.01593			1.212	0.00245	1.212	0.02071	1.212	0.18315	1.212	0.35346	1.212	0.80715	1.212	1.22342	1.212	1.60882
	-0.313	-0.02187	0.587	-0.01595			1.213	0.00243	1.213	0.02077	1.213	0.18246	1.213	0.35258	1.213	0.80715	1.213	1.2239	1.213	1.60987
	-0.314	-0.02189	0.586	-0.01595			1.214	0.00243	1.214	0.02063	1.214	0.18256	1.214	0.35302	1.214	0.80764	1.214	1.22439	1.214	1.61093
	-0.315	-0.02191	0.585	-0.01595			1.215	0.00245	1.215	0.02065	1.215	0.18285	1.215	0.35258	1.215	0.80764	1.215	1.22537	1.215	1.61146
	-0.316	-0.02193	0.584	-0.01596			1.216	0.00244	1.216	0.02076	1.216	0.1831	1.216	0.35243	1.216	0.80813	1.216	1.22537	1.216	1.61146
	-0.317	-0.02195	0.583	-0.01596			1.217	0.00246	1.217	0.02072	1.217	0.18393	1.217	0.35395	1.217	0.8091	1.217	1.22634	1.217	1.6141
	-0.318	-0.02197	0.582	-0.01597			1.218	0.00245	1.218	0.02069	1.218	0.18324	1.218	0.35287	1.218	0.81008	1.218	1.22732	1.218	1.61357
	-0.319	-0.02198	0.581	-0.01597			1.219	0.00243	1.219	0.02071	1.219	0.1828	1.219	0.3538	1.219	0.81008	1.219	1.22781	1.219	1.61515
	-0.32	-0.02201	0.58	-0.01598			1.22	0.00245	1.22	0.02073	1.22	0.18305	1.22	0.35453	1.22	0.81008	1.22	1.22878	1.22	1.61515
	-0.321	-0.02201	0.579	-0.01598			1.221	0.00245	1.221	0.02078	1.221	0.18324	1.221	0.35424	1.221	0.81057	1.221	1.22878	1.221	1.61621
	-0.322	-0.02201	0.578	-0.01598			1.222	0.00246	1.222	0.02079	1.222	0.18373	1.222	0.35468	1.222	0.81106	1.222	1.22927	1.222	1.61674
	-0.323	-0.02203	0.577	-0.01598			1.223	0.00245	1.223	0.02078	1.223	0.18383	1.223	0.35512	1.223	0.81106	1.223	1.22976	1.223	1.61726
	-0.324	-0.02206	0.576	-0.01601			1.224	0.00243	1.224	0.02085	1.224	0.18324	1.224	0.35409	1.224	0.81154	1.224	1.22976	1.224	1.61779
	-0.325	-0.02208	0.575	-0.01603			1.225	0.00246	1.225	0.02054	1.225	0.18334	1.225	0.35453	1.225	0.81252	1.225	1.22976	1.225	1.61885
	-0.326	-0.02209	0.574	-0.01602			1.226	0.00245	1.226	0.02079	1.226	0.18402	1.226	0.35453	1.226	0.81252	1.226	1.23074	1.226	1.61885
	-0.327	-0.02209	0.573	-0.01602			1.227	0.00246	1.227	0.02083	1.227	0.18495	1.227	0.35512	1.227	0.81252	1.227	1.23074	1.227	1.62043
	-0.328	-0.0221	0.572	-0.016			1.228	0.00247	1.228	0.02085	1.228	0.18471	1.228	0.35497	1.228	0.8135	1.228	1.23122	1.228	1.62096
	-0.329	-0.02212	0.571	-0.01601			1.229	0.00243	1.229	0.02082	1.229	0.18354	1.229	0.35497	1.229	0.8135	1.229	1.23122	1.229	1.62149
	-0.33	-0.02214	0.57	-0.01603			1.23	0.00246	1.23	0.02081	1.23	0.183	1.23	0.35575	1.23	0.81398	1.23	1.23171	1.23	1.62202
	-0.331	-0.02211	0.569	-0.01603			1.231	0.00247	1.231	0.02088	1.231	0.18349	1.231	0.35604	1.231	0.8135	1.231	1.23269	1.231	1.62307
	-0.332	-0.02218	0.568	-0.01605			1.232	0.00245	1.232	0.02088	1.232	0.18442	1.232	0.35497	1.232	0.81398	1.232	1.23269	1.232	1.6236
	-0.333	-0.02225	0.567	-0.01603			1.233	0.00247	1.233	0.02086	1.233	0.1851	1.233	0.3559	1.233	0.81447	1.233	1.23318	1.233	1.62518
	-0.334	-0.02223	0.566	-0.01605			1.234	0.00246	1.234	0.02086	1.234	0.18437	1.234	0.35575	1.234	0.81496	1.234	1.23366	1.234	1.62466
	-0.335	-0.02222	0.565	-0.01605			1.235	0.00247	1.235	0.02088	1.235	0.18383	1.235	0.35541	1.235	0.81496	1.235	1.23464	1.235	1.62624
	-0.336	-0.02225	0.564	-0.01605			1.236	0.00248	1.236	0.02082	1.236	0.18437	1.236	0.35634	1.236	0.81545	1.236	1.23513	1.236	1.62624
	-0.337	-0.02224	0.563	-0.01607			1.237	0.00246	1.237	0.02092	1.237	0.1852	1.237	0.35575	1.237	0.81545	1.237	1.23513	1.237	1.6273
	-0.338	-0.02227	0.562	-0.01606			1.238	0.00246	1.238	0.02085	1.238	0.18564	1.238	0.3559	1.238	0.81594	1.238	1.2361	1.238	1.62782
	-0.339	-0.0223	0.561	-0.01606			1.239	0.00246	1.239	0.02086	1.239	0.18515	1.239	0.35722	1.239	0.81594	1.239	1.23659	1.239	1.62835
	-0.34	-0.02231	0.56	-0.01607			1.24	0.00245	1.24	0.02087	1.24	0.18398	1.24	0.35722	1.24	0.81642	1.24	1.23757	1.24	1.62888
	-0.341	-0.02232	0.559	-0.01607			1.241	0.00247	1.241	0.02091	1.241	0.18427	1.241	0.35751	1.241	0.8174	1.241	1.23806	1.241	1.62994
	-0.342	-0.02234	0.558	-0.01608			1.242	0.00247	1.242	0.02099	1.242	0.18549	1.242	0.358	1.242	0.8174	1.242	1.23854	1.242	1.62994
	-0.343	-0.02236	0.557	-0.01608			1.243	0.00246	1.243	0.02088	1.243	0.18642	1.243	0.35844	1.243	0.81886	1.243	1.23952	1.243	1.63258
	-0.344	-0.02237	0.556	-0.01608			1.244	0.00247	1.244	0.02084	1.244	0.18559	1.244	0.35814	1.244	0.81886	1.244	1.2405	1.244	1.63258
	-0.345	-0.0224	0.555	-0.0161			1.245	0.00247	1.245	0.02093	1.245	0.18402	1.245	0.35751	1.245	0.81886	1.245	1.24098	1.245	1.6331
	-0.346	-0.02242	0.554	-0.0161			1.246	0.00248	1.246	0.02096	1.246	0.18422	1.246	0.3577	1.246	0.81984	1.246	1.24147	1.246	1.63416
	-0.347	-0.02244	0.553	-0.0161			1.247	0.00247	1.247	0.021	1.247	0.18544	1.247	0.35736	1.247	0.81984	1.247	1.24245	1.247	1.63416
	-0.348	-0.02245	0.552	-0.01611			1.248	0.00247	1.248	0.02097	1.248	0.18612	1.248	0.35692	1.248	0.82033	1.248	1.24245	1.248	1.63469
	-0.349	-0.02247	0.551	-0.01611			1.249	0.00247	1.249	0.02094	1.249	0.18642	1.249	0.35751	1.249	0.82082	1.249	1.24342	1.249	1.63522
	-0.35	-0.02247	0.55	-0.01606			1.25	0.00249	1.25	0.02106	1.25	0.18524	1.25	0.35751	1.25	0.8213	1.25	1.24391	1.25	1.63627
	-0.351	-0.0225	0.549	-0.01613			1.251	0.00247	1.251	0.02094	1.251	0.18466	1.251	0.35814	1.251	0.82179	1.251	1.2444	1.251	1.63627
	-0.352	-0.02253	0.548	-0.01613			1.252	0.00248	1.252	0.02066	1.252	0.18559	1.252	0.35946	1.252	0.82179	1.252	1.24489	1.252	1.63733
	-0.353	-0.02254	0.547	-0.01612			1.253	0.00248	1.253	0.02095	1.253	0.18637	1.253	0.35946	1.253	0.82277	1.253	1.24538	1.253	1.63786
	-0.354	-0.02258	0.546	-0.01612			1.254	0.0025	1.254	0.02106	1.254	0.18637	1.254	0.35966	1.254	0.82228	1.254	1.24684	1.254	1.63838
	-0.355	-0.02254	0.545	-0.01612			1.255	0.00248	1.255	0.02114	1.255	0.18637	1.255	0.36127	1.255	0.82277	1.255	1.24635	1.255	1.63944
	-0.356	-0.02263	0.544	-0.01613			1.256	0.00248	1.256	0.02105	1.256	0.18593	1.256	0.3601	1.256	0.82472	1.256	1.24782	1.256	1.64208
	-0.357	-0.02267	0.543	-0.01613			1.257	0.00249	1.257	0.02101	1.257	0.18622	1.257	0.3598	1.257	0.82472	1.257	1.24879	1.257	1.64208
	-0.358	-0.02268	0.542	-0.01614			1.258	0.00249	1.258	0.02102	1.258	0.18661	1.258	0.35829	1.258	0.82472	1.258	1.24879	1.258	1.64261
	-0.359	-0.02267	0.541	-0.01614			1.259	0.00249	1.259	0.02101	1.259	0.18666	1.259	0.35873	1.259	0.82472	1.259	1.25026	1.259	1.64261
	-0.36	-0.02268	0.54	-0.01614			1.26	0.0025	1.26	0.02101	1.26	0.18598	1.26	0.35931	1.26	0.82472	1.26	1.24977	1.26	1.64366
	-0.361	-0.0227	0.539	-0.01614			1.261	0.00248	1.261	0.02104	1.261	0.18539	1.261	0.35873	1.261	0.82472	1.261	1.25026	1.261	1.64314
	-0.362	-0.02272	0.538	-0.01614			1.262	0.00249	1.262	0.02098	1.262	0.18622	1.262	0.36024	1.262	0.82472	1.262	1.25074	1.262	1.64525
	-0.363	-0.02274	0.537	-0.01616			1.263	0.0025	1.263	0.02104	1.263	0.18725	1.263	0.36083	1.263	0.82521	1.263	1.25074	1.263	1.64525
	-0.364	-0.02277	0.536	-0.01616			1.264	0.00248	1.264	0.02113	1.264	0.18749	1.264	0.36097	1.264	0.82521	1.264	1.25123	1.264	1.64578
	-0.365	-0.02279	0.535	-0.01616			1.265	0.00248	1.265	0.02108	1.265	0.187	1.265	0.36112	1.265	0.8257	1.265	1.25172	1.265	1.64683
	-0.366	-0.02282	0.534	-0.01617			1.266	0.0025	1.266	0.02109	1.266	0.18612	1.266	0.36083	1.266	0.8257	1.266	1.25172	1.266	1.64789
	-0.367	-0.02285	0.533	-0.01617			1.267	0.00249	1.267	0.02112	1.267	0.18612	1.267	0.36039	1.267	0.82618	1.267	1.25221	1.267	1.64736
	-0.368	-0.02287	0.532	-0.01617			1.268	0.00251	1.268	0.02102	1.268	0.18768	1.268	0.36127	1.268	0.82667	1.268	1.2527	1.268	1.64947
	-0.369	-0.02289	0.531	-0.01618			1.269	0.0025	1.269	0.02104	1.269	0.18788	1.269	0.36053	1.269	0.82765	1.269	1.25367	1.269	1.65
	-0.37	-0.02291	0.53	-0.01619			1.27	0.0025	1.27	0.02115	1.27	0.18768	1.27	0.3601	1.27	0.82814	1.27	1.25416	1.27	1.65106
	-0.371	-0.02294	0.529	-0.01619			1.271	0.0025	1.271	0.0211	1.271	0.18705	1.271	0.36112	1.271	0.82814	1.271	1.25416	1.271	1.65106
	-0.372	-0.02297	0.528	-0.01619			1.272	0.00249	1.272	0.02111	1.272	0.18646	1.272	0.36127	1.272	0.82911	1.272	1.25514	1.272	1.65264
	-0.373	-0.02299	0.527	-0.01618			1.273	0.00251	1.273	0.02114	1.273	0.187	1.273	0.36205	1.273	0.82911	1.273	1.25514	1.273	1.65211
	-0.374	-0.02301	0.526	-0.01619			1.274	0.00251	1.274	0.02145	1.274	0.18773	1.274	0.36205	1.274	0.82911	1.274	1.25562	1.274	1.65317
	-0.375	-0.02301	0.525	-0.01619			1.275	0.00249	1.275	0.02092	1.275	0.18788	1.275	0.36263	1.275	0.83009	1.275	1.25611	1.275	1.6537
	-0.376	-0.02305	0.524	-0.01624			1.276	0.00252	1.276	0.02102	1.276	0.18734	1.276	0.36219	1.276	0.83058	1.276	1.2566	1.276	1.65475
	-0.377	-0.02308	0.523	-0.01624			1.277	0.00249	1.277	0.02123	1.277	0.18681	1.277	0.36141	1.277	0.83058	1.277	1.25709	1.277	1.65422
	-0.378	-0.02312	0.522	-0.01622			1.278	0.00252	1.278	0.02119	1.278	0.18759	1.278	0.36175	1.278	0.83106	1.278	1.25758	1.278	1.65634
	-0.379	-0.02314	0.521	-0.01621			1.279	0.00251	1.279	0.02121	1.279	0.18812	1.279	0.36249	1.279	0.83155	1.279	1.25806	1.279	1.65634
	-0.38	-0.02309	0.52	-0.01622			1.28	0.00247	1.28	0.02127	1.28	0.18817	1.28	0.36219	1.28	0.83155	1.28	1.25855	1.28	1.65634
	-0.381	-0.02324	0.519	-0.01622			1.281	0.00252	1.281	0.02116	1.281	0.1889	1.281	0.36488	1.281	0.83302	1.281	1.25953	1.281	1.6595
	-0.382	-0.02325	0.518	-0.01623			1.282	0.00252	1.282	0.02113	1.282	0.18773	1.282	0.36415	1.282	0.83497	1.282	1.26148	1.282	1.66056
	-0.383	-0.02327	0.517	-0.01623			1.283	0.00251	1.283	0.02121	1.283	0.18759	1.283	0.364	1.283	0.83448	1.283	1.26197	1.283	1.66003
	-0.384	-0.02331	0.516	-0.01623			1.284	0.00252	1.284	0.02115	1.284	0.18861	1.284	0.36517	1.284	0.83399	1.284	1.26246	1.284	1.66109
	-0.385	-0.02329	0.515	-0.01624			1.285	0.0025	1.285	0.0212	1.285	0.18871	1.285	0.36336	1.285	0.83448	1.285	1.26294	1.285	1.66162
	-0.386	-0.02331	0.514	-0.01624			1.286	0.00252	1.286	0.02123	1.286	0.18808	1.286	0.36336	1.286	0.83448	1.286	1.26294	1.286	1.66162
	-0.387	-0.02335	0.513	-0.01624			1.287	0.00253	1.287	0.02125	1.287	0.18754	1.287	0.36307	1.287	0.83399	1.287	1.26343	1.287	1.66162
	-0.388	-0.02336	0.512	-0.01628			1.288	0.00252	1.288	0.02119	1.288	0.18744	1.288	0.36278	1.288	0.83448	1.288	1.26441	1.288	1.66267
	-0.389	-0.02339	0.511	-0.01627			1.289	0.00252	1.289	0.02123	1.289	0.18851	1.289	0.36278	1.289	0.83448	1.289	1.26441	1.289	1.6632
	-0.39	-0.02342	0.51	-0.01628			1.29	0.00251	1.29	0.02134	1.29	0.18939	1.29	0.36307	1.29	0.83448	1.29	1.2649	1.29	1.66373
	-0.391	-0.02345	0.509	-0.01628			1.291	0.00253	1.291	0.02125	1.291	0.18925	1.291	0.36415	1.291	0.83497	1.291	1.26587	1.291	1.66478
	-0.392	-0.0235	0.508	-0.01626			1.292	0.00253	1.292	0.02127	1.292	0.18827	1.292	0.36444	1.292	0.83497	1.292	1.26587	1.292	1.66584
	-0.393	-0.02352	0.507	-0.01628			1.293	0.00252	1.293	0.02123	1.293	0.18783	1.293	0.36473	1.293	0.83497	1.293	1.26685	1.293	1.66478
	-0.394	-0.02354	0.506	-0.01628			1.294	0.00253	1.294	0.02118	1.294	0.18905	1.294	0.3661	1.294	0.83594	1.294	1.26782	1.294	1.66742
	-0.395	-0.02358	0.505	-0.01628			1.295	0.00253	1.295	0.02125	1.295	0.18969	1.295	0.36551	1.295	0.83692	1.295	1.26831	1.295	1.66742
	-0.396	-0.02361	0.504	-0.01628			1.296	0.00252	1.296	0.02123	1.296	0.18949	1.296	0.36473	1.296	0.83692	1.296	1.2688	1.296	1.66795
	-0.397	-0.02365	0.503	-0.01629			1.297	0.00255	1.297	0.02127	1.297	0.189	1.297	0.36458	1.297	0.83692	1.297	1.26929	1.297	1.66954
	-0.398	-0.02366	0.502	-0.01628			1.298	0.00254	1.298	0.02136	1.298	0.18837	1.298	0.364	1.298	0.83692	1.298	1.26978	1.298	1.66901
	-0.399	-0.02369	0.501	-0.01627			1.299	0.00253	1.299	0.02155	1.299	0.1889	1.299	0.36415	1.299	0.83741	1.299	1.27026	1.299	1.67006
	-0.4	-0.02372	0.5	-0.01632			1.3	0.00253	1.3	0.02116	1.3	0.18993	1.3	0.36566	1.3	0.83838	1.3	1.27075	1.3	1.67059
	-0.401	-0.02375	0.499	-0.01632			1.301	0.00254	1.301	0.02106	1.301	0.19003	1.301	0.36488	1.301	0.83887	1.301	1.27075	1.301	1.67165
	-0.402	-0.02378	0.498	-0.01629			1.302	0.00254	1.302	0.02134	1.302	0.1893	1.302	0.3658	1.302	0.83936	1.302	1.27173	1.302	1.67112
	-0.403	-0.02383	0.497	-0.01629			1.303	0.00255	1.303	0.02142	1.303	0.18886	1.303	0.36683	1.303	0.83936	1.303	1.27173	1.303	1.6727
	-0.404	-0.02385	0.496	-0.01631			1.304	0.00253	1.304	0.02139	1.304	0.1892	1.304	0.36698	1.304	0.84034	1.304	1.27173	1.304	1.6727
	-0.405	-0.02388	0.495	-0.01631			1.305	0.00253	1.305	0.02138	1.305	0.19037	1.305	0.36654	1.305	0.84034	1.305	1.2727	1.305	1.67429
	-0.406	-0.02391	0.494	-0.01631			1.306	0.00254	1.306	0.02144	1.306	0.19081	1.306	0.36698	1.306	0.84034	1.306	1.2727	1.306	1.67429
	-0.407	-0.0239	0.493	-0.01632			1.307	0.00255	1.307	0.02141	1.307	0.19047	1.307	0.36776	1.307	0.84229	1.307	1.27417	1.307	1.67746
	-0.408	-0.02402	0.492	-0.01632			1.308	0.00256	1.308	0.02136	1.308	0.1892	1.308	0.36668	1.308	0.84278	1.308	1.27514	1.308	1.67693
	-0.409	-0.02404	0.491	-0.01633			1.309	0.00254	1.309	0.02141	1.309	0.1891	1.309	0.36566	1.309	0.84229	1.309	1.27514	1.309	1.67798
	-0.41	-0.02407	0.49	-0.01634			1.31	0.00254	1.31	0.02138	1.31	0.19047	1.31	0.36654	1.31	0.84278	1.31	1.27612	1.31	1.67798
	-0.411	-0.02408	0.489	-0.01633			1.311	0.00255	1.311	0.02135	1.311	0.19105	1.311	0.36712	1.311	0.84278	1.311	1.27612	1.311	1.67904
	-0.412	-0.02411	0.488	-0.01634			1.312	0.00254	1.312	0.02137	1.312	0.19008	1.312	0.36776	1.312	0.84375	1.312	1.27612	1.312	1.67851
	-0.413	-0.02415	0.487	-0.01636			1.313	0.00256	1.313	0.02141	1.313	0.18973	1.313	0.36893	1.313	0.84326	1.313	1.2771	1.313	1.68062
	-0.414	-0.02417	0.486	-0.01636			1.314	0.00257	1.314	0.02143	1.314	0.18988	1.314	0.36834	1.314	0.84375	1.314	1.27758	1.314	1.6801
	-0.415	-0.02421	0.485	-0.01636			1.315	0.00255	1.315	0.02148	1.315	0.1911	1.315	0.36864	1.315	0.84375	1.315	1.27758	1.315	1.68115
	-0.416	-0.02427	0.484	-0.01636			1.316	0.00257	1.316	0.02137	1.316	0.19198	1.316	0.36878	1.316	0.84375	1.316	1.27758	1.316	1.68115
	-0.417	-0.02428	0.483	-0.01637			1.317	0.00256	1.317	0.02144	1.317	0.19076	1.317	0.3679	1.317	0.84375	1.317	1.27856	1.317	1.68274
	-0.418	-0.02432	0.482	-0.01637			1.318	0.00255	1.318	0.0215	1.318	0.18954	1.318	0.36776	1.318	0.84424	1.318	1.27905	1.318	1.68274
	-0.419	-0.02436	0.481	-0.01637			1.319	0.00256	1.319	0.02154	1.319	0.19017	1.319	0.36864	1.319	0.84375	1.319	1.27954	1.319	1.68379
	-0.42	-0.0244	0.48	-0.01638			1.32	0.00255	1.32	0.0214	1.32	0.19115	1.32	0.36776	1.32	0.84522	1.32	1.28051	1.32	1.68485
	-0.421	-0.02443	0.479	-0.01638			1.321	0.00258	1.321	0.02142	1.321	0.19159	1.321	0.3679	1.321	0.84522	1.321	1.281	1.321	1.6859
	-0.422	-0.02449	0.478	-0.01638			1.322	0.00257	1.322	0.02147	1.322	0.19105	1.322	0.36834	1.322	0.84522	1.322	1.28149	1.322	1.68538
	-0.423	-0.02451	0.477	-0.01639			1.323	0.00256	1.323	0.02149	1.323	0.19022	1.323	0.36956	1.323	0.84619	1.323	1.28198	1.323	1.68696
	-0.424	-0.02456	0.476	-0.01636			1.324	0.00258	1.324	0.02147	1.324	0.19022	1.324	0.37	1.324	0.84619	1.324	1.28246	1.324	1.68643
	-0.425	-0.02458	0.475	-0.01644			1.325	0.00257	1.325	0.02168	1.325	0.19115	1.325	0.37	1.325	0.8457	1.325	1.28295	1.325	1.68749
	-0.426	-0.02462	0.474	-0.01644			1.326	0.00257	1.326	0.02118	1.326	0.19247	1.326	0.37015	1.326	0.84668	1.326	1.28344	1.326	1.68854
	-0.427	-0.02466	0.473	-0.01643			1.327	0.00258	1.327	0.02144	1.327	0.19227	1.327	0.36971	1.327	0.84717	1.327	1.28393	1.327	1.68907
	-0.428	-0.02472	0.472	-0.01642			1.328	0.00257	1.328	0.02164	1.328	0.191	1.328	0.36864	1.328	0.84717	1.328	1.2849	1.328	1.68854
	-0.429	-0.02478	0.471	-0.01642			1.329	0.00258	1.329	0.0216	1.329	0.19081	1.329	0.36942	1.329	0.84814	1.329	1.2849	1.329	1.69013
	-0.43	-0.02482	0.47	-0.01642			1.33	0.00258	1.33	0.02155	1.33	0.19134	1.33	0.36878	1.33	0.84863	1.33	1.28588	1.33	1.6896
	-0.431	-0.02479	0.469	-0.01644			1.331	0.00259	1.331	0.02167	1.331	0.19232	1.331	0.36893	1.331	0.84961	1.331	1.28588	1.331	1.69171
	-0.432	-0.02497	0.468	-0.01644			1.332	0.0026	1.332	0.02159	1.332	0.19349	1.332	0.37254	1.332	0.85058	1.332	1.28686	1.332	1.69382
	-0.433	-0.02499	0.467	-0.01644			1.333	0.00258	1.333	0.02154	1.333	0.19183	1.333	0.37195	1.333	0.85302	1.333	1.28881	1.333	1.69594
	-0.434	-0.02502	0.466	-0.01645			1.334	0.00259	1.334	0.02152	1.334	0.1913	1.334	0.37117	1.334	0.85302	1.334	1.29076	1.334	1.69541
	-0.435	-0.02507	0.465	-0.01645			1.335	0.00259	1.335	0.02156	1.335	0.19208	1.335	0.37181	1.335	0.85302	1.335	1.29027	1.335	1.69699
	-0.436	-0.02508	0.464	-0.01647			1.336	0.00258	1.336	0.02165	1.336	0.19266	1.336	0.37137	1.336	0.85302	1.336	1.29125	1.336	1.69594
	-0.437	-0.02512	0.463	-0.01647			1.337	0.0026	1.337	0.02157	1.337	0.19252	1.337	0.37073	1.337	0.85254	1.337	1.29125	1.337	1.69646
	-0.438	-0.02516	0.462	-0.01648			1.338	0.00259	1.338	0.02168	1.338	0.19174	1.338	0.37073	1.338	0.85254	1.338	1.29125	1.338	1.69699
	-0.439	-0.02522	0.461	-0.0165			1.339	0.00259	1.339	0.02163	1.339	0.19154	1.339	0.37088	1.339	0.85254	1.339	1.29174	1.339	1.69805
	-0.44	-0.02527	0.46	-0.01649			1.34	0.00261	1.34	0.02156	1.34	0.19222	1.34	0.37073	1.34	0.85302	1.34	1.29174	1.34	1.69752
	-0.441	-0.02531	0.459	-0.01649			1.341	0.00259	1.341	0.0217	1.341	0.19291	1.341	0.37059	1.341	0.85254	1.341	1.29174	1.341	1.69858
	-0.442	-0.02537	0.458	-0.01649			1.342	0.00259	1.342	0.02162	1.342	0.1932	1.342	0.37225	1.342	0.85302	1.342	1.29222	1.342	1.6991
	-0.443	-0.02542	0.457	-0.01649			1.343	0.00262	1.343	0.02159	1.343	0.19271	1.343	0.37298	1.343	0.85302	1.343	1.2932	1.343	1.69963
	-0.444	-0.02547	0.456	-0.0165			1.344	0.00259	1.344	0.02174	1.344	0.19237	1.344	0.37298	1.344	0.85351	1.344	1.2932	1.344	1.69963
	-0.445	-0.02553	0.455	-0.01652			1.345	0.00261	1.345	0.02161	1.345	0.1931	1.345	0.37391	1.345	0.854	1.345	1.29369	1.345	1.70227
	-0.446	-0.02557	0.454	-0.01652			1.346	0.0026	1.346	0.02161	1.346	0.1933	1.346	0.37269	1.346	0.85449	1.346	1.29466	1.346	1.70174
	-0.447	-0.02562	0.453	-0.01653			1.347	0.00261	1.347	0.02166	1.347	0.19339	1.347	0.37195	1.347	0.85449	1.347	1.29564	1.347	1.7028
	-0.448	-0.02568	0.452	-0.01653			1.348	0.00262	1.348	0.0216	1.348	0.1932	1.348	0.37283	1.348	0.85449	1.348	1.29564	1.348	1.70333
	-0.449	-0.02572	0.451	-0.01654			1.349	0.00262	1.349	0.0217	1.349	0.19242	1.349	0.37181	1.349	0.85498	1.349	1.29564	1.349	1.70333
	-0.45	-0.02577	0.45	-0.0165			1.35	0.00262	1.35	0.02174	1.35	0.19252	1.35	0.37225	1.35	0.85498	1.35	1.29613	1.35	1.70491
	-0.451	-0.02583	0.449	-0.01658			1.351	0.00262	1.351	0.02176	1.351	0.19398	1.351	0.37332	1.351	0.85546	1.351	1.29662	1.351	1.70438
	-0.452	-0.02588	0.448	-0.01659			1.352	0.00261	1.352	0.02195	1.352	0.19388	1.352	0.37376	1.352	0.85595	1.352	1.29759	1.352	1.70597
	-0.453	-0.02593	0.447	-0.01658			1.353	0.00263	1.353	0.02141	1.353	0.19354	1.353	0.3742	1.353	0.85644	1.353	1.29808	1.353	1.70597
	-0.454	-0.02599	0.446	-0.01657			1.354	0.00263	1.354	0.02168	1.354	0.19261	1.354	0.37434	1.354	0.85693	1.354	1.29808	1.354	1.70702
	-0.455	-0.02599	0.445	-0.01657			1.355	0.00262	1.355	0.02172	1.355	0.19232	1.355	0.37493	1.355	0.85742	1.355	1.29857	1.355	1.70755
	-0.456	-0.02615	0.444	-0.01657			1.356	0.00262	1.356	0.02173	1.356	0.19305	1.356	0.3742	1.356	0.85839	1.356	1.29954	1.356	1.70861
	-0.457	-0.02619	0.443	-0.01658			1.357	0.00262	1.357	0.0219	1.357	0.19388	1.357	0.37347	1.357	0.85839	1.357	1.29954	1.357	1.70808
	-0.458	-0.02623	0.442	-0.01658			1.358	0.00263	1.358	0.02174	1.358	0.19457	1.358	0.37478	1.358	0.86034	1.358	1.30101	1.358	1.7123
	-0.459	-0.02626	0.441	-0.01659			1.359	0.00265	1.359	0.02176	1.359	0.19349	1.359	0.3742	1.359	0.86083	1.359	1.30198	1.359	1.7123
	-0.46	-0.02632	0.44	-0.0166			1.36	0.00262	1.36	0.0219	1.36	0.19296	1.36	0.37347	1.36	0.86083	1.36	1.30296	1.36	1.7123
	-0.461	-0.02641	0.439	-0.01662			1.361	0.00263	1.361	0.02177	1.361	0.19393	1.361	0.37478	1.361	0.86132	1.361	1.30296	1.361	1.71283
	-0.462	-0.02644	0.438	-0.01662			1.362	0.00265	1.362	0.02183	1.362	0.19461	1.362	0.37478	1.362	0.86132	1.362	1.30394	1.362	1.71336
	-0.463	-0.02651	0.437	-0.01664			1.363	0.00263	1.363	0.02187	1.363	0.19452	1.363	0.37542	1.363	0.86181	1.363	1.30394	1.363	1.71389
	-0.464	-0.02659	0.436	-0.01664			1.364	0.00265	1.364	0.02178	1.364	0.19413	1.364	0.37644	1.364	0.8623	1.364	1.30394	1.364	1.71442
	-0.465	-0.02665	0.435	-0.01667			1.365	0.00265	1.365	0.02186	1.365	0.19369	1.365	0.37615	1.365	0.86278	1.365	1.30442	1.365	1.71547
	-0.466	-0.02671	0.434	-0.01665			1.366	0.00263	1.366	0.02189	1.366	0.19442	1.366	0.37556	1.366	0.8623	1.366	1.3054	1.366	1.716
	-0.467	-0.02678	0.433	-0.01665			1.367	0.00266	1.367	0.0219	1.367	0.19549	1.367	0.37571	1.367	0.8623	1.367	1.3054	1.367	1.716
	-0.468	-0.02685	0.432	-0.01668			1.368	0.00264	1.368	0.02184	1.368	0.1954	1.368	0.37508	1.368	0.8623	1.368	1.3054	1.368	1.71706
	-0.469	-0.02691	0.431	-0.01668			1.369	0.00267	1.369	0.02186	1.369	0.19437	1.369	0.37493	1.369	0.8623	1.369	1.30638	1.369	1.71706
	-0.47	-0.027	0.43	-0.01668			1.37	0.00265	1.37	0.02192	1.37	0.19383	1.37	0.37556	1.37	0.8623	1.37	1.30638	1.37	1.71864
	-0.471	-0.02707	0.429	-0.01669			1.371	0.00265	1.371	0.02184	1.371	0.19491	1.371	0.37722	1.371	0.86327	1.371	1.30735	1.371	1.72022
	-0.472	-0.02714	0.428	-0.0167			1.372	0.00267	1.372	0.0219	1.372	0.19598	1.372	0.37781	1.372	0.86327	1.372	1.30833	1.372	1.72075
	-0.473	-0.02721	0.427	-0.01672			1.373	0.00265	1.373	0.02185	1.373	0.19569	1.373	0.37781	1.373	0.86327	1.373	1.30833	1.373	1.72022
	-0.474	-0.02727	0.426	-0.01672			1.374	0.00268	1.374	0.0218	1.374	0.195	1.374	0.37796	1.374	0.86327	1.374	1.3093	1.374	1.72181
	-0.475	-0.02734	0.425	-0.01673			1.375	0.00267	1.375	0.02202	1.375	0.19432	1.375	0.37796	1.375	0.86376	1.375	1.3093	1.375	1.72128
	-0.476	-0.02742	0.424	-0.01676			1.376	0.00265	1.376	0.02196	1.376	0.19491	1.376	0.37796	1.376	0.86425	1.376	1.30979	1.376	1.72234
	-0.477	-0.02749	0.423	-0.01675			1.377	0.00269	1.377	0.0217	1.377	0.19613	1.377	0.37796	1.377	0.86425	1.377	1.30979	1.377	1.72286
	-0.478	-0.02756	0.422	-0.01675			1.378	0.00268	1.378	0.02193	1.378	0.19588	1.378	0.37703	1.378	0.86474	1.378	1.31077	1.378	1.72339
	-0.479	-0.02763	0.421	-0.01676			1.379	0.00268	1.379	0.02204	1.379	0.19505	1.379	0.37703	1.379	0.86522	1.379	1.31126	1.379	1.72286
	-0.48	-0.02771	0.42	-0.01678			1.38	0.00268	1.38	0.02199	1.38	0.19525	1.38	0.37766	1.38	0.86522	1.38	1.31174	1.38	1.72498
	-0.481	-0.02785	0.419	-0.01678			1.381	0.00267	1.381	0.02197	1.381	0.19583	1.381	0.37752	1.381	0.8662	1.381	1.31272	1.381	1.72445
	-0.482	-0.02792	0.418	-0.01679			1.382	0.00268	1.382	0.02205	1.382	0.19671	1.382	0.3781	1.382	0.86718	1.382	1.31321	1.382	1.72603
	-0.483	-0.02799	0.417	-0.0168			1.383	0.00268	1.383	0.02201	1.383	0.1974	1.383	0.37976	1.383	0.86766	1.383	1.31321	1.383	1.72709
	-0.484	-0.02806	0.416	-0.01681			1.384	0.00268	1.384	0.02195	1.384	0.19632	1.384	0.37962	1.384	0.86962	1.384	1.31516	1.384	1.73026
	-0.485	-0.02813	0.415	-0.01683			1.385	0.0027	1.385	0.02203	1.385	0.1953	1.385	0.37898	1.385	0.87108	1.385	1.31662	1.385	1.72973
	-0.486	-0.02824	0.414	-0.01683			1.386	0.00268	1.386	0.02199	1.386	0.19564	1.386	0.37898	1.386	0.87059	1.386	1.31711	1.386	1.72973
	-0.487	-0.02832	0.413	-0.01684			1.387	0.0027	1.387	0.02201	1.387	0.19671	1.387	0.37883	1.387	0.87108	1.387	1.3176	1.387	1.73078
	-0.488	-0.02841	0.412	-0.01684			1.388	0.00272	1.388	0.02202	1.388	0.19744	1.388	0.37883	1.388	0.87108	1.388	1.31809	1.388	1.73078
	-0.489	-0.02846	0.411	-0.01686			1.389	0.00268	1.389	0.02213	1.389	0.19652	1.389	0.3784	1.389	0.87157	1.389	1.3176	1.389	1.73078
	-0.49	-0.02857	0.41	-0.01688			1.39	0.00271	1.39	0.02204	1.39	0.19579	1.39	0.37947	1.39	0.87157	1.39	1.31858	1.39	1.73184
	-0.491	-0.02866	0.409	-0.01688			1.391	0.0027	1.391	0.02209	1.391	0.19564	1.391	0.37962	1.391	0.87157	1.391	1.31858	1.391	1.73184
	-0.492	-0.02874	0.408	-0.01689			1.392	0.0027	1.392	0.02203	1.392	0.19662	1.392	0.37918	1.392	0.87206	1.392	1.31906	1.392	1.73237
	-0.493	-0.02886	0.407	-0.0169			1.393	0.00271	1.393	0.02209	1.393	0.19798	1.393	0.38005	1.393	0.87254	1.393	1.31955	1.393	1.7329
	-0.494	-0.02894	0.406	-0.0169			1.394	0.00271	1.394	0.0221	1.394	0.19749	1.394	0.38005	1.394	0.87206	1.394	1.32004	1.394	1.73342
	-0.495	-0.02905	0.405	-0.01691			1.395	0.00271	1.395	0.02222	1.395	0.19627	1.395	0.38005	1.395	0.87254	1.395	1.32053	1.395	1.73395
	-0.496	-0.02914	0.404	-0.01693			1.396	0.00272	1.396	0.02207	1.396	0.19622	1.396	0.38157	1.396	0.87254	1.396	1.32102	1.396	1.73554
	-0.497	-0.02922	0.403	-0.01694			1.397	0.00273	1.397	0.0221	1.397	0.19686	1.397	0.38113	1.397	0.87352	1.397	1.32199	1.397	1.73606
	-0.498	-0.02934	0.402	-0.01694			1.398	0.00272	1.398	0.02209	1.398	0.19813	1.398	0.38064	1.398	0.87352	1.398	1.32199	1.398	1.73712
	-0.499	-0.02945	0.401	-0.01695			1.399	0.00272	1.399	0.02213	1.399	0.19832	1.399	0.38127	1.399	0.87303	1.399	1.32297	1.399	1.73818
	--	--	0.4	-0.017			1.4	0.00272	1.4	0.02223	1.4	0.19681	1.4	0.38079	1.4	0.87352	1.4	1.32346	1.4	1.73818
	--	--	0.399	-0.01699			1.401	0.00274	1.401	0.02224	1.401	0.19618	1.401	0.38079	1.401	0.87303	1.401	1.32394	1.401	1.73976
	--	--	0.398	-0.01699			1.402	0.00274	1.402	0.02192	1.402	0.19725	1.402	0.38079	1.402	0.87352	1.402	1.32394	1.402	1.73923
	--	--	0.397	-0.017			1.403	0.00273	1.403	0.02215	1.403	0.19886	1.403	0.38113	1.403	0.87401	1.403	1.32443	1.403	1.74134
	--	--	0.396	-0.017			1.404	0.00274	1.404	0.02228	1.404	0.19891	1.404	0.38171	1.404	0.8745	1.404	1.32492	1.404	1.74082
	--	--	0.395	-0.017			1.405	0.00273	1.405	0.02231	1.405	0.19715	1.405	0.38171	1.405	0.8745	1.405	1.32541	1.405	1.74187
	--	--	0.394	-0.01701			1.406	0.00275	1.406	0.0223	1.406	0.19647	1.406	0.38245	1.406	0.87547	1.406	1.3259	1.406	1.7424
	--	--	0.393	-0.01703			1.407	0.00276	1.407	0.02222	1.407	0.19754	1.407	0.38259	1.407	0.87645	1.407	1.32638	1.407	1.74398
	--	--	0.392	-0.01704			1.408	0.00274	1.408	0.02235	1.408	0.1991	1.408	0.38288	1.408	0.87645	1.408	1.32687	1.408	1.74398
	--	--	0.391	-0.01705			1.409	0.00275	1.409	0.02218	1.409	0.20037	1.409	0.38367	1.409	0.8784	1.409	1.32736	1.409	1.74715
	--	--	0.39	-0.01705			1.41	0.00276	1.41	0.02222	1.41	0.19842	1.41	0.38259	1.41	0.87938	1.41	1.32882	1.41	1.74768
	--	--	0.389	-0.01707			1.411	0.00276	1.411	0.02231	1.411	0.19691	1.411	0.3823	1.411	0.87986	1.411	1.3298	1.411	1.74821
	--	--	0.388	-0.01709			1.412	0.00278	1.412	0.02224	1.412	0.19784	1.412	0.38274	1.412	0.88035	1.412	1.33029	1.412	1.74874
	--	--	0.387	-0.01709			1.413	0.00276	1.413	0.02224	1.413	0.1994	1.413	0.38259	1.413	0.88035	1.413	1.33078	1.413	1.74926
	--	--	0.386	-0.0171			1.414	0.00277	1.414	0.0223	1.414	0.20018	1.414	0.38323	1.414	0.88084	1.414	1.33078	1.414	1.74979
	--	--	0.385	-0.01711			1.415	0.00279	1.415	0.02239	1.415	0.19901	1.415	0.3841	1.415	0.88084	1.415	1.33126	1.415	1.75032
	--	--	0.384	-0.01714			1.416	0.00276	1.416	0.02233	1.416	0.19744	1.416	0.3841	1.416	0.88084	1.416	1.33175	1.416	1.75085
	--	--	0.383	-0.01714			1.417	0.00277	1.417	0.02235	1.417	0.19813	1.417	0.38484	1.417	0.88133	1.417	1.33224	1.417	1.75138
	--	--	0.382	-0.01714			1.418	0.00278	1.418	0.02241	1.418	0.19993	1.418	0.38469	1.418	0.88133	1.418	1.33224	1.418	1.75138
	--	--	0.381	-0.01716			1.419	0.00278	1.419	0.02238	1.419	0.20057	1.419	0.3844	1.419	0.88133	1.419	1.33322	1.419	1.75296
	--	--	0.38	-0.01716			1.42	0.00279	1.42	0.0223	1.42	0.1991	1.42	0.38425	1.42	0.88182	1.42	1.33322	1.42	1.75296
	--	--	0.379	-0.01717			1.421	0.00277	1.421	0.02242	1.421	0.19735	1.421	0.38396	1.421	0.88182	1.421	1.3337	1.421	1.75402
	--	--	0.378	-0.01719			1.422	0.00279	1.422	0.02231	1.422	0.19857	1.422	0.38503	1.422	0.88279	1.422	1.33468	1.422	1.7556
	--	--	0.377	-0.0172			1.423	0.0028	1.423	0.02238	1.423	0.20062	1.423	0.38484	1.423	0.88182	1.423	1.33566	1.423	1.75613
	--	--	0.376	-0.01717			1.424	0.00279	1.424	0.0225	1.424	0.20145	1.424	0.38484	1.424	0.88279	1.424	1.33614	1.424	1.75613
	--	--	0.375	-0.01724			1.425	0.00282	1.425	0.02237	1.425	0.20042	1.425	0.3865	1.425	0.8823	1.425	1.33663	1.425	1.75771
	--	--	0.374	-0.01725			1.426	0.00281	1.426	0.02268	1.426	0.19857	1.426	0.38562	1.426	0.88279	1.426	1.33663	1.426	1.75718
	--	--	0.373	-0.01725			1.427	0.00281	1.427	0.02233	1.427	0.19852	1.427	0.38591	1.427	0.88279	1.427	1.33761	1.427	1.75771
	--	--	0.372	-0.01725			1.428	0.00283	1.428	0.02227	1.428	0.20052	1.428	0.3862	1.428	0.88328	1.428	1.3381	1.428	1.75771
	--	--	0.371	-0.01726			1.429	0.00281	1.429	0.0225	1.429	0.20135	1.429	0.38562	1.429	0.88377	1.429	1.33858	1.429	1.75877
	--	--	0.37	-0.01726			1.43	0.00282	1.43	0.02264	1.43	0.20032	1.43	0.38591	1.43	0.88377	1.43	1.33907	1.43	1.75877
	--	--	0.369	-0.01727			1.431	0.00283	1.431	0.02258	1.431	0.1991	1.431	0.3862	1.431	0.88426	1.431	1.33907	1.431	1.7593
	--	--	0.368	-0.01729			1.432	0.00281	1.432	0.02257	1.432	0.19901	1.432	0.3862	1.432	0.88523	1.432	1.34054	1.432	1.75982
	--	--	0.367	-0.01727			1.433	0.00284	1.433	0.02254	1.433	0.20062	1.433	0.38679	1.433	0.88621	1.433	1.34102	1.433	1.76141
	--	--	0.366	-0.0173			1.434	0.00284	1.434	0.02264	1.434	0.20193	1.434	0.38742	1.434	0.8867	1.434	1.34151	1.434	1.76088
	--	--	0.365	-0.01731			1.435	0.00285	1.435	0.02252	1.435	0.20174	1.435	0.38859	1.435	0.88914	1.435	1.34298	1.435	1.76458
	--	--	0.364	-0.01731			1.436	0.00285	1.436	0.02253	1.436	0.19988	1.436	0.38859	1.436	0.88962	1.436	1.34395	1.436	1.76458	1.446
	--	--	0.363	-0.01734			1.437	0.00283	1.437	0.02262	1.437	0.1993	1.437	0.38742	1.437	0.89011	1.437	1.34493	1.437	1.76458	1.447
	--	--	0.362	-0.01734			1.438	0.00285	1.438	0.0226	1.438	0.20106	1.438	0.38757	1.438	0.89011	1.438	1.34493	1.438	1.7651	1.448
	--	--	0.361	-0.01735			1.439	0.00287	1.439	0.02262	1.439	0.20228	1.439	0.38772	1.439	0.89011	1.439	1.34542	1.439	1.76563	1.449
	--	--	0.36	-0.01737			1.44	0.00286	1.44	0.02263	1.44	0.20174	1.44	0.38728	1.44	0.89109	1.44	1.34542	1.44	1.7651	1.45
	--	--	0.359	-0.01738			1.441	0.00287	1.441	0.02262	1.441	0.20057	1.441	0.38845	1.441	0.89158	1.441	1.34639	1.441	1.76669	1.451
	--	--	0.358	-0.0174			1.442	0.00286	1.442	0.02263	1.442	0.19984	1.442	0.38845	1.442	0.89158	1.442	1.34639	1.442	1.76722	1.452
	--	--	0.357	-0.0174			1.443	0.00287	1.443	0.02269	1.443	0.20101	1.443	0.38845	1.443	0.89206	1.443	1.34737	1.443	1.76774	1.453
	--	--	0.356	-0.01741			1.444	0.00288	1.444	0.02264	1.444	0.20276	1.444	0.38952	1.444	0.89206	1.444	1.34737	1.444	1.76827	1.454
	--	--	0.355	-0.01742			1.445	0.00289	1.445	0.02268	1.445	0.20252	1.445	0.38938	1.445	0.89255	1.445	1.34786	1.445	1.76933	1.455
	--	--	0.354	-0.01743			1.446	0.00288	1.446	0.02274	1.446	0.2015	1.446	0.38967	1.446	0.89206	1.446	1.34834	1.446	1.76933	1.456
	--	--	0.353	-0.01743			1.447	0.00288	1.447	0.0227	1.447	0.2013	1.447	0.39118	1.447	0.89206	1.447	1.34883	1.447	1.77144	1.457
	--	--	0.352	-0.01746			1.448	0.0029	1.448	0.02271	1.448	0.20184	1.448	0.3904	1.448	0.89304	1.448	1.34981	1.448	1.7725	1.458
	--	--	0.351	-0.01746			1.449	0.00291	1.449	0.02268	1.449	0.20296	1.449	0.39055	1.449	0.89304	1.449	1.3503	1.449	1.77302	1.459
	--	--	0.35	-0.01742			1.45	0.00291	1.45	0.02277	1.45	0.20301	1.45	0.38967	1.45	0.89255	1.45	1.35078	1.45	1.77355	1.46
	--	--	0.349	-0.01752			1.451	0.00291	1.451	0.02286	1.451	0.20198	1.451	0.39011	1.451	0.89304	1.451	1.35127	1.451	1.77461	1.461
	--	--	0.348	-0.01751			1.452	0.00291	1.452	0.02283	1.452	0.20115	1.452	0.38967	1.452	0.89304	1.452	1.35176	1.452	1.77619	1.462
	--	--	0.347	-0.01752			1.453	0.00292	1.453	0.02301	1.453	0.20145	1.453	0.38967	1.453	0.89206	1.453	1.35225	1.453	1.77566	1.463
	--	--	0.346	-0.01752			1.454	0.00293	1.454	0.02257	1.454	0.20311	1.454	0.39069	1.454	0.89353	1.454	1.35225	1.454	1.77778	1.464
	--	--	0.345	-0.01752			1.455	0.00294	1.455	0.02268	1.455	0.20374	1.455	0.39118	1.455	0.89353	1.455	1.35274	1.455	1.77778	1.465
	--	--	0.344	-0.01753			1.456	0.00291	1.456	0.02286	1.456	0.20301	1.456	0.39118	1.456	0.89402	1.456	1.35322	1.456	1.77883	1.466
	--	--	0.343	-0.01755			1.457	0.00295	1.457	0.02284	1.457	0.20237	1.457	0.39221	1.457	0.8945	1.457	1.35371	1.457	1.77936	1.467
	--	--	0.342	-0.01755			1.458	0.00294	1.458	0.02299	1.458	0.20223	1.458	0.39191	1.458	0.89499	1.458	1.35469	1.458	1.78042	1.468
	--	--	0.341	-0.01757			1.459	0.00294	1.459	0.02303	1.459	0.2032	1.459	0.39235	1.459	0.89646	1.459	1.35469	1.459	1.78042	1.469
	--	--	0.34	-0.01758			1.46	0.00296	1.46	0.02287	1.46	0.20481	1.46	0.39372	1.46	0.89694	1.46	1.35566	1.46	1.78358	1.47
	--	--	0.339	-0.01758			1.461	0.00296	1.461	0.02284	1.461	0.20389	1.461	0.3925	1.461	0.8989	1.461	1.35713	1.461	1.78411	1.471
	--	--	0.338	-0.0176			1.462	0.00296	1.462	0.02287	1.462	0.20306	1.462	0.39191	1.462	0.89938	1.462	1.3581	1.462	1.7857	1.472
	--	--	0.337	-0.01761			1.463	0.00298	1.463	0.02291	1.463	0.20296	1.463	0.39264	1.463	0.89987	1.463	1.35859	1.463	1.7857	1.473
	--	--	0.336	-0.01762			1.464	0.00296	1.464	0.02291	1.464	0.20359	1.464	0.39235	1.464	0.90036	1.464	1.35908	1.464	1.78675	1.474
	--	--	0.335	-0.01762			1.465	0.00299	1.465	0.02292	1.465	0.20452	1.465	0.39264	1.465	0.90036	1.465	1.35957	1.465	1.78675	1.475
	--	--	0.334	-0.01763			1.466	0.00299	1.466	0.02303	1.466	0.20437	1.466	0.39284	1.466	0.90085	1.466	1.36006	1.466	1.78728	1.476
	--	--	0.333	-0.01767			1.467	0.00298	1.467	0.02303	1.467	0.20398	1.467	0.39372	1.467	0.90182	1.467	1.36054	1.467	1.78834	1.477
	--	--	0.332	-0.01767			1.468	0.00302	1.468	0.02303	1.468	0.20369	1.468	0.39386	1.468	0.90182	1.468	1.36152	1.468	1.78886	1.478
	--	--	0.331	-0.01767			1.469	0.00299	1.469	0.02299	1.469	0.20394	1.469	0.39343	1.469	0.90231	1.469	1.36201	1.469	1.78886	1.479
	--	--	0.33	-0.01768			1.47	0.00299	1.47	0.02298	1.47	0.20496	1.47	0.39386	1.47	0.9028	1.47	1.3625	1.47	1.79045	1.48
	--	--	0.329	-0.01769			1.471	0.00303	1.471	0.02307	1.471	0.20511	1.471	0.39372	1.471	0.90329	1.471	1.36298	1.471	1.79045	1.481
	--	--	0.328	-0.01771			1.472	0.00299	1.472	0.02314	1.472	0.20457	1.472	0.39357	1.472	0.9028	1.472	1.36396	1.472	1.79098	1.482
	--	--	0.327	-0.01772			1.473	0.00304	1.473	0.02303	1.473	0.20467	1.473	0.39538	1.473	0.90329	1.473	1.36445	1.473	1.79256	1.483
	--	--	0.326	-0.01772			1.474	0.00304	1.474	0.02309	1.474	0.20452	1.474	0.39523	1.474	0.90378	1.474	1.36542	1.474	1.79256	1.484
	--	--	0.325	-0.01776			1.475	0.00303	1.475	0.02323	1.475	0.20491	1.475	0.39552	1.475	0.90329	1.475	1.36591	1.475	1.79309	1.485
	--	--	0.324	-0.01779			1.476	0.00306	1.476	0.02311	1.476	0.20559	1.476	0.39626	1.476	0.90329	1.476	1.3664	1.476	1.79414	1.486
	--	--	0.323	-0.01779			1.477	0.00306	1.477	0.02327	1.477	0.20506	1.477	0.39552	1.477	0.90329	1.477	1.36689	1.477	1.79414	1.487
	--	--	0.322	-0.01778			1.478	0.00305	1.478	0.02291	1.478	0.20452	1.478	0.39567	1.478	0.90378	1.478	1.36786	1.478	1.7952	1.488
	--	--	0.321	-0.01778			1.479	0.00308	1.479	0.02315	1.479	0.20472	1.479	0.3964	1.479	0.90426	1.479	1.36786	1.479	1.79467	1.489
	--	--	0.32	-0.01779			1.48	0.00306	1.48	0.02328	1.48	0.20535	1.48	0.39538	1.48	0.90475	1.48	1.36884	1.48	1.79626	1.49
	--	--	0.319	-0.01779			1.481	0.00309	1.481	0.02331	1.481	0.20628	1.481	0.3964	1.481	0.90426	1.481	1.36933	1.481	1.79626	1.491
	--	--	0.318	-0.01779			1.482	0.00308	1.482	0.02332	1.482	0.20613	1.482	0.39611	1.482	0.90475	1.482	1.36982	1.482	1.79678	1.492
	--	--	0.317	-0.01782			1.483	0.0031	1.483	0.02324	1.483	0.2055	1.483	0.39718	1.483	0.90573	1.483	1.36982	1.483	1.79731	1.493
	--	--	0.316	-0.01781			1.484	0.00311	1.484	0.02332	1.484	0.2054	1.484	0.39718	1.484	0.90622	1.484	1.37079	1.484	1.79837	1.494
	--	--	0.315	-0.01783			1.485	0.00309	1.485	0.02335	1.485	0.20574	1.485	0.39733	1.485	0.90719	1.485	1.37128	1.485	1.7989	1.495
	--	--	0.314	-0.01783			1.486	0.00313	1.486	0.02322	1.486	0.20755	1.486	0.39972	1.486	0.90914	1.486	1.37226	1.486	1.80312	1.496
	--	--	0.313	-0.01784			1.487	0.00314	1.487	0.02325	1.487	0.2072	1.487	0.39884	1.487	0.91012	1.487	1.37421	1.487	1.80259	1.497
	--	--	0.312	-0.01787			1.488	0.00311	1.488	0.02337	1.488	0.20628	1.488	0.39806	1.488	0.91061	1.488	1.3747	1.488	1.80312	1.498
	--	--	0.311	-0.01788			1.489	0.00315	1.489	0.02331	1.489	0.20608	1.489	0.39835	1.489	0.9111	1.489	1.37518	1.489	1.80365	1.499
	--	--	0.31	-0.01788			1.49	0.00315	1.49	0.02334	1.49	0.20638	1.49	0.39806	1.49	0.91158	1.49	1.37518	1.49	1.80418	1.5
	--	--	0.309	-0.01789			1.491	0.00315	1.491	0.02343	1.491	0.20696	1.491	0.39835	1.491	0.91207	1.491	1.37567	1.491	1.80418	1.501
	--	--	0.308	-0.01791			1.492	0.00318	1.492	0.02349	1.492	0.20745	1.492	0.39972	1.492	0.91256	1.492	1.37567	1.492	1.80576	1.502
	--	--	0.307	-0.01793			1.493	0.00318	1.493	0.02338	1.493	0.20667	1.493	0.39899	1.493	0.91305	1.493	1.37665	1.493	1.80576	1.503
	--	--	0.306	-0.01793			1.494	0.00319	1.494	0.02345	1.494	0.20657	1.494	0.39957	1.494	0.91354	1.494	1.37665	1.494	1.80734	1.504
	--	--	0.305	-0.01792			1.495	0.00319	1.495	0.0235	1.495	0.20716	1.495	0.40001	1.495	0.91354	1.495	1.37714	1.495	1.80734	1.505
	--	--	0.304	-0.01793			1.496	0.0032	1.496	0.02347	1.496	0.20764	1.496	0.39972	1.496	0.91451	1.496	1.37762	1.496	1.80893	1.506
	--	--	0.303	-0.01793			1.497	0.00322	1.497	0.02347	1.497	0.20823	1.497	0.39957	1.497	0.91451	1.497	1.37811	1.497	1.80893	1.507
	--	--	0.302	-0.01793			1.498	0.0032	1.498	0.02353	1.498	0.20813	1.498	0.40001	1.498	0.91451	1.498	1.3786	1.498	1.81051	1.508
	--	--	0.301	-0.01797			1.499	0.00323	1.499	0.02346	1.499	0.20789	1.499	0.40109	1.499	0.91549	1.499	1.37958	1.499	1.8121	1.509
	--	--	0.3	-0.01798			1.5	0.00221	1.5	0.02305	1.5	0.20755	1.5	0.40094	1.5	0.91549	1.5	1.38055	1.5	1.81315	1.51
	--	--	0.299	-0.01798			1.499	0.000482095	1.499	0.01481	1.499	0.20545	1.499	0.39806	1.499	0.915	1.499	1.38104	1.499	1.81368	1.511
	--	--	0.298	-0.01798			1.498	2.41365e-05	1.498	0.00467	1.498	0.19261	1.498	0.3844	1.498	0.91158	1.498	1.38055	1.498	1.81051	1.512
	--	--	0.297	-0.01798			1.497	-0.000132004	1.497	-0.00196	1.497	0.17236	1.497	0.36205	1.497	0.90231	1.497	1.37714	1.497	1.80418	1.513
	--	--	0.296	-0.01799			1.496	-0.000217599	1.496	-0.00467	1.496	0.15104	1.496	0.33921	1.496	0.88718	1.496	1.3703	1.496	1.79309	1.514
	--	--	0.295	-0.01799			1.495	-0.000309197	1.495	-0.00587	1.495	0.13039	1.495	0.31564	1.495	0.86913	1.495	1.35908	1.495	1.77778	1.515
	--	--	0.294	-0.018			1.494	-0.000360242	1.494	-0.0068	1.494	0.11209	1.494	0.29221	1.494	0.84863	1.494	1.34542	1.494	1.76405	1.516
	--	--	0.293	-0.018			1.493	-0.000424853	1.493	-0.00736	1.493	0.0956	1.493	0.27045	1.493	0.82667	1.493	1.32931	1.493	1.74398	1.517
	--	--	0.292	-0.01802			1.492	-0.000487902	1.492	-0.00781	1.492	0.07984	1.492	0.24971	1.492	0.80374	1.492	1.31174	1.492	1.72498	1.518
	--	--	0.291	-0.01803			1.491	-0.00050752	1.491	-0.00818	1.491	0.06505	1.491	0.23048	1.491	0.7808	1.491	1.29174	1.491	1.70386	1.519
	--	--	0.29	-0.01803			1.49	-0.000567544	1.49	-0.00854	1.49	0.05134	1.49	0.21111	1.49	0.75689	1.49	1.27075	1.49	1.68115	1.52
	--	--	0.289	-0.01804			1.489	-0.000589992	1.489	-0.00887	1.489	0.03976	1.489	0.1931	1.489	0.73395	1.489	1.24879	1.489	1.65739	1.521
	--	--	0.288	-0.01807			1.488	-0.000613904	1.488	-0.00921	1.488	0.02961	1.488	0.17719	1.488	0.71004	1.488	1.22634	1.488	1.63469	1.522
	--	--	0.287	-0.01807			1.487	-0.000676856	1.487	-0.00937	1.487	0.01946	1.487	0.1605	1.487	0.68759	1.487	1.2039	1.487	1.60829	1.523
	--	--	0.286	-0.01808			1.486	-0.000681736	1.486	-0.0096	1.486	0.00994	1.486	0.14552	1.486	0.66466	1.486	1.1795	1.486	1.58453	1.524
	--	--	0.285	-0.01808			1.485	-0.000699792	1.485	-0.00991	1.485	0.00102	1.485	0.13078	1.485	0.6427	1.485	1.15607	1.485	1.55813	1.525
	--	--	0.284	-0.01808			1.484	-0.00074176	1.484	-0.01003	1.484	-0.00782	1.484	0.11414	1.484	0.62025	1.484	1.13265	1.484	1.5312	1.526
	--	--	0.283	-0.0181			1.483	-0.000756888	1.483	-0.01021	1.483	-0.01356	1.483	0.10243	1.483	0.59731	1.483	1.10825	1.483	1.5048	1.527
	--	--	0.282	-0.01812			1.482	-0.000803248	1.482	-0.01039	1.482	-0.0191	1.482	0.09023	1.482	0.57682	1.482	1.08434	1.482	1.47787	1.528
	--	--	0.281	-0.01812			1.481	-0.000816912	1.481	-0.01056	1.481	-0.02536	1.481	0.07735	1.481	0.55681	1.481	1.06042	1.481	1.45411	1.529
	--	--	0.28	-0.01813			1.48	-0.000821304	1.48	-0.01072	1.48	-0.03161	1.48	0.06622	1.48	0.53631	1.48	1.03749	1.48	1.42718	1.53
	--	--	0.279	-0.01813			1.479	-0.00085888	1.479	-0.01088	1.479	-0.03725	1.479	0.05558	1.479	0.51679	1.479	1.01455	1.479	1.40342	1.531
	--	--	0.278	-0.01813			1.478	-0.000870592	1.478	-0.01111	1.478	-0.04191	1.478	0.04371	1.478	0.49727	1.478	0.99308	1.478	1.37755	1.532
	--	--	0.277	-0.01814			1.477	-0.000900848	1.477	-0.01125	1.477	-0.0456	1.477	0.03379	1.477	0.47722	1.477	0.96966	1.477	1.35274	1.533
	--	--	0.276	-0.0181			1.476	-0.000909632	1.476	-0.01129	1.476	-0.04958	1.476	0.02434	1.476	0.45843	1.476	0.94721	1.476	1.32739	1.534
	--	--	0.275	-0.01819			1.475	-0.000915976	1.475	-0.01145	1.475	-0.05373	1.475	0.01473	1.475	0.43969	1.475	0.92476	1.475	1.30363	1.535
	--	--	0.274	-0.0182			1.474	-0.000948672	1.474	-0.01156	1.474	-0.05827	1.474	0.00482	1.474	0.42119	1.474	0.90378	1.474	1.27723	1.536
	--	--	0.273	-0.01818			1.473	-0.000965264	1.473	-0.01159	1.473	-0.06178	1.473	-0.00434	1.473	0.40348	1.473	0.88182	1.473	1.254	1.537
	--	--	0.272	-0.01819			1.472	-0.000968192	1.472	-0.01192	1.472	-0.06417	1.472	-0.01215	1.472	0.38591	1.472	0.86034	1.472	1.22866	1.538
	--	--	0.271	-0.01819			1.471	-0.000992592	1.471	-0.01216	1.471	-0.06725	1.471	-0.02146	1.471	0.36805	1.471	0.83936	1.471	1.2049	1.539
	--	--	0.27	-0.01819			1.47	-0.00101	1.47	-0.01208	1.47	-0.07022	1.47	-0.02837	1.47	0.35077	1.47	0.81838	1.47	1.18008	1.54
	--	--	0.269	-0.01823			1.469	-0.00102	1.469	-0.01208	1.469	-0.07344	1.469	-0.03558	1.469	0.33443	1.469	0.7969	1.469	1.15738	1.541
	--	--	0.268	-0.01822			1.468	-0.00104	1.468	-0.01213	1.468	-0.07608	1.468	-0.04278	1.468	0.31847	1.468	0.7769	1.468	1.13362	1.542
	--	--	0.267	-0.01823			1.467	-0.00106	1.467	-0.01234	1.467	-0.07769	1.467	-0.04864	1.467	0.30256	1.467	0.7564	1.467	1.11197	1.543
	--	--	0.266	-0.01824			1.466	-0.00106	1.466	-0.01241	1.466	-0.07959	1.466	-0.05553	1.466	0.28743	1.466	0.73688	1.466	1.08821	1.544
	--	--	0.265	-0.01824			1.465	-0.00107	1.465	-0.01245	1.465	-0.08213	1.465	-0.06246	1.465	0.2724	1.465	0.71736	1.465	1.06709	1.545
	--	--	0.264	-0.01827			1.464	-0.00109	1.464	-0.01261	1.464	-0.08447	1.464	-0.06832	1.464	0.25781	1.464	0.69784	1.464	1.04333	1.546
	--	--	0.263	-0.01827			1.463	-0.0011	1.463	-0.01268	1.463	-0.08647	1.463	-0.07476	1.463	0.24341	1.463	0.67881	1.463	1.02221	1.547
	--	--	0.262	-0.01828			1.462	-0.00111	1.462	-0.01278	1.462	-0.08774	1.462	-0.08062	1.462	0.22946	1.462	0.66026	1.462	1.00056	1.548
	--	--	0.261	-0.01829			1.461	-0.00112	1.461	-0.01285	1.461	-0.08891	1.461	-0.08677	1.461	0.2155	1.461	0.64172	1.461	0.97891	1.549
	--	--	0.26	-0.01829			1.46	-0.00115	1.46	-0.01291	1.46	-0.09101	1.46	-0.09145	1.46	0.20228	1.46	0.62318	1.46	0.95674	1.55
	--	--	0.259	-0.0183			1.459	-0.00113	1.459	-0.01314	1.459	-0.09326	1.459	-0.09594	1.459	0.18861	1.459	0.60561	1.459	0.93773	1.551
	--	--	0.258	-0.01831			1.458	-0.00115	1.458	-0.01306	1.458	-0.09531	1.458	-0.10209	1.458	0.17402	1.458	0.58755	1.458	0.91344	1.552
	--	--	0.257	-0.01833			1.457	-0.00117	1.457	-0.01309	1.457	-0.09579	1.457	-0.10585	1.457	0.16143	1.457	0.56901	1.457	0.89496	1.553
	--	--	0.256	-0.01835			1.456	-0.00116	1.456	-0.01323	1.456	-0.09658	1.456	-0.1099	1.456	0.14899	1.456	0.55046	1.456	0.87331	1.554
	--	--	0.255	-0.01833			1.455	-0.00118	1.455	-0.01328	1.455	-0.09833	1.455	-0.11502	1.455	0.13679	1.455	0.53436	1.455	0.8543	1.555
	--	--	0.254	-0.01834			1.454	-0.0012	1.454	-0.01336	1.454	-0.10014	1.454	-0.11951	1.454	0.12464	1.454	0.51777	1.454	0.83371	1.556
	--	--	0.253	-0.01835			1.453	-0.0012	1.453	-0.01337	1.453	-0.10121	1.453	-0.12385	1.453	0.11278	1.453	0.50118	1.453	0.8147	1.557
	--	--	0.252	-0.01836			1.452	-0.00121	1.452	-0.01346	1.452	-0.1017	1.452	-0.12912	1.452	0.10019	1.452	0.48488	1.452	0.79517	1.558
	--	--	0.251	-0.01838			1.451	-0.0012	1.451	-0.01354	1.451	-0.10194	1.451	-0.13244	1.451	0.08799	1.451	0.46848	1.451	0.77616	1.559
	--	--	0.25	-0.01834			1.45	-0.00123	1.45	-0.01363	1.45	-0.10341	1.45	-0.1362	1.45	0.07627	1.45	0.45286	1.45	0.75715	1.56
	--	--	0.249	-0.01843			1.449	-0.00124	1.449	-0.01365	1.449	-0.1056	1.449	-0.13976	1.449	0.06471	1.449	0.43696	1.449	0.73867	1.561
	--	--	0.248	-0.01843			1.448	-0.00124	1.448	-0.01372	1.448	-0.10702	1.448	-0.1425	1.448	0.053	1.448	0.42149	1.448	0.71914	1.562
	--	--	0.247	-0.01843			1.447	-0.00126	1.447	-0.01377	1.447	-0.10731	1.447	-0.14562	1.447	0.04175	1.447	0.40587	1.447	0.70118	1.563
	--	--	0.246	-0.01843			1.446	-0.00124	1.446	-0.01371	1.446	-0.10736	1.446	-0.14938	1.446	0.03064	1.446	0.39089	1.446	0.68323	1.564
	--	--	0.245	-0.01844			1.445	-0.00126	1.445	-0.01393	1.445	-0.10799	1.445	-0.15328	1.445	0.01908	1.445	0.37571	1.445	0.66422	1.565
	--	--	0.244	-0.01844			1.444	-0.00127	1.444	-0.01422	1.444	-0.10956	1.444	-0.1566	1.444	0.00782	1.444	0.3601	1.444	0.64522	1.566
	--	--	0.243	-0.01846			1.443	-0.00126	1.443	-0.01403	1.443	-0.11107	1.443	-0.15992	1.443	-0.00254	1.443	0.34521	1.443	0.62885	1.567
	--	--	0.242	-0.01845			1.442	-0.00129	1.442	-0.01395	1.442	-0.1117	1.442	-0.16338	1.442	-0.0126	1.442	0.33096	1.442	0.61037	1.568
	--	--	0.241	-0.01846			1.441	-0.00131	1.441	-0.014	1.441	-0.11136	1.441	-0.16533	1.441	-0.02236	1.441	0.31637	1.441	0.59453	1.569
	--	--	0.24	-0.01849			1.44	-0.00129	1.44	-0.01414	1.44	-0.11151	1.44	-0.16773	1.44	-0.03212	1.44	0.30168	1.44	0.57658	1.57
	--	--	0.239	-0.0185			1.439	-0.00132	1.439	-0.01417	1.439	-0.11331	1.439	-0.17041	1.439	-0.04113	1.439	0.28772	1.439	0.55968	1.571
	--	--	0.238	-0.01851			1.438	-0.0013	1.438	-0.01421	1.438	-0.11473	1.438	-0.17222	1.438	-0.05075	1.438	0.27377	1.438	0.54173	1.572
	--	--	0.237	-0.01853			1.437	-0.00131	1.437	-0.01422	1.437	-0.11536	1.437	-0.17431	1.437	-0.05988	1.437	0.25976	1.437	0.52589	1.573
	--	--	0.236	-0.01854			1.436	-0.00133	1.436	-0.01437	1.436	-0.11541	1.436	-0.17822	1.436	-0.06861	1.436	0.24624	1.436	0.5082	1.574
	--	--	0.235	-0.01855			1.435	-0.00133	1.435	-0.0144	1.435	-0.11517	1.435	-0.18017	1.435	-0.07764	1.435	0.23292	1.435	0.4921	1.575
	--	--	0.234	-0.01856			1.434	-0.00134	1.434	-0.0144	1.434	-0.11634	1.434	-0.1832	1.434	-0.08618	1.434	0.2197	1.434	0.4752	1.576
	--	--	0.233	-0.01858			1.433	-0.00133	1.433	-0.01445	1.433	-0.11883	1.433	-0.18812	1.433	-0.09472	1.433	0.20589	1.433	0.45862	1.577
	--	--	0.232	-0.01859			1.432	-0.00134	1.432	-0.01448	1.432	-0.11912	1.432	-0.18978	1.432	-0.10512	1.432	0.19222	1.432	0.44062	1.578
	--	--	0.231	-0.0186			1.431	-0.00138	1.431	-0.01448	1.431	-0.11829	1.431	-0.19071	1.431	-0.11292	1.431	0.17827	1.431	0.42388	1.579
	--	--	0.23	-0.01862			1.43	-0.00134	1.43	-0.01455	1.43	-0.1178	1.43	-0.19232	1.43	-0.12039	1.43	0.16548	1.43	0.40941	1.58
	--	--	0.229	-0.01862			1.429	-0.00137	1.429	-0.0146	1.429	-0.11878	1.429	-0.1931	1.429	-0.1282	1.429	0.1524	1.429	0.39204	1.581
	--	--	0.228	-0.01862			1.428	-0.00137	1.428	-0.01462	1.428	-0.12034	1.428	-0.19413	1.428	-0.13601	1.428	0.14025	1.428	0.37773	1.582
	--	--	0.227	-0.01865			1.427	-0.00137	1.427	-0.01472	1.427	-0.12132	1.427	-0.19564	1.427	-0.14401	1.427	0.1281	1.427	0.36184	1.583
	--	--	0.226	-0.01864			1.426	-0.00138	1.426	-0.01472	1.426	-0.12083	1.426	-0.19832	1.426	-0.15162	1.426	0.11561	1.426	0.34668	1.584
	--	--	0.225	-0.01869			1.425	-0.00138	1.425	-0.01471	1.425	-0.1201	1.425	-0.20047	1.425	-0.15977	1.425	0.10302	1.425	0.33143	1.585
	--	--	0.224	-0.01872			1.424	-0.00138	1.424	-0.01487	1.424	-0.12058	1.424	-0.20301	1.424	-0.16694	1.424	0.0916	1.424	0.31696	1.586
	--	--	0.223	-0.01871			1.423	-0.00139	1.423	-0.01479	1.423	-0.12273	1.423	-0.20584	1.423	-0.1749	1.423	0.07974	1.423	0.30107	1.587
	--	--	0.222	-0.01872			1.422	-0.00139	1.422	-0.0146	1.422	-0.12395	1.422	-0.20794	1.422	-0.18241	1.422	0.06744	1.422	0.28692	1.588
	--	--	0.221	-0.01875			1.421	-0.00141	1.421	-0.01516	1.421	-0.12371	1.421	-0.20916	1.421	-0.18993	1.421	0.05602	1.421	0.27166	1.589
	--	--	0.22	-0.01876			1.42	-0.00141	1.42	-0.01509	1.42	-0.12317	1.42	-0.21126	1.42	-0.19788	1.42	0.04446	1.42	0.25798	1.59
	--	--	0.219	-0.01877			1.419	-0.0014	1.419	-0.01485	1.419	-0.12268	1.419	-0.21169	1.419	-0.20569	1.419	0.03244	1.419	0.2413	1.591
	--	--	0.218	-0.0188			1.418	-0.00141	1.418	-0.01484	1.418	-0.12415	1.418	-0.21169	1.418	-0.21277	1.418	0.02043	1.418	0.22825	1.592
	--	--	0.217	-0.0188			1.417	-0.00141	1.417	-0.01495	1.417	-0.1262	1.417	-0.21291	1.417	-0.21936	1.417	0.00947	1.417	0.21363	1.593
	--	--	0.216	-0.01882			1.416	-0.00143	1.416	-0.01505	1.416	-0.12634	1.416	-0.21394	1.416	-0.22614	1.416	-0.00134	1.416	0.20032	1.594
	--	--	0.215	-0.01882			1.415	-0.00143	1.415	-0.01505	1.415	-0.12512	1.415	-0.21589	1.415	-0.23273	1.415	-0.01245	1.415	0.18601	1.595
	--	--	0.214	-0.01884			1.414	-0.00143	1.414	-0.0151	1.414	-0.12464	1.414	-0.21833	1.414	-0.23932	1.414	-0.02281	1.414	0.17366	1.596
	--	--	0.213	-0.01886			1.413	-0.00143	1.413	-0.01508	1.413	-0.12576	1.413	-0.22043	1.413	-0.24566	1.413	-0.03362	1.413	0.15888	1.597
	--	--	0.212	-0.01887			1.412	-0.00144	1.412	-0.0152	1.412	-0.12737	1.412	-0.22194	1.412	-0.25195	1.412	-0.04369	1.412	0.14657	1.598
	--	--	0.211	-0.01889			1.411	-0.00144	1.411	-0.01518	1.411	-0.12766	1.411	-0.22341	1.411	-0.25781	1.411	-0.05402	1.411	0.1329	1.599
	--	--	0.21	-0.0189			1.41	-0.00145	1.41	-0.01515	1.41	-0.12698	1.41	-0.22448	1.41	-0.26381	1.41	-0.06427	1.41	0.11975	1.6
	--	--	0.209	-0.01892			1.409	-0.00145	1.409	-0.01531	1.409	-0.12659	1.409	-0.22521	1.409	-0.26967	1.409	-0.07462	1.409	0.10676	1.599
	--	--	0.208	-0.01895			1.408	-0.00144	1.408	-0.01542	1.408	-0.12766	1.408	-0.22507	1.408	-0.27538	1.408	-0.08423	1.408	0.09393	1.598
	--	--	0.207	-0.01895			1.407	-0.00146	1.407	-0.0153	1.407	-0.1303	1.407	-0.2276	1.407	-0.28197	1.407	-0.09384	1.407	0.07883	1.597
	--	--	0.206	-0.01897			1.406	-0.00146	1.406	-0.01526	1.406	-0.13044	1.406	-0.22702	1.406	-0.28768	1.406	-0.10433	1.406	0.06632	1.596
	--	--	0.205	-0.01901			1.405	-0.00146	1.405	-0.0153	1.405	-0.12908	1.405	-0.22809	1.405	-0.29309	1.405	-0.11424	1.405	0.05265	1.595
	--	--	0.204	-0.01902			1.404	-0.00146	1.404	-0.01532	1.404	-0.1283	1.404	-0.23004	1.404	-0.29822	1.404	-0.12356	1.404	0.0416	1.594
	--	--	0.203	-0.01903			1.403	-0.00145	1.403	-0.01535	1.403	-0.12864	1.403	-0.23107	1.403	-0.30344	1.403	-0.13347	1.403	0.02812	1.593
	--	--	0.202	-0.01903			1.402	-0.00147	1.402	-0.01546	1.402	-0.12995	1.402	-0.23317	1.402	-0.30842	1.402	-0.14186	1.402	0.01691	1.592
	--	--	0.201	-0.01907			1.401	-0.00149	1.401	-0.01544	1.401	-0.13142	1.401	-0.23497	1.401	-0.31369	1.401	-0.15148	1.401	0.0044	1.591
							1.4	-0.00147	1.4	-0.01546	1.4	-0.13074	1.4	-0.23541	1.4	-0.31905	1.4	-0.16021	1.4	-0.00779	1.59
							1.399	-0.0015	1.399	-0.01545	1.399	-0.13015	1.399	-0.2359	1.399	-0.32418	1.399	-0.16953	1.399	-0.01997	1.589
							1.398	-0.00148	1.398	-0.01552	1.398	-0.13078	1.398	-0.23619	1.398	-0.32945	1.398	-0.17836	1.398	-0.03069	1.588
							1.397	-0.00149	1.397	-0.01533	1.397	-0.1323	1.397	-0.23605	1.397	-0.33496	1.397	-0.18798	1.397	-0.04353	1.587
							1.396	-0.0015	1.396	-0.01579	1.396	-0.13318	1.396	-0.23678	1.396	-0.34038	1.396	-0.19657	1.396	-0.05407	1.586
							1.395	-0.00147	1.395	-0.01589	1.395	-0.13244	1.395	-0.23707	1.395	-0.34521	1.395	-0.2054	1.395	-0.06626	1.585
							1.394	-0.00149	1.394	-0.01556	1.394	-0.13191	1.394	-0.2398	1.394	-0.35107	1.394	-0.21487	1.394	-0.07814	1.584
							1.393	-0.0015	1.393	-0.01545	1.393	-0.13205	1.393	-0.24112	1.393	-0.35614	1.393	-0.22404	1.393	-0.08965	1.583
							1.392	-0.00149	1.392	-0.01553	1.392	-0.13293	1.392	-0.24205	1.392	-0.36068	1.392	-0.23302	1.392	-0.09942	1.582
							1.391	-0.00152	1.391	-0.0156	1.391	-0.13391	1.391	-0.24415	1.391	-0.36561	1.391	-0.24161	1.391	-0.11146	1.581
							1.39	-0.00151	1.39	-0.01569	1.39	-0.13342	1.39	-0.24444	1.39	-0.3701	1.39	-0.25015	1.39	-0.12149	1.58
							1.389	-0.0015	1.389	-0.01566	1.389	-0.13254	1.389	-0.24473	1.389	-0.37464	1.389	-0.2584	1.389	-0.13258	1.579
							1.388	-0.00152	1.388	-0.01569	1.388	-0.13313	1.388	-0.24488	1.388	-0.37869	1.388	-0.2665	1.388	-0.14214	1.578
							1.387	-0.00151	1.387	-0.01578	1.387	-0.1343	1.387	-0.24429	1.387	-0.38318	1.387	-0.27465	1.387	-0.15402	1.577
							1.386	-0.00153	1.386	-0.01577	1.386	-0.13498	1.386	-0.24429	1.386	-0.38752	1.386	-0.28245	1.386	-0.16426	1.576
							1.385	-0.00152	1.385	-0.01574	1.385	-0.13479	1.385	-0.24624	1.385	-0.39142	1.385	-0.29041	1.385	-0.1753	1.575
							1.384	-0.00152	1.384	-0.01578	1.384	-0.13391	1.384	-0.24639	1.384	-0.39533	1.384	-0.29836	1.384	-0.18522	1.574
							1.383	-0.00154	1.383	-0.01583	1.383	-0.1344	1.383	-0.24864	1.383	-0.39987	1.383	-0.30632	1.383	-0.19642	1.573
							1.382	-0.00152	1.382	-0.01598	1.382	-0.13615	1.382	-0.25088	1.382	-0.40299	1.382	-0.31349	1.382	-0.20613	1.572
							1.381	-0.00152	1.381	-0.01577	1.381	-0.13698	1.381	-0.25269	1.381	-0.40855	1.381	-0.32223	1.381	-0.21901	1.571
							1.38	-0.00154	1.38	-0.0158	1.38	-0.13591	1.38	-0.25254	1.38	-0.41246	1.38	-0.33062	1.38	-0.23021	1.57
							1.379	-0.00152	1.379	-0.01593	1.379	-0.13488	1.379	-0.25239	1.379	-0.41563	1.379	-0.33843	1.379	-0.23897	1.569
							1.378	-0.00155	1.378	-0.01581	1.378	-0.13537	1.378	-0.25225	1.378	-0.4189	1.378	-0.3458	1.378	-0.25001	1.568
							1.377	-0.00153	1.377	-0.01589	1.377	-0.13654	1.377	-0.25195	1.377	-0.42222	1.377	-0.35273	1.377	-0.2593	1.567
							1.376	-0.00154	1.376	-0.01593	1.376	-0.13693	1.376	-0.25152	1.376	-0.42554	1.376	-0.36019	1.376	-0.26933	1.566
							1.375	-0.00155	1.375	-0.01589	1.375	-0.13654	1.375	-0.25225	1.375	-0.42959	1.375	-0.36683	1.375	-0.2791	1.565
							1.374	-0.00154	1.374	-0.01591	1.374	-0.13581	1.374	-0.25269	1.374	-0.4329	1.374	-0.37342	1.374	-0.28934	1.564
							1.373	-0.00154	1.373	-0.01601	1.373	-0.1361	1.373	-0.25376	1.373	-0.43647	1.373	-0.38064	1.373	-0.29858	1.563
							1.372	-0.00154	1.372	-0.01591	1.372	-0.13752	1.372	-0.25571	1.372	-0.44022	1.372	-0.38723	1.372	-0.30867	1.562
							1.371	-0.00154	1.371	-0.01583	1.371	-0.13815	1.371	-0.25644	1.371	-0.44354	1.371	-0.3946	1.371	-0.31807	1.561
							1.37	-0.00155	1.37	-0.01628	1.37	-0.13776	1.37	-0.25796	1.37	-0.44774	1.37	-0.40104	1.37	-0.32815	1.56
							1.369	-0.00155	1.369	-0.01615	1.369	-0.13732	1.369	-0.25962	1.369	-0.45106	1.369	-0.40797	1.369	-0.33628	1.559
							1.368	-0.00156	1.368	-0.01598	1.368	-0.13718	1.368	-0.25869	1.368	-0.45584	1.368	-0.41441	1.368	-0.34785	1.558
							1.367	-0.00156	1.367	-0.01589	1.367	-0.1383	1.367	-0.25854	1.367	-0.45872	1.367	-0.42178	1.367	-0.35608	1.557
							1.366	-0.00154	1.366	-0.01596	1.366	-0.13928	1.366	-0.25825	1.366	-0.46233	1.366	-0.42807	1.366	-0.36617	1.556
							1.365	-0.00156	1.365	-0.01608	1.365	-0.13864	1.365	-0.25766	1.365	-0.46575	1.365	-0.43437	1.365	-0.37493	1.555
							1.364	-0.00156	1.364	-0.01608	1.364	-0.13762	1.364	-0.25796	1.364	-0.46907	1.364	-0.44115	1.364	-0.38407	1.554
							1.363	-0.00156	1.363	-0.01614	1.363	-0.13776	1.363	-0.25884	1.363	-0.4718	1.363	-0.44745	1.363	-0.39151	1.553
							1.362	-0.00158	1.362	-0.01615	1.362	-0.13918	1.362	-0.26035	1.362	-0.47521	1.362	-0.4533	1.362	-0.4016	1.552
							1.361	-0.00157	1.361	-0.01616	1.361	-0.1401	1.361	-0.26157	1.361	-0.47824	1.361	-0.46009	1.361	-0.40941	1.551
							1.36	-0.00158	1.36	-0.01619	1.36	-0.13928	1.36	-0.26245	1.36	-0.48107	1.36	-0.46624	1.36	-0.41865	1.55
							1.359	-0.00157	1.359	-0.01607	1.359	-0.13845	1.359	-0.26381	1.359	-0.48366	1.359	-0.47238	1.359	-0.42678	1.549
							1.358	-0.00158	1.358	-0.01622	1.358	-0.13854	1.358	-0.26337	1.358	-0.48678	1.358	-0.47868	1.358	-0.43618	1.548
							1.357	-0.00156	1.357	-0.01623	1.357	-0.13991	1.357	-0.26323	1.357	-0.48898	1.357	-0.48468	1.357	-0.44352	1.547
							1.356	-0.00158	1.356	-0.01621	1.356	-0.14181	1.356	-0.26454	1.356	-0.49239	1.356	-0.49093	1.356	-0.45308	1.546
							1.355	-0.00157	1.355	-0.01617	1.355	-0.14064	1.355	-0.26367	1.355	-0.49581	1.355	-0.49776	1.355	-0.46269	1.545
							1.354	-0.00158	1.354	-0.0162	1.354	-0.13928	1.354	-0.26381	1.354	-0.49825	1.354	-0.5041	1.354	-0.47066	1.544
							1.353	-0.00159	1.353	-0.01618	1.353	-0.13947	1.353	-0.26411	1.353	-0.49971	1.353	-0.51045	1.353	-0.47763	1.543
							1.352	-0.00157	1.352	-0.01625	1.352	-0.14064	1.352	-0.26469	1.352	-0.50264	1.352	-0.51582	1.352	-0.48624	1.542
							1.351	-0.0016	1.351	-0.01623	1.351	-0.14162	1.351	-0.26576	1.351	-0.50459	1.351	-0.52118	1.351	-0.49305	1.541
							1.35	-0.00159	1.35	-0.01636	1.35	-0.14103	1.35	-0.26684	1.35	-0.50703	1.35	-0.52704	1.35	-0.50134	1.54
							1.349	-0.00158	1.349	-0.01634	1.349	-0.14006	1.349	-0.26728	1.349	-0.50996	1.349	-0.53241	1.349	-0.50883	1.539
							1.348	-0.00161	1.348	-0.01632	1.348	-0.14015	1.348	-0.26772	1.348	-0.5124	1.348	-0.53778	1.348	-0.51612	1.538
							1.347	-0.00157	1.347	-0.01628	1.347	-0.14123	1.347	-0.26742	1.347	-0.51484	1.347	-0.54314	1.347	-0.52378	1.537
							1.346	-0.00159	1.346	-0.01624	1.346	-0.14235	1.346	-0.26742	1.346	-0.51728	1.346	-0.549	1.346	-0.53222	1.536
							1.345	-0.00161	1.345	-0.01627	1.345	-0.14191	1.345	-0.26728	1.345	-0.52021	1.345	-0.55437	1.345	-0.53909	1.535
							1.344	-0.00158	1.344	-0.01629	1.344	-0.14074	1.344	-0.26684	1.344	-0.52216	1.344	-0.55925	1.344	-0.54701	1.534
							1.343	-0.0016	1.343	-0.01668	1.343	-0.14142	1.343	-0.2686	1.343	-0.52558	1.343	-0.56462	1.343	-0.5544	1.533
							1.342	-0.00159	1.342	-0.01644	1.342	-0.1422	1.342	-0.26845	1.342	-0.5285	1.342	-0.57047	1.342	-0.56232	1.532
							1.341	-0.00159	1.341	-0.01629	1.341	-0.14289	1.341	-0.26967	1.341	-0.53046	1.341	-0.57584	1.341	-0.56918	1.531
							1.34	-0.00162	1.34	-0.01634	1.34	-0.1424	1.34	-0.2704	1.34	-0.53338	1.34	-0.58072	1.34	-0.57658	1.53
							1.339	-0.00159	1.339	-0.01631	1.339	-0.14123	1.339	-0.2704	1.339	-0.53534	1.339	-0.58609	1.339	-0.58344	1.529
							1.338	-0.00161	1.338	-0.01632	1.338	-0.14132	1.338	-0.27074	1.338	-0.53778	1.338	-0.59048	1.338	-0.5903	1.528
							1.337	-0.0016	1.337	-0.01637	1.337	-0.14274	1.337	-0.27133	1.337	-0.53973	1.337	-0.59536	1.337	-0.59717	1.527
							1.336	-0.0016	1.336	-0.01649	1.336	-0.14328	1.336	-0.27089	1.336	-0.54217	1.336	-0.60024	1.336	-0.60509	1.526
							1.335	-0.00162	1.335	-0.01637	1.335	-0.14279	1.335	-0.2704	1.335	-0.54363	1.335	-0.60561	1.335	-0.61142	1.525
							1.334	-0.0016	1.334	-0.01647	1.334	-0.14215	1.334	-0.27118	1.334	-0.54607	1.334	-0.60951	1.334	-0.61829	1.524
							1.333	-0.00162	1.333	-0.01645	1.333	-0.14259	1.333	-0.27147	1.333	-0.54802	1.333	-0.61488	1.333	-0.62515	1.523
							1.332	-0.0016	1.332	-0.01644	1.332	-0.14367	1.332	-0.27177	1.332	-0.54998	1.332	-0.61927	1.332	-0.63254	1.522
							1.331	-0.00161	1.331	-0.01663	1.331	-0.14406	1.331	-0.27299	1.331	-0.55144	1.331	-0.62366	1.331	-0.63941	1.521
							1.33	-0.00163	1.33	-0.0165	1.33	-0.14455	1.33	-0.27582	1.33	-0.55583	1.33	-0.62903	1.33	-0.64944	1.52
							1.329	-0.00161	1.329	-0.01639	1.329	-0.14328	1.329	-0.27552	1.329	-0.55827	1.329	-0.63489	1.329	-0.65736	1.519
							1.328	-0.0016	1.328	-0.01649	1.328	-0.14298	1.328	-0.27494	1.328	-0.55925	1.328	-0.64026	1.328	-0.66264	1.518
							1.327	-0.00162	1.327	-0.01641	1.327	-0.14381	1.327	-0.27465	1.327	-0.5612	1.327	-0.64416	1.327	-0.67003	1.517
							1.326	-0.00161	1.326	-0.01656	1.326	-0.14396	1.326	-0.27387	1.326	-0.56218	1.326	-0.64904	1.326	-0.67584	1.516
							1.325	-0.00162	1.325	-0.01656	1.325	-0.14372	1.325	-0.27343	1.325	-0.56364	1.325	-0.65246	1.325	-0.6827	1.515
							1.324	-0.00162	1.324	-0.01643	1.324	-0.14372	1.324	-0.2743	1.324	-0.5651	1.324	-0.65636	1.324	-0.68798	1.514
							1.323	-0.0016	1.323	-0.01652	1.323	-0.14362	1.323	-0.27401	1.323	-0.56706	1.323	-0.66124	1.323	-0.6959	1.513
							1.322	-0.00163	1.322	-0.01658	1.322	-0.14406	1.322	-0.27465	1.322	-0.56852	1.322	-0.66466	1.322	-0.70118	1.512
							1.321	-0.00161	1.321	-0.01647	1.321	-0.14489	1.321	-0.27611	1.321	-0.57047	1.321	-0.66954	1.321	-0.70752	1.511
							1.32	-0.00164	1.32	-0.01671	1.32	-0.14479	1.32	-0.27611	1.32	-0.57242	1.32	-0.67344	1.32	-0.71438	1.51
							1.319	-0.00163	1.319	-0.01668	1.319	-0.14455	1.319	-0.27689	1.319	-0.57438	1.319	-0.67734	1.319	-0.72072	1.509
							1.318	-0.0016	1.318	-0.01664	1.318	-0.14455	1.318	-0.27777	1.318	-0.57584	1.318	-0.68174	1.318	-0.726	1.508
							1.317	-0.00162	1.317	-0.01645	1.317	-0.14498	1.317	-0.27733	1.317	-0.57877	1.317	-0.68613	1.317	-0.73392	1.507
							1.316	-0.00164	1.316	-0.01643	1.316	-0.14513	1.316	-0.27689	1.316	-0.58072	1.316	-0.69003	1.316	-0.7392	1.506
							1.315	-0.00163	1.315	-0.01657	1.315	-0.14479	1.315	-0.27596	1.315	-0.5817	1.315	-0.69442	1.315	-0.74606	1.505
							1.314	-0.00163	1.314	-0.01654	1.314	-0.14469	1.314	-0.27611	1.314	-0.58365	1.314	-0.69882	1.314	-0.75187	1.504
							1.313	-0.00164	1.313	-0.01657	1.313	-0.14484	1.313	-0.2764	1.313	-0.58511	1.313	-0.70321	1.313	-0.75768	1.503
							1.312	-0.00162	1.312	-0.01666	1.312	-0.14494	1.312	-0.27689	1.312	-0.58609	1.312	-0.70614	1.312	-0.76296	1.502
							1.311	-0.00164	1.311	-0.01659	1.311	-0.14533	1.311	-0.27821	1.311	-0.58804	1.311	-0.71004	1.311	-0.76982	1.501
							1.31	-0.00164	1.31	-0.01663	1.31	-0.14508	1.31	-0.27836	1.31	-0.58902	1.31	-0.71443	1.31	-0.7751	1.5
							1.309	-0.00163	1.309	-0.01669	1.309	-0.14494	1.309	-0.27914	1.309	-0.59048	1.309	-0.71785	1.309	-0.78144	1.499
							1.308	-0.00164	1.308	-0.01663	1.308	-0.14538	1.308	-0.28031	1.308	-0.59243	1.308	-0.72126	1.308	-0.78619	1.498
							1.307	-0.00163	1.307	-0.01666	1.307	-0.14552	1.307	-0.27987	1.307	-0.59292	1.307	-0.72517	1.307	-0.79306	1.497
							1.306	-0.00164	1.306	-0.01669	1.306	-0.14567	1.306	-0.27958	1.306	-0.59487	1.306	-0.72956	1.306	-0.79781	1.496
							1.305	-0.00165	1.305	-0.01669	1.305	-0.1463	1.305	-0.2808	1.305	-0.59634	1.305	-0.73298	1.305	-0.80362	1.495
							1.304	-0.00163	1.304	-0.01662	1.304	-0.14572	1.304	-0.27914	1.304	-0.59878	1.304	-0.73688	1.304	-0.81154	1.494
							1.303	-0.00164	1.303	-0.01661	1.303	-0.14547	1.303	-0.2787	1.303	-0.59975	1.303	-0.74176	1.303	-0.81734	1.493
							1.302	-0.00164	1.302	-0.01669	1.302	-0.14572	1.302	-0.27836	1.302	-0.60073	1.302	-0.74518	1.302	-0.82104	1.492
							1.301	-0.00164	1.301	-0.01666	1.301	-0.1462	1.301	-0.27928	1.301	-0.60219	1.301	-0.74859	1.301	-0.82738	1.491
							1.3	-0.00165	1.3	-0.01669	1.3	-0.1464	1.3	-0.2808	1.3	-0.60366	1.3	-0.75201	1.3	-0.83107	1.49
							1.299	-0.00164	1.299	-0.01668	1.299	-0.14596	1.299	-0.28094	1.299	-0.60463	1.299	-0.75494	1.299	-0.83741	1.489
							1.298	-0.00164	1.298	-0.01671	1.298	-0.14572	1.298	-0.2826	1.298	-0.6061	1.298	-0.75835	1.298	-0.84216	1.488
							1.297	-0.00164	1.297	-0.01673	1.297	-0.14586	1.297	-0.28275	1.297	-0.60707	1.297	-0.76226	1.297	-0.84797	1.487
							1.296	-0.00164	1.296	-0.01675	1.296	-0.1464	1.296	-0.28153	1.296	-0.60805	1.296	-0.76518	1.296	-0.85166	1.486
							1.295	-0.00165	1.295	-0.01668	1.295	-0.14723	1.295	-0.28197	1.295	-0.60951	1.295	-0.7686	1.295	-0.858	1.485
							1.294	-0.00164	1.294	-0.01698	1.294	-0.14699	1.294	-0.28109	1.294	-0.61146	1.294	-0.77202	1.294	-0.86222	1.484
							1.293	-0.00164	1.293	-0.01683	1.293	-0.1465	1.293	-0.28031	1.293	-0.61244	1.293	-0.77543	1.293	-0.8675	1.483
							1.292	-0.00165	1.292	-0.01665	1.292	-0.14669	1.292	-0.28182	1.292	-0.61439	1.292	-0.77787	1.292	-0.87226	1.482
							1.291	-0.00165	1.291	-0.01666	1.291	-0.14664	1.291	-0.28211	1.291	-0.61586	1.291	-0.78178	1.291	-0.87859	1.481
							1.29	-0.00165	1.29	-0.0167	1.29	-0.14708	1.29	-0.28245	1.29	-0.61732	1.29	-0.78519	1.29	-0.88282	1.48
							1.289	-0.00165	1.289	-0.01669	1.289	-0.14742	1.289	-0.28363	1.289	-0.61781	1.289	-0.78861	1.289	-0.88704	1.479
							1.288	-0.00164	1.288	-0.01671	1.288	-0.14694	1.288	-0.28363	1.288	-0.61927	1.288	-0.79202	1.288	-0.89179	1.478
							1.287	-0.00166	1.287	-0.01678	1.287	-0.14655	1.287	-0.28377	1.287	-0.62074	1.287	-0.79446	1.287	-0.89707	1.477
							1.286	-0.00164	1.286	-0.01684	1.286	-0.14669	1.286	-0.28392	1.286	-0.62122	1.286	-0.79739	1.286	-0.90024	1.476
							1.285	-0.00165	1.285	-0.01682	1.285	-0.14728	1.285	-0.28363	1.285	-0.62269	1.285	-0.80032	1.285	-0.90658	1.475
							1.284	-0.00166	1.284	-0.01682	1.284	-0.14767	1.284	-0.2826	1.284	-0.62318	1.284	-0.80325	1.284	-0.9108	1.474
							1.283	-0.00164	1.283	-0.01677	1.283	-0.14728	1.283	-0.2826	1.283	-0.62464	1.283	-0.80569	1.283	-0.91555	1.473
							1.282	-0.00167	1.282	-0.01678	1.282	-0.14718	1.282	-0.28289	1.282	-0.62562	1.282	-0.8091	1.282	-0.91978	1.472
							1.281	-0.00166	1.281	-0.01678	1.281	-0.14733	1.281	-0.28333	1.281	-0.6261	1.281	-0.81203	1.281	-0.92453	1.471
							1.28	-0.00165	1.28	-0.01688	1.28	-0.14762	1.28	-0.28348	1.28	-0.62659	1.28	-0.81496	1.28	-0.92822	1.47
							1.279	-0.00168	1.279	-0.01678	1.279	-0.14889	1.279	-0.28709	1.279	-0.62952	1.279	-0.81789	1.279	-0.93509	1.469
							1.278	-0.00165	1.278	-0.0168	1.278	-0.14816	1.278	-0.28616	1.278	-0.63147	1.278	-0.82179	1.278	-0.9409	1.468
							1.277	-0.00166	1.277	-0.01684	1.277	-0.14723	1.277	-0.28587	1.277	-0.63147	1.277	-0.82521	1.277	-0.94459	1.467
							1.276	-0.00167	1.276	-0.01682	1.276	-0.14747	1.276	-0.28616	1.276	-0.63245	1.276	-0.82765	1.276	-0.94934	1.466
							1.275	-0.00166	1.275	-0.01677	1.275	-0.14782	1.275	-0.28514	1.275	-0.63294	1.275	-0.83058	1.275	-0.95304	1.465
							1.274	-0.00166	1.274	-0.01678	1.274	-0.1483	1.274	-0.28441	1.274	-0.63342	1.274	-0.83302	1.274	-0.95779	1.464
							1.273	-0.00167	1.273	-0.01687	1.273	-0.14825	1.273	-0.2847	1.273	-0.6344	1.273	-0.83546	1.273	-0.96043	1.463
							1.272	-0.00166	1.272	-0.01691	1.272	-0.14747	1.272	-0.28392	1.272	-0.63586	1.272	-0.83838	1.272	-0.96624	1.462
							1.271	-0.00167	1.271	-0.01684	1.271	-0.14762	1.271	-0.2847	1.271	-0.63684	1.271	-0.84034	1.271	-0.96994	1.461
							1.27	-0.00166	1.27	-0.01666	1.27	-0.14825	1.27	-0.28543	1.27	-0.63733	1.27	-0.84278	1.27	-0.97416	1.46
							1.269	-0.00167	1.269	-0.01712	1.269	-0.14845	1.269	-0.28572	1.269	-0.63879	1.269	-0.84619	1.269	-0.97838	1.459
							1.268	-0.00167	1.268	-0.01698	1.268	-0.14811	1.268	-0.2865	1.268	-0.63928	1.268	-0.84863	1.268	-0.98314	1.458
							1.267	-0.00165	1.267	-0.01683	1.267	-0.14782	1.267	-0.2868	1.267	-0.64074	1.267	-0.85107	1.267	-0.98683	1.457
							1.266	-0.00166	1.266	-0.01678	1.266	-0.14825	1.266	-0.28782	1.266	-0.64221	1.266	-0.85351	1.266	-0.99264	1.456
							1.265	-0.00167	1.265	-0.01678	1.265	-0.1484	1.265	-0.28724	1.265	-0.64367	1.265	-0.85644	1.265	-0.99581	1.455
							1.264	-0.00167	1.264	-0.01686	1.264	-0.1485	1.264	-0.28636	1.264	-0.64367	1.264	-0.85937	1.264	-1.00003	1.454
							1.263	-0.00167	1.263	-0.01679	1.263	-0.14889	1.263	-0.2865	1.263	-0.64514	1.263	-0.86181	1.263	-1.00426	1.453
							1.262	-0.00168	1.262	-0.01692	1.262	-0.14845	1.262	-0.28602	1.262	-0.64514	1.262	-0.86425	1.262	-1.00848	1.452
							1.261	-0.00166	1.261	-0.01689	1.261	-0.1483	1.261	-0.28602	1.261	-0.64611	1.261	-0.86669	1.261	-1.01218	1.451
							1.26	-0.00168	1.26	-0.01688	1.26	-0.14879	1.26	-0.28694	1.26	-0.64709	1.26	-0.86864	1.26	-1.0164	1.45
							1.259	-0.00168	1.259	-0.0169	1.259	-0.14874	1.259	-0.28709	1.259	-0.64806	1.259	-0.87157	1.259	-1.01957	1.449
							1.258	-0.00167	1.258	-0.01692	1.258	-0.14894	1.258	-0.28694	1.258	-0.64806	1.258	-0.87401	1.258	-1.02432	1.448
							1.257	-0.00167	1.257	-0.01692	1.257	-0.14899	1.257	-0.28782	1.257	-0.64855	1.257	-0.87596	1.257	-1.02749	1.447
							1.256	-0.00167	1.256	-0.01697	1.256	-0.14869	1.256	-0.28724	1.256	-0.64904	1.256	-0.87889	1.256	-1.03224	1.446
							1.255	-0.00168	1.255	-0.01691	1.255	-0.14874	1.255	-0.28782	1.255	-0.64953	1.255	-0.88084	1.255	-1.03541	1.445
							1.254	-0.00167	1.254	-0.017	1.254	-0.14938	1.254	-0.28904	1.254	-0.65002	1.254	-0.88328	1.254	-1.0391	1.444
							1.253	-0.00167	1.253	-0.01688	1.253	-0.14952	1.253	-0.2889	1.253	-0.65246	1.253	-0.88621	1.253	-1.04438	1.443
							1.252	-0.00167	1.252	-0.0169	1.252	-0.14928	1.252	-0.28812	1.252	-0.65343	1.252	-0.88914	1.252	-1.04914	1.442
							1.251	-0.00166	1.251	-0.0169	1.251	-0.14918	1.251	-0.28782	1.251	-0.65343	1.251	-0.89158	1.251	-1.05178	1.441
							1.25	-0.00168	1.25	-0.01691	1.25	-0.14908	1.25	-0.28782	1.25	-0.65441	1.25	-0.89304	1.25	-1.056	1.44
							1.249	-0.00169	1.249	-0.01696	1.249	-0.14899	1.249	-0.28831	1.249	-0.6549	1.249	-0.89548	1.249	-1.05811	1.439
							1.248	-0.00167	1.248	-0.01697	1.248	-0.14894	1.248	-0.28797	1.248	-0.6549	1.248	-0.89792	1.248	-1.06181	1.438
							1.247	-0.00168	1.247	-0.01693	1.247	-0.14947	1.247	-0.28875	1.247	-0.65636	1.247	-0.89987	1.247	-1.06498	1.437
							1.246	-0.00167	1.246	-0.01702	1.246	-0.14952	1.246	-0.28904	1.246	-0.65685	1.246	-0.90134	1.246	-1.0692	1.436
							1.245	-0.00168	1.245	-0.017	1.245	-0.14943	1.245	-0.2889	1.245	-0.65734	1.245	-0.90329	1.245	-1.07184	1.435
							1.244	-0.0017	1.244	-0.01693	1.244	-0.14943	1.244	-0.28934	1.244	-0.6588	1.244	-0.90524	1.244	-1.07554	1.434
							1.243	-0.00167	1.243	-0.01666	1.243	-0.14928	1.243	-0.2886	1.243	-0.65929	1.243	-0.90719	1.243	-1.0787	1.433
							1.242	-0.00167	1.242	-0.01724	1.242	-0.14933	1.242	-0.2886	1.242	-0.66026	1.242	-0.90866	1.242	-1.0824	1.432
							1.241	-0.00167	1.241	-0.01719	1.241	-0.15021	1.241	-0.28977	1.241	-0.66124	1.241	-0.91061	1.241	-1.08451	1.431
							1.24	-0.00168	1.24	-0.01691	1.24	-0.15021	1.24	-0.28904	1.24	-0.66222	1.24	-0.91305	1.24	-1.09032	1.43
							1.239	-0.0017	1.239	-0.01684	1.239	-0.15021	1.239	-0.28934	1.239	-0.66368	1.239	-0.915	1.239	-1.09296	1.429
							1.238	-0.00168	1.238	-0.0169	1.238	-0.15016	1.238	-0.28948	1.238	-0.66368	1.238	-0.91744	1.238	-1.0956	1.428
							1.237	-0.00168	1.237	-0.01693	1.237	-0.14986	1.237	-0.29007	1.237	-0.66466	1.237	-0.9189	1.237	-1.0993	1.427
							1.236	-0.0017	1.236	-0.01695	1.236	-0.14977	1.236	-0.28992	1.236	-0.66466	1.236	-0.92037	1.236	-1.10194	1.426
							1.235	-0.00167	1.235	-0.017	1.235	-0.14972	1.235	-0.28948	1.235	-0.66514	1.235	-0.92232	1.235	-1.10458	1.425
							1.234	-0.0017	1.234	-0.01697	1.234	-0.14991	1.234	-0.28963	1.234	-0.66612	1.234	-0.92476	1.234	-1.1088	1.424
							1.233	-0.00168	1.233	-0.01704	1.233	-0.15016	1.233	-0.28919	1.233	-0.66563	1.233	-0.9272	1.233	-1.11091	1.423
							1.232	-0.00167	1.232	-0.01708	1.232	-0.15016	1.232	-0.28904	1.232	-0.66661	1.232	-0.92866	1.232	-1.11461	1.422
							1.231	-0.0017	1.231	-0.01695	1.231	-0.1504	1.231	-0.28963	1.231	-0.6671	1.231	-0.93013	1.231	-1.1183	1.421
							1.23	-0.00168	1.23	-0.01703	1.23	-0.15001	1.23	-0.28977	1.23	-0.6671	1.23	-0.93208	1.23	-1.12147	1.42
							1.229	-0.00168	1.229	-0.01707	1.229	-0.14996	1.229	-0.28992	1.229	-0.66758	1.229	-0.93403	1.229	-1.12411	1.419
							1.228	-0.00169	1.228	-0.01697	1.228	-0.1505	1.228	-0.29158	1.228	-0.66807	1.228	-0.93598	1.228	-1.12728	1.418
							1.227	-0.00167	1.227	-0.01702	1.227	-0.1504	1.227	-0.29056	1.227	-0.66856	1.227	-0.93794	1.227	-1.13098	1.417
							1.226	-0.0017	1.226	-0.01696	1.226	-0.15026	1.226	-0.29085	1.226	-0.66905	1.226	-0.93989	1.226	-1.13362	1.416
							1.225	-0.00168	1.225	-0.01693	1.225	-0.15026	1.225	-0.29143	1.225	-0.66954	1.225	-0.94184	1.225	-1.13678	1.415
							1.224	-0.0017	1.224	-0.01704	1.224	-0.15021	1.224	-0.29129	1.224	-0.67051	1.224	-0.94428	1.224	-1.13942	1.414
							1.223	-0.0017	1.223	-0.01705	1.223	-0.1504	1.223	-0.29173	1.223	-0.67051	1.223	-0.94526	1.223	-1.14365	1.413
							1.222	-0.00169	1.222	-0.01704	1.222	-0.1506	1.222	-0.29129	1.222	-0.671	1.222	-0.94721	1.222	-1.14523	1.412
							1.221	-0.00168	1.221	-0.01702	1.221	-0.1505	1.221	-0.29129	1.221	-0.67198	1.221	-0.94916	1.221	-1.14893	1.411
							1.22	-0.0017	1.22	-0.01695	1.22	-0.1504	1.22	-0.29143	1.22	-0.67295	1.22	-0.95062	1.22	-1.15157	1.41
							1.219	-0.00168	1.219	-0.01696	1.219	-0.1505	1.219	-0.29056	1.219	-0.67344	1.219	-0.95209	1.219	-1.15474	1.409
							1.218	-0.0017	1.218	-0.0173	1.218	-0.15094	1.218	-0.29129	1.218	-0.67442	1.218	-0.95404	1.218	-1.1579	1.408
							1.217	-0.00169	1.217	-0.01711	1.217	-0.15094	1.217	-0.29114	1.217	-0.67442	1.217	-0.9555	1.217	-1.16107	1.407
							1.216	-0.00169	1.216	-0.01701	1.216	-0.15045	1.216	-0.29099	1.216	-0.67539	1.216	-0.95746	1.216	-1.16371	1.406
							1.215	-0.00169	1.215	-0.01696	1.215	-0.15084	1.215	-0.29221	1.215	-0.67637	1.215	-0.95892	1.215	-1.16794	1.405
							1.214	-0.00169	1.214	-0.01697	1.214	-0.15069	1.214	-0.29221	1.214	-0.67734	1.214	-0.96087	1.214	-1.17005	1.404
							1.213	-0.00169	1.213	-0.01701	1.213	-0.15094	1.213	-0.29251	1.213	-0.67783	1.213	-0.96282	1.213	-1.17322	1.403
							1.212	-0.00169	1.212	-0.01702	1.212	-0.15089	1.212	-0.29265	1.212	-0.67832	1.212	-0.9638	1.212	-1.17533	1.402
							1.211	-0.00169	1.211	-0.01701	1.211	-0.1505	1.211	-0.29202	1.211	-0.67832	1.211	-0.96526	1.211	-1.1785	1.401
							1.21	-0.0017	1.21	-0.01709	1.21	-0.15045	1.21	-0.29202	1.21	-0.67832	1.21	-0.96722	1.21	-1.18114	1.4
							1.209	-0.0017	1.209	-0.01705	1.209	-0.15079	1.209	-0.29265	1.209	-0.67881	1.209	-0.9677	1.209	-1.18378	1.399
							1.208	-0.0017	1.208	-0.01707	1.208	-0.15065	1.208	-0.29143	1.208	-0.6793	1.208	-0.96966	1.208	-1.18642	1.398
							1.207	-0.00171	1.207	-0.01703	1.207	-0.15079	1.207	-0.29187	1.207	-0.6793	1.207	-0.97063	1.207	-1.18958	1.397
							1.206	-0.0017	1.206	-0.01708	1.206	-0.15113	1.206	-0.29173	1.206	-0.6793	1.206	-0.9721	1.206	-1.19117	1.396
							1.205	-0.00169	1.205	-0.01708	1.205	-0.15128	1.205	-0.29173	1.205	-0.67978	1.205	-0.97307	1.205	-1.19486	1.395
							1.204	-0.0017	1.204	-0.01709	1.204	-0.15118	1.204	-0.29236	1.204	-0.67978	1.204	-0.97454	1.204	-1.19645	1.394
							1.203	-0.00167	1.203	-0.01712	1.203	-0.15099	1.203	-0.2928	1.203	-0.68027	1.203	-0.976	1.203	-1.19909	1.393
							1.202	-0.0017	1.202	-0.01697	1.202	-0.15138	1.202	-0.29431	1.202	-0.68125	1.202	-0.97746	1.202	-1.20331	1.392
							1.201	-0.00172	1.201	-0.01699	1.201	-0.15108	1.201	-0.29368	1.201	-0.68222	1.201	-0.9799	1.201	-1.20648	1.391
							1.2	-0.00169	1.2	-0.01708	1.2	-0.15084	1.2	-0.29221	1.2	-0.68222	1.2	-0.98137	1.2	-1.20806	1.39
							1.199	-0.00171	1.199	-0.01705	1.199	-0.15133	1.199	-0.29309	1.199	-0.68222	1.199	-0.98283	1.199	-1.21123	1.389
							1.198	-0.00171	1.198	-0.01708	1.198	-0.15143	1.198	-0.29221	1.198	-0.68222	1.198	-0.98381	1.198	-1.21229	1.388
							1.197	-0.00169	1.197	-0.01708	1.197	-0.15118	1.197	-0.29202	1.197	-0.68271	1.197	-0.98527	1.197	-1.21546	1.387
							1.196	-0.00171	1.196	-0.01701	1.196	-0.15128	1.196	-0.29236	1.196	-0.6832	1.196	-0.98625	1.196	-1.21651	1.386
							1.195	-0.00169	1.195	-0.01704	1.195	-0.15133	1.195	-0.29221	1.195	-0.68369	1.195	-0.98722	1.195	-1.21915	1.385
							1.194	-0.00171	1.194	-0.01684	1.194	-0.15152	1.194	-0.29295	1.194	-0.68418	1.194	-0.98869	1.194	-1.22126	1.384
							1.193	-0.00171	1.193	-0.01746	1.193	-0.15148	1.193	-0.29368	1.193	-0.68466	1.193	-0.98966	1.193	-1.22338	1.383
							1.192	-0.00169	1.192	-0.01721	1.192	-0.15099	1.192	-0.29295	1.192	-0.68564	1.192	-0.99064	1.192	-1.22602	1.382
							1.191	-0.00172	1.191	-0.017	1.191	-0.15113	1.191	-0.29339	1.191	-0.68613	1.191	-0.99259	1.191	-1.22813	1.381
							1.19	-0.00169	1.19	-0.01703	1.19	-0.15177	1.19	-0.29353	1.19	-0.68613	1.19	-0.99308	1.19	-1.22971	1.38
							1.189	-0.0017	1.189	-0.01696	1.189	-0.15196	1.189	-0.29353	1.189	-0.68808	1.189	-0.99503	1.189	-1.23446	1.379
							1.188	-0.00171	1.188	-0.01699	1.188	-0.15143	1.188	-0.29309	1.188	-0.68759	1.188	-0.9965	1.188	-1.23552	1.378
							1.187	-0.0017	1.187	-0.01712	1.187	-0.15094	1.187	-0.29265	1.187	-0.68808	1.187	-0.99796	1.187	-1.23763	1.377
							1.186	-0.00172	1.186	-0.01707	1.186	-0.15113	1.186	-0.29295	1.186	-0.68808	1.186	-0.99942	1.186	-1.23922	1.376
							1.185	-0.0017	1.185	-0.01707	1.185	-0.15152	1.185	-0.29324	1.185	-0.68808	1.185	-1.0004	1.185	-1.24133	1.375
							1.184	-0.0017	1.184	-0.0171	1.184	-0.15167	1.184	-0.29309	1.184	-0.68906	1.184	-1.00235	1.184	-1.24344	1.374
							1.183	-0.00172	1.183	-0.01709	1.183	-0.15157	1.183	-0.29382	1.183	-0.68906	1.183	-1.00284	1.183	-1.24608	1.373
							1.182	-0.00171	1.182	-0.01709	1.182	-0.15108	1.182	-0.29382	1.182	-0.68906	1.182	-1.0043	1.182	-1.24766	1.372
							1.181	-0.0017	1.181	-0.01712	1.181	-0.15104	1.181	-0.29382	1.181	-0.68906	1.181	-1.00528	1.181	-1.2503	1.371
							1.18	-0.00171	1.18	-0.0171	1.18	-0.15182	1.18	-0.29397	1.18	-0.68954	1.18	-1.00626	1.18	-1.25083	1.37
							1.179	-0.00171	1.179	-0.01704	1.179	-0.15211	1.179	-0.29382	1.179	-0.68906	1.179	-1.00821	1.179	-1.25453	1.369
							1.178	-0.00171	1.178	-0.01712	1.178	-0.15182	1.178	-0.29397	1.178	-0.68906	1.178	-1.00918	1.178	-1.25558	1.368
							1.177	-0.00171	1.177	-0.0171	1.177	-0.15206	1.177	-0.29656	1.177	-0.69003	1.177	-1.01016	1.177	-1.25822	1.367
							1.176	-0.00171	1.176	-0.01702	1.176	-0.15157	1.176	-0.29534	1.176	-0.6915	1.176	-1.0126	1.176	-1.2635	1.366
							1.175	-0.00171	1.175	-0.01702	1.175	-0.15191	1.175	-0.29446	1.175	-0.69101	1.175	-1.01455	1.175	-1.26403	1.365
							1.174	-0.0017	1.174	-0.01707	1.174	-0.15255	1.174	-0.29431	1.174	-0.69101	1.174	-1.01553	1.174	-1.26614	1.364
							1.173	-0.00171	1.173	-0.01708	1.173	-0.15206	1.173	-0.29431	1.173	-0.69101	1.173	-1.0165	1.173	-1.26773	1.363
							1.172	-0.00171	1.172	-0.01704	1.172	-0.15133	1.172	-0.29446	1.172	-0.6915	1.172	-1.01699	1.172	-1.27037	1.362
							1.171	-0.0017	1.171	-0.01706	1.171	-0.15113	1.171	-0.29431	1.171	-0.6915	1.171	-1.01846	1.171	-1.2709	1.361
							1.17	-0.00172	1.17	-0.01712	1.17	-0.15211	1.17	-0.29461	1.17	-0.6915	1.17	-1.01797	1.17	-1.27406	1.36
							1.169	-0.00171	1.169	-0.01697	1.169	-0.1525	1.169	-0.29504	1.169	-0.69198	1.169	-1.01943	1.169	-1.27459	1.359
							1.168	-0.00171	1.168	-0.01718	1.168	-0.15177	1.168	-0.29382	1.168	-0.6915	1.168	-1.01992	1.168	-1.27723	1.358
							1.167	-0.00172	1.167	-0.01727	1.167	-0.15123	1.167	-0.29446	1.167	-0.69296	1.167	-1.02138	1.167	-1.27829	1.357
							1.166	-0.0017	1.166	-0.01708	1.166	-0.15128	1.166	-0.29446	1.166	-0.69296	1.166	-1.02187	1.166	-1.28093	1.356
							1.165	-0.00171	1.165	-0.01704	1.165	-0.15201	1.165	-0.29431	1.165	-0.69345	1.165	-1.02285	1.165	-1.28198	1.355
							1.164	-0.00172	1.164	-0.01694	1.164	-0.15313	1.164	-0.29563	1.164	-0.69394	1.164	-1.02334	1.164	-1.28462	1.354
							1.163	-0.0017	1.163	-0.01703	1.163	-0.15235	1.163	-0.2949	1.163	-0.6954	1.163	-1.02431	1.163	-1.28726	1.353
							1.162	-0.00171	1.162	-0.01709	1.162	-0.15162	1.162	-0.29446	1.162	-0.6954	1.162	-1.02578	1.162	-1.28938	1.352
							1.161	-0.00172	1.161	-0.01706	1.161	-0.15172	1.161	-0.29504	1.161	-0.6954	1.161	-1.02626	1.161	-1.2899	1.351
							1.16	-0.00172	1.16	-0.01704	1.16	-0.15138	1.16	-0.29475	1.16	-0.6954	1.16	-1.02724	1.16	-1.29307	1.35
							1.159	-0.00172	1.159	-0.01706	1.159	-0.15221	1.159	-0.29519	1.159	-0.69589	1.159	-1.02724	1.159	-1.2936	1.349
							1.158	-0.00173	1.158	-0.01713	1.158	-0.15226	1.158	-0.29548	1.158	-0.6954	1.158	-1.02822	1.158	-1.29571	1.348
							1.157	-0.00171	1.157	-0.01708	1.157	-0.15187	1.157	-0.29548	1.157	-0.69638	1.157	-1.0287	1.157	-1.29782	1.347
							1.156	-0.00173	1.156	-0.01708	1.156	-0.15206	1.156	-0.29534	1.156	-0.69589	1.156	-1.03017	1.156	-1.29994	1.346
							1.155	-0.00171	1.155	-0.01708	1.155	-0.1526	1.155	-0.29461	1.155	-0.69589	1.155	-1.03114	1.155	-1.30046	1.345
							1.154	-0.00172	1.154	-0.01704	1.154	-0.15313	1.154	-0.29446	1.154	-0.69589	1.154	-1.03163	1.154	-1.3031	1.344
							1.153	-0.00174	1.153	-0.01708	1.153	-0.15274	1.153	-0.29431	1.153	-0.69638	1.153	-1.03261	1.153	-1.30416	1.343
							1.152	-0.0017	1.152	-0.01717	1.152	-0.15172	1.152	-0.29431	1.152	-0.69589	1.152	-1.03358	1.152	-1.30627	1.342
							1.151	-0.00173	1.151	-0.01705	1.151	-0.1523	1.151	-0.29548	1.151	-0.69735	1.151	-1.03407	1.151	-1.30891	1.341
							1.15	-0.00173	1.15	-0.01704	1.15	-0.15226	1.15	-0.2949	1.15	-0.69833	1.15	-1.03651	1.15	-1.31102	1.34
							1.149	-0.00171	1.149	-0.01706	1.149	-0.15265	1.149	-0.29548	1.149	-0.69784	1.149	-1.03749	1.149	-1.31261	1.339
							1.148	-0.00172	1.148	-0.01703	1.148	-0.1525	1.148	-0.29656	1.148	-0.69784	1.148	-1.03798	1.148	-1.31419	1.338
							1.147	-0.00171	1.147	-0.01704	1.147	-0.15157	1.147	-0.29592	1.147	-0.69833	1.147	-1.03944	1.147	-1.31525	1.337
							1.146	-0.00173	1.146	-0.01704	1.146	-0.15133	1.146	-0.29592	1.146	-0.69784	1.146	-1.03993	1.146	-1.31683	1.336
							1.145	-0.00172	1.145	-0.01701	1.145	-0.15196	1.145	-0.29563	1.145	-0.69833	1.145	-1.04042	1.145	-1.31789	1.335
							1.144	-0.00171	1.144	-0.01707	1.144	-0.1523	1.144	-0.29504	1.144	-0.69833	1.144	-1.04139	1.144	-1.32053	1.334
							1.143	-0.00173	1.143	-0.01704	1.143	-0.1526	1.143	-0.29461	1.143	-0.69882	1.143	-1.04188	1.143	-1.32106	1.333
							1.142	-0.00171	1.142	-0.01693	1.142	-0.15221	1.142	-0.29461	1.142	-0.69882	1.142	-1.04286	1.142	-1.32211	1.332
							1.141	-0.00171	1.141	-0.0173	1.141	-0.15177	1.141	-0.29475	1.141	-0.69979	1.141	-1.04334	1.141	-1.3237	1.331
							1.14	-0.00174	1.14	-0.01732	1.14	-0.15201	1.14	-0.29578	1.14	-0.6993	1.14	-1.04481	1.14	-1.32528	1.33
							1.139	-0.00171	1.139	-0.01707	1.139	-0.1524	1.139	-0.29519	1.139	-0.69979	1.139	-1.0453	1.139	-1.32686	1.329
							1.138	-0.00171	1.138	-0.01686	1.138	-0.15294	1.138	-0.29641	1.138	-0.70028	1.138	-1.04676	1.138	-1.3295	1.328
							1.137	-0.00172	1.137	-0.01696	1.137	-0.15221	1.137	-0.29592	1.137	-0.70077	1.137	-1.04822	1.137	-1.33056	1.327
							1.136	-0.00172	1.136	-0.01707	1.136	-0.15152	1.136	-0.29563	1.136	-0.70028	1.136	-1.0492	1.136	-1.33214	1.326
							1.135	-0.00173	1.135	-0.01694	1.135	-0.15191	1.135	-0.29534	1.135	-0.70077	1.135	-1.04969	1.135	-1.33373	1.325
							1.134	-0.00172	1.134	-0.01699	1.134	-0.15235	1.134	-0.2949	1.134	-0.70077	1.134	-1.05066	1.134	-1.33531	1.324
							1.133	-0.00172	1.133	-0.01708	1.133	-0.1524	1.133	-0.29397	1.133	-0.70077	1.133	-1.05115	1.133	-1.33637	1.323
							1.132	-0.00172	1.132	-0.01711	1.132	-0.15226	1.132	-0.29504	1.132	-0.70077	1.132	-1.05164	1.132	-1.33848	1.322
							1.131	-0.00172	1.131	-0.01706	1.131	-0.15196	1.131	-0.29475	1.131	-0.70077	1.131	-1.05213	1.131	-1.33954	1.321
							1.13	-0.00173	1.13	-0.017	1.13	-0.15196	1.13	-0.29548	1.13	-0.70126	1.13	-1.05262	1.13	-1.34165	1.32
							1.129	-0.00172	1.129	-0.01705	1.129	-0.15226	1.129	-0.29685	1.129	-0.70126	1.129	-1.0531	1.129	-1.34218	1.319
							1.128	-0.00172	1.128	-0.017	1.128	-0.15216	1.128	-0.29592	1.128	-0.70174	1.128	-1.05359	1.128	-1.34429	1.318
							1.127	-0.00175	1.127	-0.01697	1.127	-0.15211	1.127	-0.29612	1.127	-0.70174	1.127	-1.05457	1.127	-1.34534	1.317
							1.126	-0.00172	1.126	-0.01717	1.126	-0.15304	1.126	-0.29788	1.126	-0.70174	1.126	-1.05457	1.126	-1.3464	1.316
							1.125	-0.00173	1.125	-0.017	1.125	-0.15309	1.125	-0.29773	1.125	-0.70418	1.125	-1.05603	1.125	-1.35274	1.315
							1.124	-0.00173	1.124	-0.01701	1.124	-0.15245	1.124	-0.29578	1.124	-0.70418	1.124	-1.05896	1.124	-1.35326	1.314
							1.123	-0.00171	1.123	-0.017	1.123	-0.15211	1.123	-0.29461	1.123	-0.70321	1.123	-1.05896	1.123	-1.35432	1.313
							1.122	-0.00173	1.122	-0.01695	1.122	-0.15216	1.122	-0.2949	1.122	-0.70321	1.122	-1.05896	1.122	-1.3559	1.312
							1.121	-0.00172	1.121	-0.01702	1.121	-0.15216	1.121	-0.29534	1.121	-0.70321	1.121	-1.05896	1.121	-1.35696	1.311
							1.12	-0.00173	1.12	-0.01701	1.12	-0.15211	1.12	-0.29548	1.12	-0.70272	1.12	-1.05945	1.12	-1.35696	1.31
							1.119	-0.00173	1.119	-0.01705	1.119	-0.15245	1.119	-0.29685	1.119	-0.70272	1.119	-1.05896	1.119	-1.35907	1.309
							1.118	-0.00172	1.118	-0.01672	1.118	-0.15221	1.118	-0.29685	1.118	-0.70223	1.118	-1.05994	1.118	-1.35907	1.308
							1.117	-0.00173	1.117	-0.01728	1.117	-0.15196	1.117	-0.29656	1.117	-0.70272	1.117	-1.05994	1.117	-1.36118	1.307
							1.116	-0.00173	1.116	-0.01713	1.116	-0.15196	1.116	-0.2967	1.116	-0.70272	1.116	-1.06042	1.116	-1.36171	1.306
							1.115	-0.00173	1.115	-0.01693	1.115	-0.15187	1.115	-0.29548	1.115	-0.70272	1.115	-1.06091	1.115	-1.3633	1.305
							1.114	-0.00173	1.114	-0.01689	1.114	-0.15196	1.114	-0.29461	1.114	-0.7037	1.114	-1.06091	1.114	-1.36435	1.304
							1.113	-0.00172	1.113	-0.01698	1.113	-0.15265	1.113	-0.29612	1.113	-0.7037	1.113	-1.06091	1.113	-1.36646	1.303
							1.112	-0.00173	1.112	-0.01691	1.112	-0.1523	1.112	-0.29519	1.112	-0.70467	1.112	-1.06238	1.112	-1.36805	1.302
							1.111	-0.00174	1.111	-0.01695	1.111	-0.15221	1.111	-0.29519	1.111	-0.70516	1.111	-1.06335	1.111	-1.36963	1.301
							1.11	-0.00173	1.11	-0.01691	1.11	-0.1523	1.11	-0.29578	1.11	-0.70418	1.11	-1.06433	1.11	-1.36963	1.3
							1.109	-0.00172	1.109	-0.01692	1.109	-0.15226	1.109	-0.29685	1.109	-0.70467	1.109	-1.06433	1.109	-1.37174	1.299
							1.108	-0.00174	1.108	-0.01698	1.108	-0.15191	1.108	-0.29729	1.108	-0.70516	1.108	-1.06482	1.108	-1.3728	1.298
							1.107	-0.00173	1.107	-0.01698	1.107	-0.15162	1.107	-0.29744	1.107	-0.70467	1.107	-1.06579	1.107	-1.37333	1.297
							1.106	-0.00173	1.106	-0.01699	1.106	-0.15201	1.106	-0.29729	1.106	-0.70516	1.106	-1.06628	1.106	-1.37491	1.296
							1.105	-0.00173	1.105	-0.01701	1.105	-0.15235	1.105	-0.29612	1.105	-0.70516	1.105	-1.06677	1.105	-1.37597	1.295
							1.104	-0.00171	1.104	-0.01701	1.104	-0.15211	1.104	-0.29504	1.104	-0.70467	1.104	-1.06774	1.104	-1.3765	1.294
							1.103	-0.00173	1.103	-0.01691	1.103	-0.15201	1.103	-0.29475	1.103	-0.70467	1.103	-1.06823	1.103	-1.37914	1.293
							1.102	-0.00174	1.102	-0.01691	1.102	-0.15172	1.102	-0.29475	1.102	-0.70516	1.102	-1.06921	1.102	-1.37914	1.292
							1.101	-0.00172	1.101	-0.01704	1.101	-0.15172	1.101	-0.2949	1.101	-0.70467	1.101	-1.0697	1.101	-1.38125	1.291
							1.1	-0.00173	1.1	-0.01695	1.1	-0.15289	1.1	-0.29714	1.1	-0.70565	1.1	-1.07067	1.1	-1.38178	1.29
							1.099	-0.00172	1.099	-0.01686	1.099	-0.15226	1.099	-0.29714	1.099	-0.70662	1.099	-1.07214	1.099	-1.38494	1.289
							1.098	-0.00173	1.098	-0.01692	1.098	-0.15187	1.098	-0.29685	1.098	-0.70614	1.098	-1.07311	1.098	-1.38547	1.288
							1.097	-0.00174	1.097	-0.01695	1.097	-0.15201	1.097	-0.29758	1.097	-0.70565	1.097	-1.0736	1.097	-1.38653	1.287
							1.096	-0.00172	1.096	-0.01692	1.096	-0.15206	1.096	-0.2967	1.096	-0.70565	1.096	-1.07409	1.096	-1.38706	1.286
							1.095	-0.00174	1.095	-0.01688	1.095	-0.15206	1.095	-0.29612	1.095	-0.70565	1.095	-1.07506	1.095	-1.38811	1.285
							1.094	-0.00171	1.094	-0.01693	1.094	-0.15182	1.094	-0.29563	1.094	-0.70565	1.094	-1.07555	1.094	-1.38864	1.284
							1.093	-0.00173	1.093	-0.01672	1.093	-0.15162	1.093	-0.29519	1.093	-0.70565	1.093	-1.07555	1.093	-1.39022	1.283
							1.092	-0.00174	1.092	-0.01719	1.092	-0.15196	1.092	-0.2949	1.092	-0.70565	1.092	-1.07604	1.092	-1.39075	1.282
							1.091	-0.00173	1.091	-0.01713	1.091	-0.15221	1.091	-0.29504	1.091	-0.70565	1.091	-1.07653	1.091	-1.39075	1.281
							1.09	-0.00172	1.09	-0.01683	1.09	-0.1525	1.09	-0.29578	1.09	-0.70565	1.09	-1.07653	1.09	-1.39286	1.28
							1.089	-0.00173	1.089	-0.01677	1.089	-0.15216	1.089	-0.297	1.089	-0.70614	1.089	-1.0775	1.089	-1.39339	1.279
							1.088	-0.00172	1.088	-0.01694	1.088	-0.15128	1.088	-0.297	1.088	-0.70614	1.088	-1.07799	1.088	-1.39392	1.278
							1.087	-0.00174	1.087	-0.01682	1.087	-0.15187	1.087	-0.29836	1.087	-0.70614	1.087	-1.07799	1.087	-1.39603	1.277
							1.086	-0.00173	1.086	-0.01681	1.086	-0.15201	1.086	-0.297	1.086	-0.70711	1.086	-1.07897	1.086	-1.39709	1.276
							1.085	-0.00171	1.085	-0.01689	1.085	-0.15206	1.085	-0.29592	1.085	-0.70711	1.085	-1.07946	1.085	-1.39814	1.275
							1.084	-0.00174	1.084	-0.01685	1.084	-0.15191	1.084	-0.29519	1.084	-0.70711	1.084	-1.07946	1.084	-1.39814	1.274
							1.083	-0.00172	1.083	-0.01682	1.083	-0.15152	1.083	-0.29417	1.083	-0.70711	1.083	-1.07946	1.083	-1.39973	1.273
							1.082	-0.00175	1.082	-0.01683	1.082	-0.15138	1.082	-0.29382	1.082	-0.70662	1.082	-1.08043	1.082	-1.39973	1.272
							1.081	-0.00172	1.081	-0.01688	1.081	-0.15187	1.081	-0.29519	1.081	-0.70662	1.081	-1.07994	1.081	-1.40078	1.271
							1.08	-0.00172	1.08	-0.01689	1.08	-0.15196	1.08	-0.29563	1.08	-0.70711	1.08	-1.08043	1.08	-1.40184	1.27
							1.079	-0.00174	1.079	-0.01688	1.079	-0.15182	1.079	-0.29626	1.079	-0.70711	1.079	-1.08043	1.079	-1.40342	1.269
							1.078	-0.00172	1.078	-0.01688	1.078	-0.15152	1.078	-0.29685	1.078	-0.70614	1.078	-1.08092	1.078	-1.4029	1.268
							1.077	-0.00173	1.077	-0.01684	1.077	-0.15143	1.077	-0.29656	1.077	-0.70662	1.077	-1.08141	1.077	-1.40554	1.267
							1.076	-0.00173	1.076	-0.01683	1.076	-0.15182	1.076	-0.297	1.076	-0.70614	1.076	-1.08141	1.076	-1.40448	1.266
							1.075	-0.00171	1.075	-0.01694	1.075	-0.15196	1.075	-0.29592	1.075	-0.70662	1.075	-1.0819	1.075	-1.40554	1.265
							1.074	-0.00174	1.074	-0.01686	1.074	-0.15255	1.074	-0.29744	1.074	-0.70858	1.074	-1.08238	1.074	-1.41029	1.264
							1.073	-0.00173	1.073	-0.01677	1.073	-0.15167	1.073	-0.29612	1.073	-0.70858	1.073	-1.08385	1.073	-1.40976	1.263
							1.072	-0.00172	1.072	-0.01682	1.072	-0.15123	1.072	-0.2949	1.072	-0.7076	1.072	-1.08531	1.072	-1.41082	1.262
							1.071	-0.00173	1.071	-0.01682	1.071	-0.15167	1.071	-0.29578	1.071	-0.70809	1.071	-1.08482	1.071	-1.41029	1.261
							1.07	-0.00172	1.07	-0.01679	1.07	-0.15167	1.07	-0.29563	1.07	-0.7076	1.07	-1.08531	1.07	-1.41187	1.26
							1.069	-0.00174	1.069	-0.0168	1.069	-0.15152	1.069	-0.29578	1.069	-0.7076	1.069	-1.0858	1.069	-1.41134	1.259
							1.068	-0.00173	1.068	-0.01683	1.068	-0.15143	1.068	-0.29656	1.068	-0.7076	1.068	-1.08629	1.068	-1.41346	1.258
							1.067	-0.00171	1.067	-0.01671	1.067	-0.15128	1.067	-0.29641	1.067	-0.7076	1.067	-1.08629	1.067	-1.41293	1.257
							1.066	-0.00172	1.066	-0.01705	1.066	-0.15148	1.066	-0.29612	1.066	-0.7076	1.066	-1.08678	1.066	-1.41504	1.256
							1.065	-0.00172	1.065	-0.01684	1.065	-0.15191	1.065	-0.29626	1.065	-0.7076	1.065	-1.08678	1.065	-1.41346	1.255
							1.064	-0.00172	1.064	-0.01671	1.064	-0.15148	1.064	-0.29504	1.064	-0.7076	1.064	-1.08775	1.064	-1.4161	1.254
							1.063	-0.00173	1.063	-0.01673	1.063	-0.15113	1.063	-0.29534	1.063	-0.70809	1.063	-1.08775	1.063	-1.4161	1.253
							1.062	-0.00173	1.062	-0.01678	1.062	-0.15143	1.062	-0.29592	1.062	-0.7076	1.062	-1.08824	1.062	-1.41715	1.252
							1.061	-0.00172	1.061	-0.01668	1.061	-0.15196	1.061	-0.29612	1.061	-0.70858	1.061	-1.08873	1.061	-1.41821	1.251
							1.06	-0.00173	1.06	-0.01669	1.06	-0.15177	1.06	-0.29578	1.06	-0.70858	1.06	-1.0897	1.06	-1.41979	1.25
							1.059	-0.00172	1.059	-0.01673	1.059	-0.15118	1.059	-0.29548	1.059	-0.7076	1.059	-1.09019	1.059	-1.41874	1.249
							1.058	-0.00172	1.058	-0.01676	1.058	-0.15079	1.058	-0.29578	1.058	-0.70809	1.058	-1.09117	1.058	-1.42138	1.248
							1.057	-0.00173	1.057	-0.01676	1.057	-0.15113	1.057	-0.29578	1.057	-0.70809	1.057	-1.09068	1.057	-1.42138	1.247
							1.056	-0.00172	1.056	-0.01683	1.056	-0.15162	1.056	-0.2949	1.056	-0.7076	1.056	-1.09117	1.056	-1.4219	1.246
							1.055	-0.00173	1.055	-0.01674	1.055	-0.15201	1.055	-0.29548	1.055	-0.7076	1.055	-1.09117	1.055	-1.42243	1.245
							1.054	-0.00174	1.054	-0.01675	1.054	-0.15099	1.054	-0.29461	1.054	-0.7076	1.054	-1.09166	1.054	-1.42349	1.244
							1.053	-0.00171	1.053	-0.01674	1.053	-0.15021	1.053	-0.29461	1.053	-0.7076	1.053	-1.09214	1.053	-1.42349	1.243
							1.052	-0.00172	1.052	-0.01675	1.052	-0.15069	1.052	-0.29563	1.052	-0.7076	1.052	-1.09214	1.052	-1.42454	1.242
							1.051	-0.00173	1.051	-0.01674	1.051	-0.15138	1.051	-0.2949	1.051	-0.7076	1.051	-1.09214	1.051	-1.42507	1.241
							1.05	-0.00172	1.05	-0.01675	1.05	-0.15182	1.05	-0.29548	1.05	-0.7076	1.05	-1.09263	1.05	-1.42613	1.24
							1.049	-0.00172	1.049	-0.0168	1.049	-0.15191	1.049	-0.29729	1.049	-0.7076	1.049	-1.09312	1.049	-1.42613	1.239
							1.048	-0.0017	1.048	-0.01666	1.048	-0.15069	1.048	-0.29592	1.048	-0.70906	1.048	-1.09361	1.048	-1.4293	1.238
							1.047	-0.00173	1.047	-0.01668	1.047	-0.15045	1.047	-0.29534	1.047	-0.70858	1.047	-1.09458	1.047	-1.42982	1.237
							1.046	-0.00172	1.046	-0.01676	1.046	-0.15123	1.046	-0.29504	1.046	-0.7076	1.046	-1.09458	1.046	-1.4293	1.236
							1.045	-0.00172	1.045	-0.01668	1.045	-0.15177	1.045	-0.2949	1.045	-0.7076	1.045	-1.0941	1.045	-1.43088	1.235
							1.044	-0.00173	1.044	-0.01666	1.044	-0.15133	1.044	-0.2949	1.044	-0.70809	1.044	-1.0941	1.044	-1.43035	1.234
							1.043	-0.00171	1.043	-0.01668	1.043	-0.15035	1.043	-0.29461	1.043	-0.70809	1.043	-1.0941	1.043	-1.43088	1.233
							1.042	-0.00172	1.042	-0.01668	1.042	-0.15055	1.042	-0.29534	1.042	-0.70809	1.042	-1.09361	1.042	-1.43194	1.232
							1.041	-0.00173	1.041	-0.01663	1.041	-0.15118	1.041	-0.29475	1.041	-0.70809	1.041	-1.0941	1.041	-1.43194	1.231
							1.04	-0.00172	1.04	-0.01666	1.04	-0.15152	1.04	-0.29446	1.04	-0.70809	1.04	-1.09361	1.04	-1.43246	1.23
							1.039	-0.00173	1.039	-0.01695	1.039	-0.15123	1.039	-0.29475	1.039	-0.70809	1.039	-1.0941	1.039	-1.43246	1.229
							1.038	-0.00171	1.038	-0.01672	1.038	-0.15021	1.038	-0.29461	1.038	-0.70809	1.038	-1.09361	1.038	-1.43405	1.228
							1.037	-0.00172	1.037	-0.01665	1.037	-0.15016	1.037	-0.29461	1.037	-0.70858	1.037	-1.09361	1.037	-1.43352	1.227
							1.036	-0.00173	1.036	-0.01653	1.036	-0.15133	1.036	-0.29548	1.036	-0.70858	1.036	-1.0941	1.036	-1.43563	1.226
							1.035	-0.00171	1.035	-0.01653	1.035	-0.15148	1.035	-0.29475	1.035	-0.70906	1.035	-1.09458	1.035	-1.4351	1.225
							1.034	-0.00172	1.034	-0.01669	1.034	-0.15099	1.034	-0.29504	1.034	-0.70906	1.034	-1.09556	1.034	-1.43722	1.224
							1.033	-0.00172	1.033	-0.01662	1.033	-0.1505	1.033	-0.29475	1.033	-0.70858	1.033	-1.09556	1.033	-1.43669	1.223
							1.032	-0.00171	1.032	-0.01665	1.032	-0.14986	1.032	-0.2949	1.032	-0.70809	1.032	-1.09556	1.032	-1.43827	1.222
							1.031	-0.00174	1.031	-0.01658	1.031	-0.15035	1.031	-0.29431	1.031	-0.70809	1.031	-1.09556	1.031	-1.43722	1.221
							1.03	-0.00171	1.03	-0.01667	1.03	-0.15099	1.03	-0.29475	1.03	-0.7076	1.03	-1.09605	1.03	-1.43827	1.22
							1.029	-0.00173	1.029	-0.01668	1.029	-0.15099	1.029	-0.29461	1.029	-0.70809	1.029	-1.09605	1.029	-1.4388	1.219
							1.028	-0.00172	1.028	-0.01668	1.028	-0.15021	1.028	-0.29475	1.028	-0.70809	1.028	-1.09605	1.028	-1.43933	1.218
							1.027	-0.00171	1.027	-0.01667	1.027	-0.14986	1.027	-0.29417	1.027	-0.70809	1.027	-1.09605	1.027	-1.43933	1.217
							1.026	-0.00173	1.026	-0.0166	1.026	-0.1506	1.026	-0.29446	1.026	-0.7076	1.026	-1.09654	1.026	-1.44038	1.216
							1.025	-0.00171	1.025	-0.01662	1.025	-0.15118	1.025	-0.29431	1.025	-0.7076	1.025	-1.09751	1.025	-1.44038	1.215
							1.024	-0.00171	1.024	-0.01671	1.024	-0.15074	1.024	-0.29382	1.024	-0.7076	1.024	-1.09751	1.024	-1.44038	1.214
							1.023	-0.00171	1.023	-0.0166	1.023	-0.15118	1.023	-0.29612	1.023	-0.70858	1.023	-1.09751	1.023	-1.44408	1.213
							1.022	-0.00172	1.022	-0.01658	1.022	-0.15016	1.022	-0.2949	1.022	-0.70955	1.022	-1.09946	1.022	-1.44355	1.212
							1.021	-0.00171	1.021	-0.01667	1.021	-0.15021	1.021	-0.29397	1.021	-0.70906	1.021	-1.10044	1.021	-1.44355	1.211
							1.02	-0.00172	1.02	-0.01653	1.02	-0.15099	1.02	-0.29431	1.02	-0.70858	1.02	-1.10044	1.02	-1.44355	1.21
							1.019	-0.0017	1.019	-0.01653	1.019	-0.15045	1.019	-0.29368	1.019	-0.70809	1.019	-1.10142	1.019	-1.44355	1.209
							1.018	-0.00171	1.018	-0.01657	1.018	-0.14962	1.018	-0.29397	1.018	-0.70809	1.018	-1.10093	1.018	-1.44302	1.208
							1.017	-0.00172	1.017	-0.01642	1.017	-0.14962	1.017	-0.29461	1.017	-0.7076	1.017	-1.10093	1.017	-1.44355	1.207
							1.016	-0.00172	1.016	-0.01684	1.016	-0.14996	1.016	-0.29417	1.016	-0.70809	1.016	-1.10093	1.016	-1.44355	1.206
							1.015	-0.00172	1.015	-0.01678	1.015	-0.15065	1.015	-0.29417	1.015	-0.7076	1.015	-1.10044	1.015	-1.44461	1.205
							1.014	-0.0017	1.014	-0.01654	1.014	-0.15099	1.014	-0.29431	1.014	-0.7076	1.014	-1.10093	1.014	-1.44355	1.204
							1.013	-0.00171	1.013	-0.01645	1.013	-0.15021	1.013	-0.29417	1.013	-0.7076	1.013	-1.10142	1.013	-1.44514	1.203
							1.012	-0.00172	1.012	-0.0165	1.012	-0.14923	1.012	-0.29368	1.012	-0.7076	1.012	-1.10093	1.012	-1.44408	1.202
[truncated: 1,201 more rows]

## Sheet: Figure 3b-h
Figure 4b	Time (s)	sine wave	ACPEC	AEC		Figure 4c	Freq(Hz)	Variance-AEC	Variance-ACPEC		Figure 3d	Time (s)	input	output		Figure 3e	Time (s)	input	output		Figure 3f	Time (s)	input	output		Figure 3g	Time (s)	input	output		Figure 3h	Time (s)	input	output
	--						1	0.065	0.005			--			--	--	--			--	--	--			--	--	--			--	--	--
	-0.04995	1.08	1.42	1.406			10	0.06	0.007			-0.04995	-1.6724	1.46914			-0.04995	-1.40533	1.46499			-0.05	4.00617e-18	1.34244			-0.05	-1.06354	1.232			-0.05	0.4068	1.48881
	-0.04994	1.12	1.41	1.405			100	0.08	0.007			-0.04994	-1.6724	1.47469			-0.04994	-1.40533	1.46492			-0.04998	0	1.34244			-0.04998	-0.63863	1.21733			-0.04998	0.4068	1.48807
	-0.04992	1.11	1.38	1.406			1000	0.07	0.009			-0.04992	-1.6724	1.47959			-0.04992	-1.40533	1.46488			-0.04997	0.0452	1.34244			-0.04997	-0.06286	1.2232			-0.04997	-0.7684	1.48759
	-0.0499	1.12	1.4	1.406			10000	0.08	0.01			-0.0499	-1.6272	1.48383			-0.0499	-1.45067	1.46489			-0.04995	0.0452	1.34244			-0.04995	0.89006	1.21943			-0.04995	1.1752	1.48738
	-0.04989	1.15	1.4	1.406								-0.04989	-1.6272	1.48741			-0.04989	-1.45067	1.46494			-0.04994	0	1.34244			-0.04994	1.39291	1.21733			-0.04994	-0.4068	1.48742
	-0.04987	1.13	1.39	1.404								-0.04987	-1.6724	1.49033			-0.04987	-1.45067	1.46476			-0.04992	-0.0452	1.34244			-0.04992	1.19429	1.22			-0.04992	0.226	1.48773
	-0.04986	1.14	1.4	1.403								-0.04986	-1.6724	1.4926			-0.04986	-1.40533	1.46386			-0.0499	0	1.34244			-0.0499	0.38469	1.22			-0.0499	-0.7684	1.48831
	-0.04984	1.16	1.4	1.403								-0.04984	-1.6724	1.49186			-0.04984	-1.40533	1.465			-0.04989	0.0452	1.33792			-0.04989	-0.63737	1.216			-0.04989	0.0904	1.48915
	-0.04982	1.14	1.4	1.404								-0.04982	-1.6724	1.48887			-0.04982	-1.40533	1.46418			-0.04987	0	1.33792			-0.04987	-1.34137	1.22			-0.04987	1.4916	1.48841
	-0.04981	1.17	1.42	1.405								-0.04981	-1.6724	1.48311			-0.04981	-1.40533	1.46141			-0.04986	-0.0904	1.33792			-0.04986	-1.3816	1.22			-0.04986	-0.0452	1.49352
	-0.04979	1.18	1.41	1.406								-0.04979	-1.6724	1.48945			-0.04979	-1.40533	1.46346			-0.04984	0	1.33792			-0.04984	-0.71029	1.22			-0.04984	1.5368	1.49823
	-0.04978	1.21	1.4	1.405								-0.04978	-1.6724	1.49538			-0.04978	-1.40533	1.46214			-0.04982	-0.0452	1.33792			-0.04982	0.31429	1.22			-0.04982	0.226	1.50252
	-0.04976	1.2	1.42	1.405								-0.04976	-1.6724	1.5009			-0.04976	-1.40533	1.46145			-0.04981	0.0452	1.33792			-0.04981	1.18423	1.224			-0.04981	0.1356	1.50641
	-0.04974	1.21	1.42	1.404								-0.04974	-1.6724	1.50601			-0.04974	-1.40533	1.46539			-0.04979	-0.0452	1.3334			-0.04979	1.45829	1.224			-0.04979	1.0848	1.50363
	-0.04973	1.2	1.42	1.403								-0.04973	-1.6724	1.51391			-0.04973	-1.40533	1.4672			-0.04978	0.0452	1.3334			-0.04978	1.03337	1.228			-0.04978	0.9944	1.50322
	-0.04971	1.21	1.41	1.402								-0.04971	-1.6724	1.50928			-0.04971	-1.40533	1.46688			-0.04976	-0.0452	1.3334			-0.04976	0.08423	1.228			-0.04976	1.4916	1.50199
	-0.0497	1.21	1.41	1.402								-0.0497	-1.6724	1.51063			-0.0497	-1.40533	1.46842			-0.04974	-0.0904	1.3334			-0.04974	-0.89383	1.224			-0.04974	0.452	1.49994
	-0.04968	1.23	1.41	1.402								-0.04968	-1.6724	1.50892			-0.04968	-1.40533	1.46764			-0.04973	0	1.32888			-0.04973	-1.44823	1.224			-0.04973	0.5424	1.49708
	-0.04966	1.25	1.4	1.404								-0.04966	-1.6724	1.50454			-0.04966	-1.45067	1.46713			-0.04971	-0.0452	1.3334			-0.04971	-1.25211	1.228			-0.04971	1.4464	1.4934
	-0.04965	1.26	1.43	1.404								-0.04965	-1.6724	1.49472			-0.04965	-1.45067	1.4709			-0.0497	0	1.3334			-0.0497	-0.41486	1.228			-0.0497	-0.5876	1.49516
	-0.04963	1.26	1.4	1.404								-0.04963	-1.6724	1.48572			-0.04963	-1.40533	1.47216			-0.04968	0.0904	1.3334			-0.04968	0.65246	1.228			-0.04968	1.7176	1.49013
	-0.04962	1.28	1.41	1.404								-0.04962	-1.6724	1.47754			-0.04962	-1.40533	1.47093			-0.04966	-0.0452	1.3334			-0.04966	1.38537	1.228			-0.04966	-0.1356	1.48735
	-0.0496	1.28	1.42	1.403								-0.0496	-1.6724	1.47018			-0.0496	-1.45067	1.46979			-0.04965	-0.0904	1.3334			-0.04965	1.46206	1.228			-0.04965	-0.6328	1.4896
	-0.04958	1.31	1.39	1.402								-0.04958	-1.6724	1.46683			-0.04958	-1.45067	1.46856			-0.04963	0.0452	1.3334			-0.04963	0.8096	1.228			-0.04963	-0.3164	1.50007
	-0.04957	1.26	1.41	1.404								-0.04957	-1.6724	1.47096			-0.04957	-1.40533	1.46983			-0.04962	-0.0904	1.3334			-0.04962	-0.25269	1.228			-0.04962	1.1752	1.50068
	-0.04955	1.29	1.39	1.404								-0.04955	-1.6724	1.47394			-0.04955	-1.45067	1.46941			-0.0496	-0.0452	1.3334			-0.0496	-1.14274	1.228			-0.0496	1.0396	1.50089
	-0.04954	1.3	1.41	1.404								-0.04954	-1.6724	1.47312			-0.04954	-1.40533	1.47272			-0.04958	-0.0904	1.3334			-0.04958	-1.45577	1.228			-0.04958	1.356	1.50068
	-0.04952	1.25	1.41	1.406								-0.04952	-1.6724	1.47476			-0.04952	-1.40533	1.47576			-0.04957	-0.0904	1.3334			-0.04957	-1.05097	1.232			-0.04957	0.9492	1.50007
	-0.0495	1.31	1.4	1.405								-0.0495	-1.6724	1.48204			-0.0495	-1.40533	1.47595			-0.04955	-0.0452	1.3334			-0.04955	-0.13954	1.232			-0.04955	-0.8136	1.50224
	-0.04949	1.32	1.39	1.405								-0.04949	-1.6724	1.47967			-0.04949	-1.40533	1.47327			-0.04954	0	1.3334			-0.04954	0.86114	1.228			-0.04954	1.6272	1.49814
	-0.04947	1.34	1.41	1.407								-0.04947	-1.6724	1.48613			-0.04947	-1.40533	1.4745			-0.04952	-0.0452	1.3334			-0.04952	1.42937	1.228			-0.04952	-0.4068	1.49405
	-0.04946	1.36	1.4	1.406								-0.04946	-1.6724	1.48613			-0.04946	-1.45067	1.47146			-0.0495	0.0904	1.3334			-0.0495	1.27851	1.228			-0.0495	1.4916	1.48996
	-0.04944	1.32	1.4	1.406								-0.04944	-1.6724	1.48286			-0.04944	-1.45067	1.47091			-0.04949	0.0904	1.3334			-0.04949	0.48023	1.228			-0.04949	0.3616	1.48587
	-0.04942	1.32	1.41	1.404								-0.04942	-1.6724	1.47312			-0.04942	-1.40533	1.47146			-0.04947	0.0904	1.32888			-0.04947	-0.56069	1.228			-0.04947	-0.9944	1.48178
	-0.04941	1.35	1.39	1.403								-0.04941	-1.6724	1.46903			-0.04941	-1.40533	1.47032			-0.04946	0.0452	1.32888			-0.04946	-1.27851	1.228			-0.04946	-0.1356	1.47769
	-0.04939	1.39	1.42	1.401								-0.04939	-1.6724	1.4674			-0.04939	-1.45067	1.47014			-0.04944	0.0904	1.3334			-0.04944	-1.35646	1.228			-0.04944	0.5424	1.47986
	-0.04938	1.36	1.41	1.402								-0.04938	-1.6724	1.46822			-0.04938	-1.40533	1.4695			-0.04942	-0.0904	1.3334			-0.04942	-0.75806	1.224			-0.04942	0.678	1.48551
	-0.04936	1.36	1.39	1.402								-0.04936	-1.6724	1.47468			-0.04936	-1.40533	1.47119			-0.04941	-0.0452	1.3334			-0.04941	0.20869	1.22			-0.04941	0.0452	1.48559
	-0.04934	1.39	1.39	1.402								-0.04934	-1.6724	1.47149			-0.04934	-1.40533	1.4726			-0.04939	0.1356	1.3334			-0.04939	1.0736	1.22			-0.04939	0.678	1.48608
	-0.04933	1.4	1.42	1.402								-0.04933	-1.6724	1.47394			-0.04933	-1.40533	1.47251			-0.04938	-0.0904	1.3334			-0.04938	1.37783	1.22			-0.04938	1.0848	1.48976
	-0.04931	1.38	1.37	1.403								-0.04931	-1.6724	1.47259			-0.04931	-1.40533	1.47368			-0.04936	-0.0452	1.3334			-0.04936	0.99314	1.224			-0.04936	-0.9944	1.49344
	-0.0493	1.4	1.41	1.405								-0.0493	-1.6724	1.47648			-0.0493	-1.40533	1.47477			-0.04934	-0.0452	1.3334			-0.04934	0.132	1.224			-0.04934	0.226	1.49393
	-0.04928	1.38	1.4	1.404								-0.04928	-1.6724	1.4856			-0.04928	-1.40533	1.47441			-0.04933	-0.0452	1.3334			-0.04933	-0.78069	1.224			-0.04933	-0.7232	1.49389
	-0.04926	1.4	1.38	1.405								-0.04926	-1.6724	1.48466			-0.04926	-1.40533	1.47119			-0.04931	-0.1356	1.32436			-0.04931	-1.27851	1.224			-0.04931	0.0904	1.49888
	-0.04925	1.41	1.41	1.405								-0.04925	-1.6724	1.48896			-0.04925	-1.40533	1.47187			-0.0493	-0.0452	1.32888			-0.0493	-1.13269	1.224			-0.0493	0.9944	1.50543
	-0.04923	1.4	1.42	1.404								-0.04923	-1.6724	1.49223			-0.04923	-1.45067	1.46829			-0.04928	-0.1808	1.32436			-0.04928	-0.42869	1.224			-0.04928	1.5368	1.51033
	-0.04922	1.41	1.41	1.404								-0.04922	-1.6724	1.48822			-0.04922	-1.40533	1.4672			-0.04926	0.0904	1.32436			-0.04926	0.484	1.22			-0.04926	1.4916	1.5168
	-0.0492	1.44	1.42	1.405								-0.0492	-1.6724	1.48278			-0.0492	-1.40533	1.4672			-0.04925	0	1.31984			-0.04925	1.13897	1.224			-0.04925	1.5368	1.51577
	-0.04918	1.48	1.4	1.405								-0.04918	-1.6724	1.48176			-0.04918	-1.45067	1.47858			-0.04923	0.0452	1.31984			-0.04923	1.232	1.228			-0.04923	0	1.51353
	-0.04917	1.43	1.39	1.404								-0.04917	-1.6724	1.48196			-0.04917	-1.40533	1.47359			-0.04922	0.1808	1.31984			-0.04922	0.71783	1.224			-0.04922	1.5368	1.51005
	-0.04915	1.43	1.39	1.403								-0.04915	-1.6724	1.48339			-0.04915	-1.40533	1.46706			-0.0492	0.0452	1.32436			-0.0492	-0.132	1.224			-0.0492	0.5876	1.50534
	-0.04914	1.44	1.44	1.402								-0.04914	-1.6724	1.48924			-0.04914	-1.40533	1.46317			-0.04918	-0.0452	1.32436			-0.04918	-0.87497	1.228			-0.04918	1.4464	1.49941
	-0.04912	1.48	1.4	1.403								-0.04912	-1.6724	1.4874			-0.04912	-1.40533	1.45651			-0.04917	0.0904	1.31984			-0.04917	-1.15154	1.224			-0.04917	1.0396	1.49851
	-0.0491	1.44	1.4	1.403								-0.0491	-1.6724	1.48732			-0.0491	-1.40533	1.45249			-0.04915	-0.0904	1.31984			-0.04915	-0.84229	1.22			-0.04915	0.0452	1.49041
	-0.04909	1.46	1.4	1.404								-0.04909	-1.6724	1.48621			-0.04909	-1.40533	1.45111			-0.04914	-0.0452	1.32888			-0.04914	-0.132	1.22			-0.04914	-0.678	1.48735
	-0.04907	1.47	1.42	1.403								-0.04907	-1.7176	1.4845			-0.04907	-1.40533	1.44972			-0.04912	0.0452	1.32888			-0.04912	0.62983	1.216			-0.04912	1.4916	1.48305
	-0.04906	1.46	1.42	1.402								-0.04906	-1.6724	1.47619			-0.04906	-1.40533	1.44975			-0.0491	0	1.32888			-0.0491	1.04846	1.216			-0.0491	-0.3616	1.48379
	-0.04904	1.44	1.41	1.402								-0.04904	-1.6724	1.47034			-0.04904	-1.40533	1.44983			-0.04909	-0.0904	1.32888			-0.04909	0.9416	1.22			-0.04909	1.582	1.49303
	-0.04902	1.44	1.4	1.403								-0.04902	-1.6724	1.46973			-0.04902	-1.45067	1.45131			-0.04907	0.0904	1.3334			-0.04907	0.39223	1.216			-0.04907	0.4068	1.50228
	-0.04901	1.47	1.42	1.404								-0.04901	-1.6724	1.47116			-0.04901	-1.40533	1.45421			-0.04906	-0.226	1.3334			-0.04906	-0.352	1.216			-0.04906	1.4464	1.49982
	-0.04899	1.47	1.39	1.405								-0.04899	-1.6724	1.47157			-0.04899	-1.40533	1.45993			-0.04904	-0.1356	1.3334			-0.04904	-0.88629	1.22			-0.04904	0.5876	1.49819
	-0.04898	1.47	1.4	1.403								-0.04898	-1.7176	1.47096			-0.04898	-1.40533	1.46582			-0.04902	-0.0904	1.32888			-0.04902	-0.96046	1.22			-0.04902	0.2712	1.49111
	-0.04896	1.5	1.4	1.403								-0.04896	-1.6724	1.47239			-0.04896	-1.40533	1.47608			-0.04901	-0.0904	1.32888			-0.04901	-0.56069	1.216			-0.04901	1.3108	1.48763
	-0.04894	1.46	1.42	1.404								-0.04894	-1.6724	1.47587			-0.04894	-1.40533	1.46793			-0.04899	0.1356	1.3334			-0.04899	0.09177	1.216			-0.04899	1.4012	1.48456
	-0.04893	1.5	1.42	1.405								-0.04893	-1.7176	1.48139			-0.04893	-1.40533	1.46793			-0.04898	-0.1356	1.33792			-0.04898	0.6776	1.22			-0.04898	0	1.47871
	-0.04891	1.48	1.44	1.405								-0.04891	-1.6724	1.48896			-0.04891	-1.40533	1.4672			-0.04896	-0.1356	1.34244			-0.04896	0.91269	1.22			-0.04896	-0.2712	1.47912
	-0.0489	1.47	1.4	1.405								-0.0489	-1.6724	1.49231			-0.0489	-1.40533	1.46576			-0.04894	-0.226	1.34244			-0.04894	0.68137	1.224			-0.04894	0.452	1.47953
	-0.04888	1.46	1.42	1.404								-0.04888	-1.7176	1.49742			-0.04888	-1.40533	1.46635			-0.04893	-0.0452	1.34696			-0.04893	0.14331	1.224			-0.04893	0.0452	1.47994
	-0.04886	1.48	1.41	1.404								-0.04886	-1.6724	1.49485			-0.04886	-1.40533	1.465			-0.04891	0.226	1.34696			-0.04891	-0.43623	1.224			-0.04891	0.1356	1.48342
	-0.04885	1.49	1.4	1.403								-0.04885	-1.6724	1.49043			-0.04885	-1.40533	1.4631			-0.0489	-0.1808	1.34244			-0.0489	-0.77691	1.228			-0.0489	-0.9944	1.48996
	-0.04883	1.49	1.39	1.404								-0.04883	-1.6724	1.48376			-0.04883	-1.40533	1.46342			-0.04888	-0.1356	1.34244			-0.04888	-0.72537	1.228			-0.04888	0.4972	1.49651
	-0.04882	1.49	1.4	1.405								-0.04882	-1.6724	1.48695			-0.04882	-1.40533	1.46197			-0.04886	0.226	1.34244			-0.04886	-0.30423	1.224			-0.04886	1.4012	1.50305
	-0.0488	1.49	1.42	1.405								-0.0488	-1.6724	1.49096			-0.0488	-1.40533	1.46016			-0.04885	0.0452	1.34244			-0.04885	0.24891	1.224			-0.04885	-1.0396	1.5096
	-0.04878	1.51	1.39	1.405								-0.04878	-1.6724	1.48994			-0.04878	-1.40533	1.46076			-0.04883	0	1.34244			-0.04883	0.65623	1.224			-0.04883	1.0396	1.50363
	-0.04877	1.52	1.42	1.406								-0.04877	-1.6724	1.49014			-0.04877	-1.40533	1.45835			-0.04882	0.1808	1.34244			-0.04882	0.7216	1.224			-0.04882	1.2656	1.50322
	-0.04875	1.53	1.41	1.406								-0.04875	-1.6724	1.48531			-0.04875	-1.45067	1.45835			-0.0488	-0.1356	1.33792			-0.0488	0.44	1.224			-0.0488	0.3164	1.50199
	-0.04874	1.52	1.41	1.405								-0.04874	-1.6724	1.4845			-0.04874	-1.45067	1.46076			-0.04878	0.0452	1.3334			-0.04878	-0.044	1.22			-0.04878	0.452	1.49994
	-0.04872	1.49	1.37	1.404								-0.04872	-1.6724	1.4845			-0.04872	-1.40533	1.46157			-0.04877	-0.1356	1.3334			-0.04877	-0.47269	1.22			-0.04877	-0.0452	1.49389
	-0.0487	1.51	1.39	1.404								-0.0487	-1.6724	1.48531			-0.0487	-1.40533	1.4608			-0.04875	-0.3164	1.3334			-0.04875	-0.63737	1.22			-0.04875	-0.7684	1.49287
	-0.04869	1.53	1.4	1.403								-0.04869	-1.6724	1.48695			-0.04869	-1.45067	1.46243			-0.04874	-0.1356	1.3334			-0.04874	-0.49531	1.22			-0.04874	1.3108	1.49688
	-0.04867	1.52	1.4	1.403								-0.04867	-1.7176	1.48941			-0.04867	-1.45067	1.46228			-0.04872	-0.0904	1.33792			-0.04872	-0.10183	1.22			-0.04872	0.3616	1.49688
	-0.04866	1.49	1.41	1.402								-0.04866	-1.6724	1.49268			-0.04866	-1.40533	1.46436			-0.0487	-0.1356	1.33792			-0.0487	0.31429	1.22			-0.0487	1.4012	1.49606
	-0.04864	1.51	1.42	1.403								-0.04864	-1.7176	1.49051			-0.04864	-1.40533	1.4659			-0.04869	-0.1356	1.3334			-0.04869	0.58331	1.224			-0.04869	1.2656	1.49442
	-0.04862	1.53	1.4	1.404								-0.04862	-1.6724	1.49513			-0.04862	-1.45067	1.46548			-0.04867	-0.3164	1.33792			-0.04867	0.54937	1.224			-0.04867	1.4916	1.49823
	-0.04861	1.51	1.4	1.403								-0.04861	-1.6724	1.49431			-0.04861	-1.40533	1.4657			-0.04866	0.0904	1.33792			-0.04866	0.25646	1.22			-0.04866	-0.3164	1.49843
	-0.04859	1.51	1.38	1.403								-0.04859	-1.6724	1.49431			-0.04859	-1.45067	1.46778			-0.04864	-0.0452	1.33792			-0.04864	-0.16846	1.22			-0.04864	-1.0848	1.50142
	-0.04858	1.51	1.37	1.403								-0.04858	-1.6724	1.49513			-0.04858	-1.40533	1.46896			-0.04862	-0.226	1.34244			-0.04862	-0.45383	1.22			-0.04862	-0.4068	1.49495
	-0.04856	1.51	1.4	1.402								-0.04856	-1.6724	1.49051			-0.04856	-1.40533	1.46923			-0.04861	-0.1356	1.34244			-0.04861	-0.50663	1.224			-0.04861	1.2656	1.49434
	-0.04854	1.5	1.37	1.402								-0.04854	-1.6724	1.48949			-0.04854	-1.40533	1.46719			-0.04859	0.3616	1.34244			-0.04859	-0.3256	1.224			-0.04859	-0.5876	1.49332
	-0.04853	1.52	1.42	1.403								-0.04853	-1.6724	1.48887			-0.04853	-1.40533	1.46959			-0.04858	-0.1356	1.34244			-0.04858	0	1.224			-0.04858	1.0396	1.49189
	-0.04851	1.49	1.42	1.403								-0.04851	-1.6724	1.48867			-0.04851	-1.40533	1.46968			-0.04856	0	1.34244			-0.04856	0.33314	1.22			-0.04856	1.6272	1.49324
	-0.0485	1.5	1.42	1.404								-0.0485	-1.6724	1.49206			-0.0485	-1.40533	1.46746			-0.04854	-0.0904	1.33792			-0.04854	0.484	1.216			-0.04854	0.0452	1.48833
	-0.04848	1.51	1.42	1.405								-0.04848	-1.7176	1.49321			-0.04848	-1.40533	1.4655			-0.04853	0.226	1.33792			-0.04853	0.37714	1.212			-0.04853	1.1752	1.48968
	-0.04846	1.47	1.42	1.406								-0.04846	-1.6724	1.49251			-0.04846	-1.45067	1.46641			-0.04851	-0.0904	1.34244			-0.04851	0.09554	1.212			-0.04851	-0.0904	1.48825
	-0.04845	1.52	1.41	1.407								-0.04845	-1.6724	1.4872			-0.04845	-1.40533	1.4674			-0.0485	0.2712	1.33792			-0.0485	-0.21246	1.212			-0.0485	1.0848	1.48722
	-0.04843	1.51	1.4	1.407								-0.04843	-1.6724	1.48351			-0.04843	-1.40533	1.4699			-0.04848	-0.4068	1.33792			-0.04848	-0.396	1.212			-0.04848	-0.678	1.48661
	-0.04842	1.47	1.41	1.407								-0.04842	-1.6724	1.48147			-0.04842	-1.40533	1.4699			-0.04846	0.3164	1.3334			-0.04846	-0.37714	1.216			-0.04846	0.904	1.4896
	-0.0484	1.48	1.41	1.405								-0.0484	-1.6724	1.48106			-0.0484	-1.40533	1.46881			-0.04845	-0.0452	1.32888			-0.04845	-0.18731	1.216			-0.04845	0.1356	1.48714
	-0.04838	1.5	1.41	1.403								-0.04838	-1.6724	1.47603			-0.04838	-1.40533	1.468			-0.04843	-0.0452	1.32436			-0.04843	0.10309	1.216			-0.04843	1.2204	1.48551
	-0.04837	1.48	1.42	1.404								-0.04837	-1.6724	1.47542			-0.04837	-1.40533	1.47023			-0.04842	-0.0452	1.32436			-0.04842	0.32937	1.216			-0.04842	0.226	1.48469
	-0.04835	1.49	1.42	1.403								-0.04835	-1.6724	1.47603			-0.04835	-1.36	1.47014			-0.0484	0.2712	1.32436			-0.0484	0.39977	1.212			-0.0484	1.2204	1.47843
	-0.04834	1.48	1.38	1.404								-0.04834	-1.6724	1.47787			-0.04834	-1.40533	1.46914			-0.04838	-0.1808	1.32436			-0.04838	0.24137	1.216			-0.04838	1.1752	1.47884
	-0.04832	1.49	1.4	1.403								-0.04832	-1.6724	1.48094			-0.04832	-1.40533	1.46724			-0.04837	-0.3616	1.3334			-0.04837	-0.02137	1.22			-0.04837	0.9944	1.47953
	-0.0483	1.51	1.41	1.403								-0.0483	-1.6724	1.48523			-0.0483	-1.36	1.4672			-0.04835	0.226	1.3334			-0.04835	-0.27531	1.224			-0.04835	0.9492	1.48649
	-0.04829	1.49	1.43	1.403								-0.04829	-1.7176	1.49395			-0.04829	-1.40533	1.46362			-0.04834	-0.1808	1.3334			-0.04834	-0.37714	1.224			-0.04834	1.2204	1.49025
	-0.04827	1.5	1.4	1.402								-0.04827	-1.6724	1.49804			-0.04827	-1.40533	1.46049			-0.04832	0.0904	1.33792			-0.04832	-0.31177	1.224			-0.04832	0.7232	1.49041
	-0.04826	1.46	1.39	1.401								-0.04826	-1.6724	1.4975			-0.04826	-1.45067	1.4604			-0.0483	0.0904	1.33792			-0.0483	-0.06914	1.228			-0.0483	-1.2656	1.4988
	-0.04824	1.49	1.4	1.402								-0.04824	-1.6724	1.49513			-0.04824	-1.40533	1.46335			-0.04829	-0.1808	1.34244			-0.04829	0.1936	1.224			-0.04829	-0.3616	1.50915
	-0.04822	1.46	1.4	1.403								-0.04822	-1.6724	1.4937			-0.04822	-1.40533	1.46675			-0.04827	0.452	1.34244			-0.04827	0.35954	1.224			-0.04827	0.3616	1.51242
	-0.04821	1.46	1.42	1.402								-0.04821	-1.6724	1.49002			-0.04821	-1.40533	1.46802			-0.04826	0.4972	1.34244			-0.04826	0.34446	1.224			-0.04826	1.1752	1.51487
	-0.04819	1.49	1.41	1.402								-0.04819	-1.6724	1.48716			-0.04819	-1.40533	1.46856			-0.04824	0.226	1.33792			-0.04824	0.15714	1.224			-0.04824	1.4012	1.51651
	-0.04818	1.45	1.42	1.403								-0.04818	-1.7176	1.48511			-0.04818	-1.45067	1.46697			-0.04822	0.0452	1.34244			-0.04822	-0.10183	1.228			-0.04822	-0.7232	1.51426
	-0.04816	1.5	1.42	1.402								-0.04816	-1.6724	1.48707			-0.04816	-1.45067	1.46583			-0.04821	0.4068	1.33792			-0.04821	-0.33817	1.228			-0.04821	1.0396	1.51132
	-0.04814	1.45	1.41	1.404								-0.04814	-1.6724	1.4872			-0.04814	-1.45067	1.46914			-0.04819	0.2712	1.3334			-0.04819	-0.40229	1.228			-0.04819	1.356	1.50489
	-0.04813	1.49	1.41	1.404								-0.04813	1.7628	1.4827			-0.04813	-1.40533	1.46872			-0.04818	0.226	1.3334			-0.04818	-0.264	1.228			-0.04818	1.1752	1.4954
	-0.04811	1.46	1.39	1.406								-0.04811	1.7176	1.48302			-0.04811	-1.40533	1.46999			-0.04816	-0.0904	1.3334			-0.04816	0.03646	1.228			-0.04816	0.904	1.47368
	-0.0481	1.43	1.42	1.405								-0.0481	1.7628	1.47914			-0.0481	-1.40533	1.46876			-0.04814	-0.0904	1.3334			-0.04814	0.30423	1.228			-0.04814	1.582	1.47033
	-0.04808	1.45	1.41	1.405								-0.04808	1.7628	1.48049			-0.04808	-1.40533	1.46762			-0.04813	0.3616	1.32888			-0.04813	0.44377	1.228			-0.04813	1.356	1.47323
	-0.04806	1.43	1.4	1.405								-0.04806	1.7176	1.48122			-0.04806	-1.40533	1.46639			-0.04811	-0.3616	1.32888			-0.04811	0.36583	1.232			-0.04811	1.582	1.46751
	-0.04805	1.44	1.39	1.404								-0.04805	1.7176	1.4755			-0.04805	-1.40533	1.46907			-0.0481	-0.1356	1.32888			-0.0481	0.09931	1.232			-0.0481	1.0396	1.46886
	-0.04803	1.43	1.41	1.404								-0.04803	1.7176	1.47276			-0.04803	-1.40533	1.47166			-0.04808	-0.0452	1.32888			-0.04808	-0.20869	1.232			-0.04808	1.5368	1.4745
	-0.04802	1.42	1.4	1.403								-0.04802	1.7176	1.46703			-0.04802	-1.40533	1.47292			-0.04806	-0.2712	1.3334			-0.04806	-0.40731	1.228			-0.04806	1.582	1.47859
	-0.048	1.43	1.39	1.405								-0.048	1.7176	1.46777			-0.048	-1.45067	1.47287			-0.04805	0.3164	1.32888			-0.04805	-0.41737	1.228			-0.04805	0.2712	1.47806
	-0.04798	1.42	1.38	1.406								-0.04798	1.7628	1.45967			-0.04798	-1.40533	1.47272			-0.04803	0.2712	1.3334			-0.04803	-0.21623	1.224			-0.04803	1.0396	1.47876
	-0.04797	1.4	1.39	1.407								-0.04797	1.7176	1.45803			-0.04797	-1.40533	1.47372			-0.04802	-0.1808	1.3334			-0.04802	0.132	1.224			-0.04802	1.13	1.48653
	-0.04795	1.43	1.41	1.406								-0.04795	1.7628	1.46286			-0.04795	-1.40533	1.47309			-0.048	0	1.3334			-0.048	0.42491	1.224			-0.048	1.4916	1.49512
	-0.04794	1.43	1.41	1.407								-0.04794	1.7628	1.46511			-0.04794	-1.40533	1.47218			-0.04798	0.1808	1.3334			-0.04798	0.53177	1.224			-0.04798	-0.0452	1.49827
	-0.04792	1.37	1.44	1.407								-0.04792	1.7176	1.46478			-0.04792	-1.40533	1.47377			-0.04797	0.1808	1.3334			-0.04797	0.36583	1.224			-0.04797	0.904	1.49557
	-0.0479	1.42	1.41	1.407								-0.0479	1.7176	1.46466			-0.0479	-1.40533	1.47251			-0.04795	-0.226	1.3334			-0.04795	0.01886	1.224			-0.04795	-0.7684	1.49246
	-0.04789	1.39	1.39	1.405								-0.04789	1.7176	1.47059			-0.04789	-1.40533	1.47115			-0.04794	-0.226	1.3334			-0.04794	-0.35954	1.224			-0.04794	-0.3164	1.49131
	-0.04787	1.39	1.4	1.404								-0.04787	1.7628	1.47312			-0.04787	-1.40533	1.4697			-0.04792	0.3616	1.3334			-0.04792	-0.55314	1.22			-0.04792	1.13	1.50105
	-0.04786	1.37	1.4	1.404								-0.04786	1.7176	1.48131			-0.04786	-1.40533	1.46957			-0.0479	-0.3164	1.33792			-0.0479	-0.47269	1.22			-0.0479	-1.4464	1.50943
	-0.04784	1.4	1.42	1.406								-0.04784	1.7176	1.48568			-0.04784	-1.40533	1.46954			-0.04789	-0.1808	1.33792			-0.04789	-0.12823	1.224			-0.04789	-1.356	1.51033
	-0.04782	1.37	1.4	1.406								-0.04782	1.7628	1.49223			-0.04782	-1.40533	1.46977			-0.04787	-0.0452	1.33792			-0.04787	0.30046	1.224			-0.04787	1.356	1.5096
	-0.04781	1.36	1.41	1.406								-0.04781	1.7176	1.49149			-0.04781	-1.40533	1.46628			-0.04786	-0.3164	1.34244			-0.04786	0.616	1.224			-0.04786	0.9492	1.51308
	-0.04779	1.35	1.42	1.405								-0.04779	1.7176	1.48932			-0.04779	-1.40533	1.46447			-0.04784	-0.4068	1.33792			-0.04784	0.62229	1.224			-0.04784	1.4464	1.51451
	-0.04778	1.37	1.41	1.405								-0.04778	1.7176	1.49157			-0.04778	-1.40533	1.47026			-0.04782	0.0452	1.33792			-0.04782	0.32686	1.224			-0.04782	0.3164	1.51389
	-0.04776	1.34	1.41	1.405								-0.04776	1.7176	1.49198			-0.04776	-1.40533	1.46566			-0.04781	0.4068	1.33792			-0.04781	-0.14709	1.224			-0.04781	0.9492	1.50804
	-0.04774	1.32	1.38	1.405								-0.04774	1.7176	1.49055			-0.04774	-1.40533	1.46244			-0.04779	0.3616	1.33792			-0.04779	-0.56446	1.224			-0.04779	1.2204	1.51226
	-0.04773	1.34	1.42	1.406								-0.04773	1.7628	1.49035			-0.04773	-1.36	1.45803			-0.04778	0.5424	1.34244			-0.04778	-0.71029	1.224			-0.04778	1.2204	1.50804
	-0.04771	1.32	1.45	1.406								-0.04771	1.7176	1.48511			-0.04771	-1.40533	1.45384			-0.04776	0.226	1.34244			-0.04776	-0.50286	1.22			-0.04776	0.904	1.50763
	-0.0477	1.32	1.39	1.406								-0.0477	1.7176	1.48707			-0.0477	-1.40533	1.45263			-0.04774	-0.1356	1.33792			-0.04774	-0.01383	1.224			-0.04774	-0.7684	1.50477
	-0.04768	1.31	1.41	1.405								-0.04768	1.7176	1.48401			-0.04768	-1.40533	1.44449			-0.04773	-0.1808	1.33792			-0.04773	0.50537	1.224			-0.04773	0.9944	1.50252
	-0.04766	1.29	1.39	1.404								-0.04766	1.7176	1.48536			-0.04766	-1.40533	1.44618			-0.04771	0	1.33792			-0.04771	0.82469	1.224			-0.04771	0.9944	1.50714
	-0.04765	1.3	1.41	1.405								-0.04765	1.7176	1.48527			-0.04765	-1.40533	1.45146			-0.0477	0.226	1.33792			-0.0477	0.72537	1.22			-0.0477	1.356	1.50653
	-0.04763	1.29	1.42	1.404								-0.04763	1.7628	1.48098			-0.04763	-1.40533	1.45614			-0.04768	-0.2712	1.3334			-0.04768	0.264	1.22			-0.04768	1.13	1.51013
	-0.04762	1.3	1.38	1.406								-0.04762	1.7176	1.47873			-0.04762	-1.40533	1.46145			-0.04766	-0.5876	1.3334			-0.04766	-0.35577	1.22			-0.04766	1.356	1.5089
	-0.0476	1.28	1.42	1.407								-0.0476	1.7176	1.47852			-0.0476	-1.40533	1.46721			-0.04765	0.0452	1.3334			-0.04765	-0.8096	1.216			-0.04765	-0.9492	1.50285
	-0.04758	1.25	1.4	1.407								-0.04758	1.7176	1.47411			-0.04758	-1.40533	1.47466			-0.04763	0.452	1.3334			-0.04763	-0.84229	1.212			-0.04763	-1.2204	1.50727
	-0.04757	1.26	1.42	1.407								-0.04757	1.7628	1.47452			-0.04757	-1.40533	1.48238			-0.04762	0.3164	1.3334			-0.04762	-0.49531	1.208			-0.04762	-0.0904	1.50686
	-0.04755	1.25	1.4	1.406								-0.04755	1.7176	1.47656			-0.04755	-1.40533	1.48895			-0.0476	0.226	1.32888			-0.0476	-0.13326	1.204			-0.0476	0.7684	1.50481
	-0.04754	1.25	1.43	1.405								-0.04754	1.7176	1.48024			-0.04754	-1.40533	1.48543			-0.04758	-0.0452	1.32888			-0.04758	0.00754	1.208			-0.04758	1.0848	1.50113
	-0.04752	1.25	1.43	1.404								-0.04752	1.7628	1.4793			-0.04752	-1.40533	1.48438			-0.04757	0.0452	1.32888			-0.04757	0.0264	1.208			-0.04757	0.678	1.49888
	-0.0475	1.25	1.39	1.406								-0.0475	1.7176	1.48597			-0.0475	-1.40533	1.48249			-0.04755	0.4972	1.32888			-0.04755	0.00629	1.204			-0.04755	1.3108	1.49806
	-0.04749	1.22	1.41	1.406								-0.04749	1.7176	1.48801			-0.04749	-1.40533	1.47957			-0.04754	-0.5876	1.32888			-0.04754	-0.00629	1.204			-0.04754	0.1356	1.50187
	-0.04747	1.21	1.4	1.407								-0.04747	1.7628	1.49489			-0.04747	-1.40533	1.47684			-0.04752	0.0452	1.32888			-0.04752	-0.01509	1.208			-0.04752	1.0848	1.50125
	-0.04746	1.2	1.4	1.406								-0.04746	1.7176	1.49129			-0.04746	-1.36	1.47014			-0.0475	-0.0452	1.32888			-0.0475	-0.00754	1.212			-0.0475	0.0904	1.49941
	-0.04744	1.17	1.41	1.407								-0.04744	1.7176	1.49251			-0.04744	-1.40533	1.47365			-0.04749	0.0904	1.3334			-0.04749	-0.03646	1.212			-0.04749	1.356	1.5026
	-0.04742	1.17	1.43	1.406								-0.04742	1.7628	1.49231			-0.04742	-1.45067	1.47461			-0.04747	0.1808	1.3334			-0.04747	-0.03646	1.216			-0.04747	0.7684	1.50179
	-0.04741	1.18	1.39	1.404								-0.04741	1.7176	1.48761			-0.04741	-1.40533	1.47493			-0.04746	-0.1808	1.32888			-0.04746	-0.01131	1.216			-0.04746	1.2656	1.50015
	-0.04739	1.17	1.41	1.405								-0.04739	1.7176	1.48147			-0.04739	-1.40533	1.47481			-0.04744	-0.1808	1.32888			-0.04744	0.00754	1.22			-0.04744	0.9944	1.49769
	-0.04738	1.15	1.42	1.405								-0.04738	1.7176	1.48016			-0.04738	-1.40533	1.473			-0.04742	-0.0904	1.3334			-0.04742	-0.01509	1.224			-0.04742	-0.1356	1.49442
	-0.04736	1.14	1.41	1.404								-0.04736	1.7176	1.47464			-0.04736	-1.40533	1.47368			-0.04741	-0.0904	1.3334			-0.04741	-0.02137	1.22			-0.04741	0.904	1.49659
	-0.04734	1.14	1.4	1.405								-0.04734	1.7176	1.47116			-0.04734	-1.40533	1.47151			-0.04739	-0.2712	1.33792			-0.04739	-0.01886	1.22			-0.04739	0.8588	1.49516
	-0.04733	1.13	1.38	1.405								-0.04733	1.7628	1.46973			-0.04733	-1.40533	1.47066			-0.04738	-0.0452	1.33792			-0.04738	0.01886	1.224			-0.04738	-0.7684	1.49332
	-0.04731	1.12	1.42	1.406								-0.04731	1.7176	1.47034			-0.04731	-1.40533	1.46849			-0.04736	-0.678	1.33792			-0.04736	0.02137	1.224			-0.04736	1.0848	1.49107
	-0.0473	1.11	1.41	1.406								-0.0473	1.7176	1.473			-0.0473	-1.40533	1.465			-0.04734	0.0904	1.33792			-0.04734	0.01509	1.224			-0.04734	0.452	1.48522
	-0.04728	1.1	1.39	1.406								-0.04728	1.7176	1.47771			-0.04728	-1.40533	1.46559			-0.04733	0.452	1.33792			-0.04733	0	1.224			-0.04733	-0.678	1.49107
	-0.04726	1.09	1.44	1.405								-0.04726	1.7176	1.4782			-0.04726	-1.40533	1.46628			-0.04731	0.4068	1.32888			-0.04731	-0.01509	1.224			-0.04731	1.0396	1.49332
	-0.04725	1.08	1.43	1.406								-0.04725	1.7176	1.48351			-0.04725	-1.40533	1.46583			-0.0473	-0.3164	1.32888			-0.0473	-0.0176	1.224			-0.0473	1.2204	1.49197
	-0.04723	1.07	1.4	1.407								-0.04723	1.7176	1.4874			-0.04723	-1.40533	1.46565			-0.04728	0.2712	1.3334			-0.04728	-0.03394	1.228			-0.04728	1.0396	1.49606
	-0.04722	1.07	1.38	1.406								-0.04722	1.7176	1.49305			-0.04722	-1.40533	1.46715			-0.04726	0.0904	1.3334			-0.04726	-0.00251	1.228			-0.04726	-0.0452	1.49614
	-0.0472	1.03	1.41	1.405								-0.0472	1.7176	1.49448			-0.0472	-1.40533	1.46769			-0.04725	-0.0904	1.3334			-0.04725	0.00629	1.224			-0.04725	1.0396	1.50125
	-0.04718	1.03	1.37	1.404								-0.04718	1.7176	1.49489			-0.04718	-1.36	1.46869			-0.04723	0.4068	1.32888			-0.04723	0.01886	1.228			-0.04723	0.4068	1.50514
	-0.04717	1.05	1.42	1.404								-0.04717	1.7176	1.4912			-0.04717	-1.40533	1.46878			-0.04722	0.3616	1.32436			-0.04722	-0.00377	1.228			-0.04722	1.0396	1.50142
	-0.04715	1.01	1.42	1.405								-0.04715	1.7176	1.4865			-0.04715	-1.36	1.46655			-0.0472	0.452	1.32436			-0.0472	0	1.228			-0.0472	0.8588	1.50817
	-0.04714	1.02	1.4	1.406								-0.04714	1.7176	1.48077			-0.04714	-1.40533	1.46878			-0.04718	0.452	1.32436			-0.04718	0	1.228			-0.04718	1.13	1.51287
	-0.04712	1.02	1.4	1.404								-0.04712	1.6724	1.47722			-0.04712	-1.36	1.46728			-0.04717	-0.3164	1.32436			-0.04717	0	1.228			-0.04717	1.0396	1.51553
	-0.0471	0.985	1.42	1.404								-0.0471	1.7176	1.46985			-0.0471	-1.36	1.46746			-0.04715	0.5876	1.32888			-0.04715	0	1.228			-0.04715	0.226	1.51614
	-0.04709	1.01	1.4	1.403								-0.04709	1.7176	1.46494			-0.04709	-1.36	1.46655			-0.04714	-0.0904	1.33792			-0.04714	0.00377	1.224			-0.04714	0.9492	1.51152
	-0.04707	0.985	1.41	1.403								-0.04707	1.7176	1.46249			-0.04707	-1.31467	1.46592			-0.04712	-0.1808	1.33792			-0.04712	-0.01509	1.224			-0.04712	0.904	1.5107
	-0.04706	0.985	1.42	1.403								-0.04706	1.7176	1.46249			-0.04706	-1.31467	1.46691			-0.0471	0.0904	1.3334			-0.0471	-0.02137	1.22			-0.0471	-0.3616	1.51369
	-0.04704	0.966	1.36	1.404								-0.04704	1.7176	1.46813			-0.04704	-1.31467	1.46677			-0.04709	-0.7232	1.3334			-0.04709	-0.01509	1.216			-0.04709	-1.5368	1.51144
	-0.04702	0.966	1.42	1.403								-0.04702	1.7176	1.47357			-0.04702	-1.31467	1.46517			-0.04707	0.2712	1.33792			-0.04707	0.00377	1.22			-0.04707	0.9492	1.50714
	-0.04701	0.917	1.4	1.403								-0.04701	1.7176	1.47922			-0.04701	-1.31467	1.46908			-0.04706	-0.0904	1.34244			-0.04706	0	1.22			-0.04706	0.1808	1.50706
	-0.04699	0.927	1.42	1.402								-0.04699	1.7176	1.47922			-0.04699	-1.26933	1.47129			-0.04704	0.0452	1.34244			-0.04704	0	1.216			-0.04704	-1.0396	1.50215
	-0.04698	0.927	1.42	1.404								-0.04698	1.7176	1.47677			-0.04698	-1.26933	1.47304			-0.04702	-0.1356	1.34244			-0.04702	0	1.216			-0.04702	0.226	1.49868
	-0.04696	0.907	1.4	1.404								-0.04696	1.6724	1.47492			-0.04696	-1.31467	1.47831			-0.04701	0.3164	1.33792			-0.04701	0.00377	1.216			-0.04701	-0.904	1.49663
	-0.04694	0.927	1.4	1.405								-0.04694	1.7176	1.47051			-0.04694	-1.26933	1.47893			-0.04699	0.1356	1.33792			-0.04699	-0.01131	1.216			-0.04699	0.904	1.49614
	-0.04693	0.907	1.42	1.406								-0.04693	1.7176	1.46948			-0.04693	-1.26933	1.4789			-0.04698	0.4068	1.3334			-0.04698	-0.04023	1.212			-0.04698	-0.2712	1.50068
	-0.04691	0.859	1.41	1.407								-0.04691	1.7176	1.47186			-0.04691	-1.224	1.48222			-0.04696	0.5424	1.3334			-0.04696	-0.02137	1.216			-0.04696	0.9944	1.49843
	-0.0469	0.849	1.42	1.405								-0.0469	1.7176	1.46539			-0.0469	-1.224	1.48071			-0.04694	-0.6328	1.3334			-0.04694	0.01006	1.216			-0.04694	0.8588	1.49258
	-0.04688	0.829	1.4	1.404								-0.04688	1.6724	1.45914			-0.04688	-1.224	1.48255			-0.04693	-0.452	1.33792			-0.04693	0.01886	1.22			-0.04693	-0.2712	1.48898
	-0.04686	0.839	1.42	1.404								-0.04686	1.7176	1.46212			-0.04686	-1.224	1.47956			-0.04691	0.4068	1.33792			-0.04691	-0.00377	1.224			-0.04691	0.2712	1.49041
	-0.04685	0.888	1.42	1.404								-0.04685	1.6724	1.46212			-0.04685	-1.224	1.47573			-0.0469	0.3616	1.32888			-0.0469	0	1.22			-0.0469	0.7232	1.49369
	-0.04683	0.8	1.42	1.405								-0.04683	1.7176	1.46539			-0.04683	-1.17867	1.47508			-0.04688	0.452	1.32888			-0.04688	0	1.22			-0.04688	0.8588	1.4988
	-0.04682	0.839	1.4	1.406								-0.04682	1.7176	1.47513			-0.04682	-1.17867	1.47359			-0.04686	-0.1808	1.3334			-0.04686	0.00377	1.22			-0.04686	0.4972	1.49949
	-0.0468	0.8	1.42	1.405								-0.0468	1.7176	1.47603			-0.0468	-1.17867	1.47145			-0.04685	-0.7684	1.3334			-0.04685	-0.01509	1.22			-0.04685	1.1752	1.51119
	-0.04678	0.751	1.41	1.404								-0.04678	1.7176	1.47713			-0.04678	-1.13333	1.47046			-0.04683	0.8136	1.3334			-0.04683	-0.0176	1.216			-0.04683	-1.4916	1.50956
	-0.04677	0.8	1.39	1.404								-0.04677	1.7176	1.48122			-0.04677	-1.13333	1.47043			-0.04682	-0.1356	1.3334			-0.04682	-0.03017	1.216			-0.04682	0.7684	1.5071
	-0.04675	0.771	1.41	1.404								-0.04675	1.7176	1.47885			-0.04675	-1.13333	1.4703			-0.0468	0.4972	1.3334			-0.0468	-0.0176	1.22			-0.0468	1.13	1.50702
	-0.04674	0.732	1.41	1.404								-0.04674	1.7176	1.47587			-0.04674	-1.13333	1.46885			-0.04678	-0.678	1.32888			-0.04678	-0.01509	1.22			-0.04678	1.2204	1.50653
	-0.04672	0.741	1.42	1.404								-0.04672	1.7176	1.47812			-0.04672	-1.13333	1.46749			-0.04677	-0.226	1.32436			-0.04677	0.00377	1.22			-0.04677	0.8588	1.50285
	-0.0467	0.702	1.41	1.405								-0.0467	1.7176	1.48241			-0.0467	-1.088	1.46623			-0.04675	0.5424	1.32436			-0.04675	0	1.22			-0.04675	0.1356	1.49291
	-0.04669	0.712	1.41	1.404								-0.04669	1.7176	1.48249			-0.04669	-1.088	1.46641			-0.04674	0.0452	1.32436			-0.04674	-0.00377	1.22			-0.04674	0.9944	1.48575
	-0.04667	0.693	1.42	1.404								-0.04667	1.7176	1.48114			-0.04667	-1.088	1.46668			-0.04672	-0.4068	1.3334			-0.04672	0.01509	1.224			-0.04672	-1.4464	1.47818
	-0.04666	0.673	1.42	1.403								-0.04666	1.7176	1.48421			-0.04666	-1.088	1.46704			-0.0467	-0.0904	1.3334			-0.0467	0.02137	1.22			-0.0467	0.0452	1.47327
	-0.04664	0.673	1.39	1.403								-0.04664	1.7176	1.4917			-0.04664	-1.04267	1.46749			-0.04669	0.7232	1.32888			-0.04669	0.01886	1.224			-0.04669	0.678	1.4709
	-0.04662	0.644	1.41	1.403								-0.04662	1.6724	1.4883			-0.04662	-1.088	1.46945			-0.04667	0.1356	1.32888			-0.04667	-0.01886	1.22			-0.04667	1.0396	1.47704
	-0.04661	0.634	1.43	1.403								-0.04661	1.7176	1.48932			-0.04661	-1.088	1.47026			-0.04666	0.1356	1.3334			-0.04666	-0.02137	1.224			-0.04666	0.8136	1.48861
	-0.04659	0.634	1.4	1.404								-0.04659	1.7176	1.49476			-0.04659	-1.088	1.46994			-0.04664	-0.3164	1.3334			-0.04664	-0.01509	1.228			-0.04664	0.1356	1.49659
	-0.04658	0.605	1.42	1.405								-0.04658	1.7176	1.48932			-0.04658	-1.088	1.47111			-0.04662	-0.1808	1.3334			-0.04662	0.00377	1.228			-0.04662	0.9944	1.51042
	-0.04656	0.595	1.45	1.404								-0.04656	1.7176	1.4883			-0.04656	-1.088	1.47102			-0.04661	0.3616	1.33792			-0.04661	0	1.228			-0.04661	1.0848	1.50534
	-0.04654	0.605	1.42	1.404								-0.04654	1.7176	1.48851			-0.04654	-1.04267	1.47102			-0.04659	-0.452	1.34244			-0.04659	0	1.228			-0.04659	0.8588	1.51168
	-0.04653	0.585	1.39	1.404								-0.04653	1.7176	1.48368			-0.04653	-1.04267	1.4697			-0.04658	-0.226	1.34244			-0.04658	0	1.228			-0.04658	-1.0848	1.5168
	-0.04651	0.507	1.4	1.404								-0.04651	1.7176	1.48286			-0.04651	-1.04267	1.4697			-0.04656	-0.678	1.34244			-0.04656	0	1.224			-0.04656	0.452	1.51442
	-0.0465	0.536	1.4	1.404								-0.0465	1.6724	1.48605			-0.0465	-1.088	1.46961			-0.04654	0.4068	1.3334			-0.04654	-0.00377	1.224			-0.04654	1.1752	1.51042
	-0.04648	0.566	1.43	1.404								-0.04648	1.7176	1.4874			-0.04648	-1.04267	1.46802			-0.04653	0.3164	1.3334			-0.04653	0.01509	1.228			-0.04653	1.13	1.50743
	-0.04646	0.526	1.41	1.405								-0.04646	1.7176	1.48413			-0.04646	-1.04267	1.46892			-0.04651	0	1.33792			-0.04651	0.02137	1.228			-0.04651	-0.226	1.51144
	-0.04645	0.507	1.41	1.405								-0.04645	1.6724	1.48568			-0.04645	-1.088	1.47233			-0.0465	-0.7684	1.33792			-0.0465	0.01509	1.232			-0.0465	0.904	1.50714
	-0.04643	0.497	1.4	1.405								-0.04643	1.7176	1.48621			-0.04643	-1.088	1.47146			-0.04648	-0.7684	1.33792			-0.04648	-0.00377	1.232			-0.04648	-0.9944	1.5008
	-0.04642	0.517	1.42	1.405								-0.04642	1.6724	1.48294			-0.04642	-1.04267	1.4745			-0.04646	0.4068	1.3334			-0.04646	0	1.228			-0.04646	0.904	1.49868
	-0.0464	0.458	1.4	1.406								-0.0464	1.7176	1.47906			-0.0464	-1.04267	1.47468			-0.04645	-0.5876	1.32888			-0.04645	0	1.224			-0.04645	0.9944	1.50424
	-0.04638	0.468	1.39	1.405								-0.04638	1.7176	1.47456			-0.04638	-1.04267	1.472			-0.04643	0.4972	1.32888			-0.04643	0	1.224			-0.04643	0.2712	1.5026
	-0.04637	0.458	1.42	1.404								-0.04637	1.6724	1.47251			-0.04637	-1.088	1.47182			-0.04642	-0.0904	1.32888			-0.04642	0	1.224			-0.04642	1.0848	1.50015
	-0.04635	0.458	1.41	1.404								-0.04635	1.7176	1.46985			-0.04635	-1.13333	1.47414			-0.0464	0.8136	1.32888			-0.0464	0	1.224			-0.0464	1.13	1.49688
	-0.04634	0.429	1.39	1.405								-0.04634	1.6724	1.46658			-0.04634	-1.088	1.47359			-0.04638	-0.7232	1.32888			-0.04638	0	1.228			-0.04638	0.2712	1.49598
	-0.04632	0.439	1.4	1.406								-0.04632	1.6724	1.46895			-0.04632	-1.13333	1.4716			-0.04637	-0.678	1.32888			-0.04637	0	1.228			-0.04637	-0.4068	1.49467
	-0.0463	0.409	1.42	1.406								-0.0463	1.7176	1.46793			-0.0463	-1.13333	1.47093			-0.04635	-0.7232	1.32888			-0.04635	0.00377	1.228			-0.04635	0.8136	1.48698
	-0.04629	0.37	1.44	1.406								-0.04629	1.6724	1.47296			-0.04629	-1.088	1.47035			-0.04634	-0.2712	1.32888			-0.04634	-0.01509	1.224			-0.04634	-0.0452	1.48195
	-0.04627	0.39	1.39	1.404								-0.04627	1.7176	1.4782			-0.04627	-1.13333	1.46728			-0.04632	-0.3616	1.32888			-0.04632	-0.02137	1.224			-0.04632	-0.1356	1.47916
	-0.04626	0.36	1.4	1.404								-0.04626	1.7176	1.47779			-0.04626	-1.088	1.46447			-0.0463	-0.4068	1.32888			-0.0463	-0.01509	1.22			-0.0463	0.904	1.48767
	-0.04624	0.351	1.42	1.404								-0.04624	1.7176	1.47173			-0.04624	-1.088	1.46329			-0.04629	-0.0452	1.32888			-0.04629	0.00377	1.22			-0.04629	-0.1356	1.50162
	-0.04622	0.351	1.4	1.403								-0.04622	1.6724	1.47214			-0.04622	-1.13333	1.46375			-0.04627	-0.2712	1.3334			-0.04627	0.00377	1.224			-0.04627	0.6328	1.49986
	-0.04621	0.351	1.43	1.403								-0.04621	1.7176	1.46957			-0.04621	-1.13333	1.46306			-0.04626	0.0452	1.3334			-0.04626	-0.01509	1.224			-0.04626	0.678	1.50089
	-0.04619	0.321	1.42	1.404								-0.04619	1.6724	1.46678			-0.04619	-1.13333	1.46523			-0.04624	0.7232	1.3334			-0.04624	-0.02514	1.224			-0.04624	-0.8588	1.5015
	-0.04618	0.282	1.42	1.405								-0.04618	1.6724	1.46965			-0.04618	-1.13333	1.46749			-0.04622	0.1356	1.3334			-0.04622	0.00377	1.22			-0.04622	1.0848	1.5017
	-0.04616	0.292	1.41	1.405								-0.04616	1.6724	1.46871			-0.04616	-1.17867	1.46708			-0.04621	-0.0904	1.3334			-0.04621	0.01006	1.22			-0.04621	0.4068	1.5015
	-0.04614	0.273	1.41	1.406								-0.04614	1.7176	1.473			-0.04614	-1.17867	1.47075			-0.04619	-0.9492	1.3334			-0.04619	-0.00629	1.22			-0.04619	1.4012	1.49769
	-0.04613	0.253	1.4	1.406								-0.04613	1.7176	1.47934			-0.04613	-1.224	1.47452			-0.04618	0.452	1.3334			-0.04618	-0.01886	1.22			-0.04618	-0.452	1.49614
	-0.04611	0.243	1.4	1.406								-0.04611	1.6724	1.48147			-0.04611	-1.17867	1.47437			-0.04616	0.0904	1.3334			-0.04616	0.00377	1.224			-0.04616	0	1.49962
	-0.0461	0.214	1.4	1.406								-0.0461	1.6724	1.48842			-0.0461	-1.17867	1.47432			-0.04614	0.452	1.3334			-0.04614	0	1.224			-0.04614	-0.226	1.49561
	-0.04608	0.194	1.39	1.405								-0.04608	1.7176	1.49076			-0.04608	-1.224	1.47417			-0.04613	-0.2712	1.3334			-0.04613	0	1.228			-0.04613	1.0848	1.48996
	-0.04606	0.194	1.42	1.406								-0.04606	1.6724	1.4975			-0.04606	-1.224	1.47376			-0.04611	-0.7684	1.3334			-0.04611	0	1.228			-0.04611	-0.1356	1.4916
	-0.04605	0.204	1.4	1.406								-0.04605	-1.6724	1.49922			-0.04605	-1.224	1.4743			-0.0461	0.0904	1.3334			-0.0461	0	1.228			-0.0461	1.1752	1.49733
	-0.04603	0.175	1.38	1.405								-0.04603	-1.6724	1.49869			-0.04603	-1.26933	1.47162			-0.04608	-0.3616	1.3334			-0.04608	0.00377	1.232			-0.04608	-0.3164	1.51033
	-0.04602	0.165	1.4	1.404								-0.04602	-1.6724	1.4955			-0.04602	-1.26933	1.47108			-0.04606	0.9944	1.32888			-0.04606	-0.01509	1.232			-0.04606	1.4012	1.51852
	-0.046	0.165	1.41	1.402								-0.046	-1.6272	1.4955			-0.046	-1.26933	1.47126			-0.04605	-0.678	1.32436			-0.04605	-0.02137	1.236			-0.04605	-0.4972	1.51561
	-0.04598	0.136	1.4	1.404								-0.04598	-1.6724	1.4955			-0.04598	-1.31467	1.47216			-0.04603	-0.8136	1.32888			-0.04603	-0.01509	1.236			-0.04603	0.2712	1.5197
	-0.04597	0.136	1.39	1.405								-0.04597	-1.6272	1.49869			-0.04597	-1.31467	1.47379			-0.04602	-0.3164	1.3334			-0.04602	0.00377	1.236			-0.04602	1.356	1.52453
	-0.04595	0.107	1.39	1.406								-0.04595	-1.6272	1.49603			-0.04595	-1.31467	1.47614			-0.046	-0.6328	1.3334			-0.046	0	1.236			-0.046	1.2204	1.52105
	-0.04594	0.126	1.43	1.405								-0.04594	-1.6272	1.49697			-0.04594	-1.31467	1.47786			-0.04598	-0.1356	1.32888			-0.04598	0.00377	1.236			-0.04598	-0.4068	1.51872
	-0.04592	0.0968	1.41	1.405								-0.04592	-1.6272	1.49247			-0.04592	-1.31467	1.47895			-0.04597	0.7232	1.32888			-0.04597	-0.01509	1.236			-0.04597	0.1356	1.5053
	-0.0459	0.0479	1.4	1.406								-0.0459	-1.6272	1.48879			-0.0459	-1.31467	1.4794			-0.04595	0.9944	1.32888			-0.04595	-0.02137	1.236			-0.04595	1.2656	1.50236
	-0.04589	0.0675	1.42	1.406								-0.04589	-1.6272	1.48593			-0.04589	-1.36	1.47786			-0.04594	0.8136	1.3334			-0.04594	-0.01509	1.236			-0.04594	1.2656	1.50084
	-0.04587	0.0675	1.38	1.405								-0.04587	-1.6724	1.48707			-0.04587	-1.36	1.4771			-0.04592	-0.0904	1.3334			-0.04592	0.00377	1.236			-0.04592	-0.4972	1.4981
	-0.04586	0.0284	1.42	1.406								-0.04586	-1.6272	1.48319			-0.04586	-1.36	1.47589			-0.0459	0.0904	1.3334			-0.0459	0	1.232			-0.0459	-0.1356	1.4851
	-0.04584	0.00887	1.39	1.405								-0.04584	-1.6272	1.48372			-0.04584	-1.36	1.473			-0.04589	0.0904	1.33792			-0.04589	0.00377	1.232			-0.04589	0.3164	1.48338
	-0.04582	-0.000898	1.42	1.405								-0.04582	-1.6272	1.47963			-0.04582	-1.40533	1.47119			-0.04587	-0.4068	1.34244			-0.04587	-0.01509	1.232			-0.04587	-0.9944	1.48391
	-0.04581	-0.000898	1.41	1.406								-0.04581	-1.6272	1.48037			-0.04581	-1.40533	1.4691			-0.04586	0.6328	1.33792			-0.04586	-0.02137	1.232			-0.04586	0.904	1.4871
	-0.04579	-0.04	1.4	1.406								-0.04579	-1.6272	1.48008			-0.04579	-1.40533	1.46816			-0.04584	-1.0396	1.33792			-0.04584	-0.01131	1.232			-0.04584	-0.6328	1.4871
	-0.04578	-0.0204	1.4	1.405								-0.04578	-1.6272	1.47599			-0.04578	-1.40533	1.46572			-0.04582	-0.4068	1.33792			-0.04582	-0.00754	1.228			-0.04582	-1.1752	1.4871
	-0.04576	-0.0595	1.42	1.405								-0.04576	-1.6272	1.47435			-0.04576	-1.40533	1.46595			-0.04581	-0.1356	1.33792			-0.04581	-0.03646	1.228			-0.04581	-0.4972	1.49655
	-0.04574	-0.0497	1.39	1.404								-0.04574	-1.6272	1.47836			-0.04574	-1.40533	1.46628			-0.04579	-0.0904	1.34244			-0.04579	-0.03646	1.228			-0.04579	0.4972	1.49418
	-0.04573	-0.0693	1.38	1.403								-0.04573	-1.6272	1.47591			-0.04573	-1.40533	1.46688			-0.04578	-0.452	1.34696			-0.04578	-0.00754	1.224			-0.04578	1.0396	1.49221
	-0.04571	-0.0986	1.4	1.404								-0.04571	-1.6272	1.47644			-0.04571	-1.40533	1.46652			-0.04576	-0.1808	1.34696			-0.04576	-0.01131	1.22			-0.04576	0	1.49344
	-0.0457	-0.0986	1.4	1.402								-0.0457	-1.6272	1.47092			-0.0457	-1.40533	1.46519			-0.04574	0.0452	1.34696			-0.04574	-0.02137	1.22			-0.04574	0	1.48841
	-0.04568	-0.118	1.42	1.402								-0.04568	-1.582	1.46879			-0.04568	-1.40533	1.46833			-0.04573	0.5876	1.34696			-0.04573	-0.01131	1.22			-0.04573	1.2656	1.49561
	-0.04566	-0.118	1.4	1.401								-0.04566	-1.6272	1.46728			-0.04566	-1.40533	1.46773			-0.04571	1.0396	1.34696			-0.04571	-0.01131	1.216			-0.04571	-0.226	1.49058
	-0.04565	-0.128	1.42	1.401								-0.04565	-1.6272	1.46359			-0.04565	-1.40533	1.46881			-0.0457	-0.1808	1.34696			-0.0457	-0.02137	1.212			-0.0457	1.0396	1.4918
	-0.04563	-0.128	1.41	1.404								-0.04563	-1.6272	1.45774			-0.04563	-1.40533	1.46881			-0.04568	-0.4972	1.34696			-0.04568	-0.01509	1.208			-0.04568	-0.3164	1.48677
	-0.04562	-0.177	1.4	1.404								-0.04562	-1.6272	1.45877			-0.04562	-1.40533	1.46632			-0.04566	0.5876	1.34696			-0.04566	0.00377	1.208			-0.04566	-0.9492	1.49078
	-0.0456	-0.157	1.41	1.405								-0.0456	-1.6272	1.45721			-0.0456	-1.40533	1.46809			-0.04565	-0.904	1.34696			-0.04565	0.00377	1.212			-0.04565	0.904	1.4916
	-0.04558	-0.206	1.42	1.404								-0.04558	-1.6272	1.46531			-0.04558	-1.40533	1.46872			-0.04563	-0.5424	1.35148			-0.04563	-0.01509	1.212			-0.04563	1.1752	1.49242
	-0.04557	-0.245	1.39	1.405								-0.04557	-1.6272	1.46777			-0.04557	-1.40533	1.46963			-0.04562	-1.13	1.34696			-0.04562	-0.0176	1.212			-0.04562	0.8588	1.49324
	-0.04555	-0.226	1.42	1.405								-0.04555	-1.6272	1.46458			-0.04555	-1.45067	1.46945			-0.0456	0.7232	1.33792			-0.0456	-0.03017	1.216			-0.0456	0.4068	1.49405
	-0.04554	-0.265	1.39	1.406								-0.04554	-1.6272	1.46785			-0.04554	-1.40533	1.47095			-0.04558	-0.8588	1.33792			-0.04558	-0.0176	1.22			-0.04558	1.2656	1.49168
	-0.04552	-0.265	1.41	1.406								-0.04552	-1.6272	1.47758			-0.04552	-1.40533	1.47014			-0.04557	0.5424	1.3334			-0.04557	-0.01509	1.22			-0.04557	1.3108	1.4889
	-0.0455	-0.226	1.43	1.405								-0.0455	-1.6272	1.48167			-0.0455	-1.40533	1.467			-0.04555	-0.5424	1.3334			-0.04555	0	1.22			-0.04555	1.582	1.48837
	-0.04549	-0.284	1.38	1.404								-0.04549	-1.582	1.48012			-0.04549	-1.40533	1.46414			-0.04554	-0.3616	1.3334			-0.04554	0.01509	1.224			-0.04554	-0.8136	1.49594
	-0.04547	-0.274	1.42	1.402								-0.04547	-1.582	1.48196			-0.04547	-1.40533	1.46556			-0.04552	0.678	1.3334			-0.04552	0.02514	1.228			-0.04552	0.5876	1.50228
	-0.04546	-0.313	1.4	1.402								-0.04546	-1.6272	1.47775			-0.04546	-1.40533	1.46724			-0.0455	-0.7232	1.3334			-0.0455	0	1.232			-0.0455	0.9492	1.50739
	-0.04544	-0.323	1.41	1.402								-0.04544	-1.6272	1.47333			-0.04544	-1.40533	1.46661			-0.04549	0.9944	1.3334			-0.04549	-0.02514	1.236			-0.04549	1.6272	1.50502
	-0.04542	-0.333	1.4	1.404								-0.04542	-1.6272	1.47149			-0.04542	-1.40533	1.46643			-0.04547	-0.3164	1.3334			-0.04547	-0.01509	1.232			-0.04547	-1.2204	1.51046
	-0.04541	-0.333	1.4	1.402								-0.04541	-1.6272	1.46903			-0.04541	-1.40533	1.46529			-0.04546	0.9944	1.3334			-0.04546	0.00754	1.232			-0.04546	1.4012	1.51148
	-0.04539	-0.372	1.41	1.402								-0.04539	-1.582	1.46903			-0.04539	-1.40533	1.46583			-0.04544	1.13	1.3334			-0.04544	-0.01131	1.232			-0.04544	1.3108	1.51128
	-0.04538	-0.372	1.42	1.402								-0.04538	-1.582	1.47468			-0.04538	-1.40533	1.46664			-0.04542	-0.2712	1.3334			-0.04542	-0.03646	1.228			-0.04542	1.582	1.50984
	-0.04536	-0.382	1.41	1.403								-0.04536	-1.582	1.48012			-0.04536	-1.40533	1.46632			-0.04541	0	1.3334			-0.04541	-0.03269	1.228			-0.04541	-0.904	1.50718
	-0.04534	-0.401	1.43	1.404								-0.04534	-1.6272	1.47632			-0.04534	-1.40533	1.47026			-0.04539	-0.452	1.33792			-0.04539	-0.0264	1.228			-0.04539	0.5424	1.5033
	-0.04533	-0.411	1.42	1.404								-0.04533	-1.6272	1.47231			-0.04533	-1.40533	1.47171			-0.04538	0.9944	1.33792			-0.04538	-0.0176	1.228			-0.04538	-0.8136	1.49819
	-0.04531	-0.411	1.39	1.404								-0.04531	-1.6272	1.47713			-0.04531	-1.40533	1.47207			-0.04536	0.1808	1.33792			-0.04536	-0.01509	1.228			-0.04536	0.3616	1.49185
	-0.0453	-0.411	1.39	1.404								-0.0453	-1.582	1.47857			-0.0453	-1.40533	1.46994			-0.04534	-0.678	1.33792			-0.04534	0.00377	1.224			-0.04534	1.4012	1.49054
	-0.04528	-0.44	1.4	1.403								-0.04528	-1.582	1.47979			-0.04528	-1.45067	1.46789			-0.04533	-0.0452	1.33792			-0.04533	0	1.224			-0.04533	-0.5424	1.48522
	-0.04526	-0.44	1.41	1.403								-0.04526	-1.582	1.47775			-0.04526	-1.40533	1.46994			-0.04531	-0.8588	1.33792			-0.04531	0.00377	1.224			-0.04531	0.904	1.48841
	-0.04525	-0.509	1.4	1.403								-0.04525	-1.6272	1.47869			-0.04525	-1.40533	1.47207			-0.0453	1.1752	1.33792			-0.0453	-0.01509	1.228			-0.0453	1.4012	1.49107
	-0.04523	-0.499	1.42	1.403								-0.04523	-1.582	1.47038			-0.04523	-1.40533	1.4703			-0.04528	-0.7684	1.3334			-0.04528	-0.02137	1.228			-0.04528	-0.7684	1.49332
	-0.04522	-0.489	1.43	1.402								-0.04522	-1.582	1.46813			-0.04522	-1.45067	1.47003			-0.04526	0.8136	1.3334			-0.04526	-0.01509	1.224			-0.04526	1.4916	1.49516
	-0.0452	-0.431	1.42	1.401								-0.0452	-1.6272	1.46875			-0.0452	-1.40533	1.46849			-0.04525	-0.4068	1.33792			-0.04525	0.00377	1.228			-0.04525	-1.0848	1.49659
	-0.04518	-0.538	1.37	1.401								-0.04518	-1.6272	1.46916			-0.04518	-1.40533	1.46704			-0.04523	0.904	1.33792			-0.04523	0	1.228			-0.04523	-0.3616	1.49761
	-0.04517	-0.519	1.41	1.402								-0.04517	-1.582	1.46936			-0.04517	-1.40533	1.46704			-0.04522	0.5876	1.33792			-0.04522	0	1.228			-0.04522	1.13	1.49504
	-0.04515	-0.567	1.39	1.404								-0.04515	-1.6272	1.47243			-0.04515	-1.40533	1.46572			-0.0452	-0.3616	1.33792			-0.0452	0	1.228			-0.0452	-1.1752	1.4979
	-0.04514	-0.567	1.42	1.405								-0.04514	-1.582	1.47529			-0.04514	-1.40533	1.46708			-0.04518	0.904	1.33792			-0.04518	0	1.224			-0.04518	-1.2204	1.49994
	-0.04512	-0.597	1.4	1.406								-0.04512	-1.582	1.47488			-0.04512	-1.40533	1.4697			-0.04517	0.2712	1.33792			-0.04517	0	1.228			-0.04517	0.8588	1.50117
	-0.0451	-0.616	1.4	1.408								-0.0451	-1.582	1.47427			-0.0451	-1.40533	1.47224			-0.04515	0.1356	1.33792			-0.04515	0	1.228			-0.04515	-0.3616	1.49839
	-0.04509	-0.597	1.4	1.407								-0.04509	-1.582	1.47652			-0.04509	-1.45067	1.47191			-0.04514	-0.0904	1.33792			-0.04514	0	1.22			-0.04514	1.2204	1.50064
	-0.04507	-0.606	1.4	1.407								-0.04507	-1.582	1.47537			-0.04507	-1.40533	1.47272			-0.04512	0.452	1.34244			-0.04512	0	1.22			-0.04512	0.904	1.50166
	-0.04506	-0.645	1.41	1.407								-0.04506	-1.582	1.47987			-0.04506	-1.40533	1.47327			-0.0451	0.5876	1.34696			-0.0451	0	1.22			-0.0451	1.2656	1.50146
	-0.04504	-0.626	1.42	1.406								-0.04504	-1.582	1.48376			-0.04504	-1.40533	1.47631			-0.04509	-0.6328	1.34696			-0.04509	0	1.224			-0.04509	0.4972	1.50003
	-0.04502	-0.616	1.39	1.406								-0.04502	-1.582	1.48077			-0.04502	-1.40533	1.47508			-0.04507	0.5876	1.34696			-0.04507	0	1.224			-0.04507	1.4012	1.50363
	-0.04501	-0.665	1.43	1.405								-0.04501	-1.582	1.47677			-0.04501	-1.40533	1.47357			-0.04506	-0.8136	1.34696			-0.04506	0	1.22			-0.04506	0.3616	1.50322
	-0.04499	-0.685	1.41	1.404								-0.04499	-1.582	1.47758			-0.04499	-1.40533	1.47439			-0.04504	0.226	1.34696			-0.04504	0.00377	1.22			-0.04504	1.1752	1.50199
	-0.04498	-0.685	1.4	1.404								-0.04498	-1.5368	1.48323			-0.04498	-1.40533	1.47475			-0.04502	0.2712	1.34696			-0.04502	-0.01509	1.22			-0.04502	1.6272	1.49675
	-0.04496	-0.704	1.4	1.403								-0.04496	-1.582	1.48785			-0.04496	-1.40533	1.47189			-0.04501	-0.226	1.34696			-0.04501	-0.02514	1.224			-0.04501	-0.8136	1.49655
	-0.04494	-0.724	1.41	1.403								-0.04494	-1.5368	1.48241			-0.04494	-1.40533	1.47258			-0.04499	-0.904	1.34696			-0.04499	0	1.22			-0.04499	-0.1356	1.49512
	-0.04493	-0.724	1.43	1.402								-0.04493	-1.582	1.4854			-0.04493	-1.40533	1.47281			-0.04498	-0.4068	1.34244			-0.04498	0.02514	1.22			-0.04498	0.6328	1.49872
	-0.04491	-0.733	1.42	1.405								-0.04491	-1.5368	1.48458			-0.04491	-1.40533	1.47278			-0.04496	-0.5424	1.34244			-0.04496	0.01509	1.224			-0.04496	1.2656	1.49512
	-0.0449	-0.733	1.44	1.406								-0.0449	-1.582	1.47996			-0.0449	-1.40533	1.47124			-0.04494	-0.8588	1.33792			-0.04494	-0.00377	1.224			-0.04494	-0.0904	1.49655
	-0.04488	-0.782	1.39	1.406								-0.04488	-1.582	1.47431			-0.04488	-1.40533	1.47238			-0.04493	-0.1808	1.33792			-0.04493	0	1.224			-0.04493	1.5368	1.49675
	-0.04486	-0.772	1.42	1.405								-0.04486	-1.5368	1.47349			-0.04486	-1.40533	1.47084			-0.04491	-0.9492	1.33792			-0.04491	0	1.224			-0.04491	1.4012	1.50518
	-0.04485	-0.724	1.39	1.404								-0.04485	-1.582	1.4775			-0.04485	-1.40533	1.47081			-0.0449	0.3616	1.3334			-0.0449	0	1.224			-0.0449	1.13	1.50375
	-0.04483	-0.802	1.42	1.403								-0.04483	-1.582	1.4773			-0.04483	-1.40533	1.46827			-0.04488	-1.0396	1.3334			-0.04488	0	1.228			-0.04488	0.7232	1.50191
	-0.04482	-0.831	1.41	1.404								-0.04482	-1.5368	1.47914			-0.04482	-1.40533	1.46742			-0.04486	0.5424	1.3334			-0.04486	-0.0264	1.224			-0.04486	1.0396	1.50285
	-0.0448	-0.802	1.39	1.404								-0.0448	-1.582	1.47677			-0.0448	-1.40533	1.46284			-0.04485	-0.9492	1.3334			-0.04485	0.03394	1.224			-0.04485	0.1356	1.49434
	-0.04478	-0.811	1.42	1.404								-0.04478	-1.5368	1.48241			-0.04478	-1.40533	1.46271			-0.04483	-1.2656	1.32888			-0.04483	0.34571	1.224			-0.04483	0.3164	1.49168
	-0.04477	-0.929	1.4	1.404								-0.04477	-1.5368	1.48384			-0.04477	-1.40533	1.46163			-0.04482	0.7684	1.32888			-0.04482	0.8096	1.228			-0.04482	0.452	1.48861
	-0.04475	-0.811	1.44	1.404								-0.04475	-1.5368	1.49051			-0.04475	-1.40533	1.46235			-0.0448	0.7684	1.3334			-0.0448	1.02583	1.228			-0.0448	1.2656	1.48195
	-0.04474	-0.831	1.42	1.406								-0.04474	-1.582	1.48711			-0.04474	-1.40533	1.46353			-0.04478	-1.2204	1.3334			-0.04478	0.73291	1.228			-0.04478	-0.8588	1.48698
	-0.04472	-0.87	1.41	1.404								-0.04472	-1.5368	1.4827			-0.04472	-1.36	1.46657			-0.04477	0.2712	1.3334			-0.04477	0.02891	1.228			-0.04477	-0.9492	1.4916
	-0.0447	-0.89	1.42	1.404								-0.0447	-1.582	1.4863			-0.0447	-1.40533	1.46606			-0.04475	-0.1356	1.3334			-0.04475	-0.71783	1.228			-0.04475	1.356	1.48996
	-0.04469	-0.899	1.4	1.403								-0.04469	-1.5368	1.48261			-0.04469	-1.40533	1.46601			-0.04474	-0.7232	1.3334			-0.04474	-1.13646	1.228			-0.04474	0.8588	1.48833
	-0.04467	-0.88	1.42	1.404								-0.04467	-1.5368	1.4811			-0.04467	-1.40533	1.46764			-0.04472	1.1752	1.33792			-0.04472	-0.97806	1.228			-0.04472	1.1752	1.49295
	-0.04466	-0.919	1.42	1.405								-0.04466	-1.5368	1.47897			-0.04466	-1.40533	1.46954			-0.0447	0.1808	1.33792			-0.0447	-0.28914	1.224			-0.0447	-0.1356	1.4916
	-0.04464	-0.909	1.42	1.406								-0.04464	-1.5368	1.47664			-0.04464	-1.36	1.4703			-0.04469	0.6328	1.33792			-0.04469	0.57829	1.228			-0.04469	-0.1356	1.49332
	-0.04462	-0.938	1.42	1.407								-0.04462	-1.5368	1.47452			-0.04462	-1.36	1.47256			-0.04467	-1.0848	1.33792			-0.04467	1.19554	1.224			-0.04467	-0.0904	1.49463
	-0.04461	-0.987	1.41	1.406								-0.04461	-1.5368	1.46674			-0.04461	-1.36	1.47356			-0.04466	0.3164	1.34696			-0.04466	1.2232	1.224			-0.04466	1.7176	1.49831
	-0.04459	-0.929	1.42	1.406								-0.04459	-1.5368	1.46278			-0.04459	-1.36	1.47329			-0.04464	-0.904	1.34696			-0.04464	0.66377	1.224			-0.04464	1.4464	1.50117
	-0.04458	-0.958	1.4	1.406								-0.04458	-1.5368	1.45983			-0.04458	-1.36	1.47033			-0.04462	-0.678	1.34696			-0.04462	-0.28286	1.224			-0.04462	1.0396	1.49377
	-0.04456	-0.978	1.44	1.406								-0.04456	-1.5368	1.45832			-0.04456	-1.36	1.47148			-0.04461	-0.226	1.35148			-0.04461	-1.09874	1.224			-0.04461	-0.452	1.49724
	-0.04454	-1.01	1.42	1.403								-0.04454	-1.5368	1.4492			-0.04454	-1.40533	1.46852			-0.04459	-1.1752	1.35148			-0.04459	-1.39291	1.22			-0.04459	1.356	1.50215
	-0.04453	-0.987	1.39	1.402								-0.04453	-1.5368	1.45095			-0.04453	-1.40533	1.46967			-0.04458	0.4972	1.35148			-0.04458	-0.98937	1.22			-0.04458	1.4464	1.50543
	-0.04451	-1.02	1.44	1.403								-0.04451	-1.5368	1.4483			-0.04451	-1.40533	1.4709			-0.04456	-0.3164	1.35148			-0.04456	-0.06914	1.216			-0.04456	0.0904	1.51013
	-0.0445	-1.03	1.42	1.404								-0.0445	-1.5368	1.45067			-0.0445	-1.40533	1.46963			-0.04454	0.4972	1.35148			-0.04454	0.93783	1.216			-0.04454	1.7176	1.51627
	-0.04448	-0.997	1.38	1.404								-0.04448	-1.4916	1.45529			-0.04448	-1.45067	1.46728			-0.04453	-0.0904	1.35148			-0.04453	1.50983	1.22			-0.04453	1.6272	1.51451
	-0.04446	-0.997	1.42	1.404								-0.04446	-1.4916	1.45631			-0.04446	-1.45067	1.46661			-0.04451	0.452	1.35148			-0.04451	1.34514	1.22			-0.04451	0.8136	1.51389
	-0.04445	-1.04	1.42	1.404								-0.04445	-1.5368	1.45693			-0.04445	-1.496	1.46498			-0.0445	-0.1808	1.35148			-0.0445	0.49406	1.224			-0.0445	0.6328	1.51123
	-0.04443	-0.997	1.42	1.404								-0.04443	-1.5368	1.45713			-0.04443	-1.496	1.46239			-0.04448	-1.1752	1.34244			-0.04448	-0.64114	1.224			-0.04448	1.356	1.50653
	-0.04442	-1.03	1.43	1.404								-0.04442	-1.5368	1.45693			-0.04442	-1.496	1.46284			-0.04446	-0.4068	1.33792			-0.04446	-1.43189	1.224			-0.04446	-0.904	1.50604
	-0.0444	-1.08	1.42	1.405								-0.0444	-1.4916	1.45312			-0.0444	-1.54133	1.46492			-0.04445	0.1356	1.3334			-0.04445	-1.52617	1.22			-0.04445	0.7684	1.50698
	-0.04438	-1.1	1.42	1.405								-0.04438	-1.4916	1.45157			-0.04438	-1.54133	1.46728			-0.04443	0.7684	1.32436			-0.04443	-0.84857	1.22			-0.04443	1.13	1.5035
	-0.04437	-1.08	1.38	1.405								-0.04437	-1.5368	1.45185			-0.04437	-1.54133	1.46713			-0.04442	-0.6328	1.32888			-0.04442	0.30423	1.224			-0.04442	1.0396	1.4988
	-0.04435	-1.11	1.41	1.404								-0.04435	-1.5368	1.45676			-0.04435	-1.58667	1.46849			-0.0444	-0.4068	1.32888			-0.0444	1.31749	1.224			-0.0444	-0.4972	1.49287
	-0.04434	-1.1	1.39	1.404								-0.04434	-1.4916	1.46004			-0.04434	-1.58667	1.46994			-0.04438	0.1808	1.32888			-0.04438	1.67326	1.228			-0.04438	0.3164	1.49197
	-0.04432	-1.11	1.41	1.404								-0.04432	-1.4916	1.45848			-0.04432	-1.632	1.47148			-0.04437	-0.5424	1.32888			-0.04437	1.20057	1.228			-0.04437	1.5368	1.49332
	-0.0443	-1.12	1.39	1.404								-0.0443	-1.5368	1.4674			-0.0443	-1.632	1.47452			-0.04435	0.0452	1.32888			-0.04435	0.1056	1.228			-0.04435	-0.5424	1.49107
	-0.04429	-1.14	1.39	1.405								-0.04429	-1.4916	1.47149			-0.04429	-1.632	1.47506			-0.04434	-0.7684	1.32888			-0.04434	-1.03086	1.228			-0.04434	0.8136	1.48522
	-0.04427	-1.14	1.41	1.405								-0.04427	-1.4916	1.47075			-0.04427	-1.67733	1.4731			-0.04432	-1.0396	1.32888			-0.04432	-1.65189	1.224			-0.04432	0.7684	1.49107
	-0.04426	-1.15	1.42	1.404								-0.04426	-1.4916	1.47423			-0.04426	-1.632	1.47265			-0.0443	1.3108	1.32888			-0.0443	-1.45326	1.224			-0.0443	-0.0904	1.49332
	-0.04424	-1.16	1.41	1.402								-0.04424	-1.5368	1.47247			-0.04424	-1.67733	1.47093			-0.04429	0.8588	1.3334			-0.04429	-0.54937	1.224			-0.04429	-0.3164	1.49516
	-0.04422	-1.18	1.44	1.404								-0.04422	-1.4916	1.47452			-0.04422	-1.632	1.46653			-0.04427	1.2656	1.33792			-0.04427	0.70274	1.228			-0.04427	0.1808	1.49659
	-0.04421	-1.18	1.4	1.405								-0.04421	-1.4916	1.47092			-0.04421	-1.58667	1.46481			-0.04426	0.5876	1.34244			-0.04426	1.54629	1.228			-0.04426	0.5424	1.49761
	-0.04419	-1.18	1.4	1.406								-0.04419	-1.4916	1.46752			-0.04419	-1.54133	1.46436			-0.04424	-1.2656	1.3334			-0.04424	1.63931	1.224			-0.04424	-0.0904	1.49823
	-0.04418	-1.21	1.41	1.406								-0.04418	-1.4916	1.46711			-0.04418	-1.45067	1.46518			-0.04422	-0.4068	1.3334			-0.04422	0.94789	1.224			-0.04422	0.452	1.49843
	-0.04416	-1.17	1.4	1.405								-0.04416	-1.4916	1.46969			-0.04416	-1.31467	1.46726			-0.04421	-0.4972	1.3334			-0.04421	-0.27909	1.22			-0.04421	-0.1808	1.50142
	-0.04414	-1.2	1.38	1.406								-0.04414	-1.4916	1.46928			-0.04414	-1.17867	1.46784			-0.04419	0.3164	1.3334			-0.04419	-1.32377	1.22			-0.04419	1.6272	1.49814
	-0.04413	-1.23	1.41	1.405								-0.04413	-1.4916	1.47533			-0.04413	-1.088	1.47091			-0.04418	-0.0904	1.3334			-0.04418	-1.71851	1.22			-0.04418	-0.3616	1.49487
	-0.04411	-1.24	1.41	1.405								-0.04411	-1.4916	1.47574			-0.04411	-0.90667	1.47372			-0.04416	0.5424	1.3334			-0.04416	-1.25463	1.22			-0.04416	0.3616	1.4916
	-0.0441	-1.15	1.41	1.404								-0.0441	-1.4916	1.4737			-0.0441	-0.72533	1.47767			-0.04414	-1.0848	1.3334			-0.04414	-0.16469	1.22			-0.04414	0.0452	1.49152
	-0.04408	-1.25	1.39	1.405								-0.04408	-1.4916	1.47227			-0.04408	-0.544	1.47875			-0.04413	0.7684	1.33792			-0.04413	1.04971	1.216			-0.04413	0.678	1.48559
	-0.04406	-1.23	1.4	1.404								-0.04406	-1.4916	1.46826			-0.04406	-0.408	1.47698			-0.04411	-0.8588	1.33792			-0.04411	1.70217	1.216			-0.04411	1.6272	1.48006
	-0.04405	-1.26	1.37	1.403								-0.04405	-1.4916	1.46445			-0.04405	-0.22667	1.47493			-0.0441	-0.0904	1.33792			-0.0441	1.54629	1.212			-0.0441	-0.1808	1.4844
	-0.04403	-1.27	1.4	1.404								-0.04403	-1.4916	1.46989			-0.04403	-0.09067	1.47662			-0.04408	0.4068	1.33792			-0.04408	0.63611	1.212			-0.04408	0.1356	1.48051
	-0.04402	-1.27	1.41	1.404								-0.04402	-1.4916	1.46609			-0.04402	0.136	1.47526			-0.04406	0.5876	1.34244			-0.04406	-0.63989	1.216			-0.04406	-0.8136	1.47786
	-0.044	-1.28	1.42	1.403								-0.044	-1.4916	1.46834			-0.044	0.31733	1.47086			-0.04405	-0.226	1.34244			-0.04405	-1.53874	1.216			-0.04405	-0.2712	1.47642
	-0.04398	-1.27	1.39	1.402								-0.04398	-1.4464	1.46719			-0.04398	0.49867	1.47019			-0.04403	0.0904	1.33792			-0.04403	-1.65817	1.22			-0.04403	1.1752	1.47622
	-0.04397	-1.28	1.41	1.401								-0.04397	-1.1752	1.47488			-0.04397	0.68	1.46784			-0.04402	-0.0904	1.3334			-0.04402	-0.96549	1.22			-0.04402	0.9944	1.47405
	-0.04395	-1.28	1.41	1.403								-0.04395	1.5368	1.48237			-0.04395	0.86133	1.46657			-0.044	0	1.3334			-0.044	0.24514	1.22			-0.044	1.2204	1.47896
	-0.04394	-1.3	1.4	1.405								-0.04394	1.5368	1.48061			-0.04394	1.04267	1.4678			-0.04398	1.0848	1.3334			-0.04398	1.32126	1.22			-0.04398	1.4012	1.48469
	-0.04392	-1.33	1.42	1.407								-0.04392	1.4916	1.48184			-0.04392	1.224	1.46753			-0.04397	-0.8588	1.3334			-0.04397	1.72103	1.224			-0.04397	0.1808	1.48497
	-0.0439	-1.31	1.4	1.406								-0.0439	1.4916	1.48605			-0.0439	1.36	1.46852			-0.04395	0.2712	1.3334			-0.04395	1.27726	1.228			-0.04395	-0.4068	1.48567
	-0.04389	-1.33	1.4	1.405								-0.04389	1.4916	1.48102			-0.04389	1.54133	1.47079			-0.04394	0.452	1.3334			-0.04394	0.22	1.224			-0.04394	1.2204	1.49262
	-0.04387	-1.31	1.44	1.405								-0.04387	1.4916	1.47897			-0.04387	1.632	1.47155			-0.04392	0.8588	1.3334			-0.04392	-0.94789	1.228			-0.04392	1.0848	1.50277
	-0.04386	-1.34	1.41	1.406								-0.04386	1.5368	1.47047			-0.04386	1.67733	1.47345			-0.0439	0.3616	1.32888			-0.0439	-1.59531	1.228			-0.0439	0.226	1.5008
	-0.04384	-1.36	1.37	1.405								-0.04384	1.4916	1.47079			-0.04384	1.72267	1.47372			-0.04389	-1.1752	1.3334			-0.04389	-1.44697	1.228			-0.04389	-0.0904	1.50203
	-0.04382	-1.36	1.4	1.404								-0.04382	1.4916	1.47092			-0.04382	1.67733	1.47372			-0.04387	1.1752	1.3334			-0.04387	-0.59337	1.224			-0.04387	1.4916	1.50326
	-0.04381	-1.35	1.42	1.405								-0.04381	1.4916	1.47124			-0.04381	1.67733	1.47481			-0.04386	0.3616	1.33792			-0.04386	0.59337	1.224			-0.04386	1.4916	1.49504
	-0.04379	-1.33	1.39	1.406								-0.04379	1.4916	1.46274			-0.04379	1.67733	1.47562			-0.04384	0.1356	1.34244			-0.04384	1.45074	1.224			-0.04384	1.6724	1.49545
	-0.04378	-1.34	1.42	1.407								-0.04378	1.4464	1.46388			-0.04378	1.67733	1.47481			-0.04382	1.1752	1.34244			-0.04382	1.57646	1.224			-0.04382	-0.0452	1.49504
	-0.04376	-1.42	1.43	1.406								-0.04376	1.4916	1.46245			-0.04376	1.58667	1.47372			-0.04381	1.356	1.34244			-0.04381	0.92651	1.224			-0.04381	-0.226	1.49381
	-0.04374	-1.38	1.39	1.405								-0.04374	1.4916	1.4647			-0.04374	1.496	1.47236			-0.04379	0.9492	1.34244			-0.04379	-0.16846	1.224			-0.04379	1.2656	1.49176
	-0.04373	-1.4	1.4	1.405								-0.04373	1.4916	1.46756			-0.04373	1.36	1.47214			-0.04378	-1.356	1.34244			-0.04378	-1.1352	1.224			-0.04378	1.0396	1.49516
	-0.04371	-1.37	1.42	1.405								-0.04371	1.4464	1.46478			-0.04371	1.224	1.47043			-0.04376	-1.0396	1.34244			-0.04376	-1.49223	1.228			-0.04376	0.9944	1.49495
	-0.0437	-1.39	1.4	1.405								-0.0437	1.4464	1.47165			-0.0437	1.04267	1.46862			-0.04374	0.452	1.34244			-0.04374	-1.11006	1.224			-0.04374	-0.5876	1.49434
	-0.04368	-1.37	1.39	1.404								-0.04368	1.4464	1.47288			-0.04368	0.90667	1.46813			-0.04373	-1.2656	1.34696			-0.04373	-0.22	1.224			-0.04373	-0.1356	1.49332
	-0.04366	-1.38	1.41	1.402								-0.04366	1.4464	1.46846			-0.04366	0.72533	1.46773			-0.04371	1.4464	1.34244			-0.04371	0.78069	1.224			-0.04371	0.9944	1.49814
	-0.04365	-1.4	1.4	1.402								-0.04365	1.4916	1.47051			-0.04365	0.544	1.46619			-0.0437	0.8136	1.34244			-0.0437	1.36274	1.228			-0.0437	0.3616	1.49659
	-0.04363	-1.39	1.42	1.403								-0.04363	1.4464	1.47276			-0.04363	0.408	1.46769			-0.04368	0.3616	1.34244			-0.04368	1.26846	1.228			-0.04368	0.678	1.49144
	-0.04362	-1.39	1.42	1.404								-0.04362	1.4464	1.47521			-0.04362	0.22667	1.46688			-0.04366	-1.4916	1.34244			-0.04366	0.5456	1.224			-0.04366	-0.2712	1.49769
	-0.0436	-1.38	1.39	1.404								-0.0436	1.4464	1.47787			-0.0436	0	1.46375			-0.04365	-1.4012	1.33792			-0.04365	-0.42491	1.224			-0.04365	-0.7684	1.49688
	-0.04358	-1.43	1.42	1.406								-0.04358	1.4464	1.47767			-0.04358	-0.22667	1.46507			-0.04363	0.7232	1.33792			-0.04363	-1.15029	1.224			-0.04363	1.6272	1.49205
	-0.04357	-1.43	1.43	1.407								-0.04357	1.4464	1.47141			-0.04357	-0.36267	1.46543			-0.04362	1.13	1.3334			-0.04362	-1.25337	1.224			-0.04362	-0.0452	1.49851
	-0.04355	-1.44	1.39	1.406								-0.04355	1.4464	1.47439			-0.04355	-0.58933	1.46483			-0.0436	-0.4972	1.32888			-0.0436	-0.74423	1.22			-0.0436	0.9492	1.49778
	-0.04354	-1.42	1.4	1.407								-0.04354	1.4464	1.47133			-0.04354	-0.77067	1.46451			-0.04358	-0.8588	1.32436			-0.04358	0.09554	1.22			-0.04358	1.356	1.50207
	-0.04352	-1.44	1.39	1.406								-0.04352	1.4464	1.46846			-0.04352	-0.952	1.46704			-0.04357	0	1.32436			-0.04357	0.84983	1.22			-0.04357	1.582	1.50514
	-0.0435	-1.44	1.38	1.405								-0.0435	1.4464	1.47206			-0.0435	-1.13333	1.46967			-0.04355	0.8136	1.32436			-0.04355	1.17291	1.22			-0.04355	-0.0452	1.50698
	-0.04349	-1.44	1.39	1.405								-0.04349	1.4464	1.46683			-0.04349	-1.26933	1.46961			-0.04354	0.678	1.32888			-0.04354	0.89006	1.22			-0.04354	-0.452	1.50759
	-0.04347	-1.44	1.4	1.405								-0.04347	1.4464	1.47124			-0.04347	-1.40533	1.47224			-0.04352	0.904	1.32888			-0.04352	0.18731	1.22			-0.04352	1.4464	1.50698
	-0.04346	-1.44	1.39	1.403								-0.04346	1.4464	1.46683			-0.04346	-1.496	1.47336			-0.0435	-0.4972	1.32888			-0.0435	-0.54937	1.22			-0.0435	1.7628	1.50514
	-0.04344	-1.47	1.41	1.402								-0.04344	1.4464	1.4658			-0.04344	-1.58667	1.47421			-0.04349	1.1752	1.32888			-0.04349	-0.96423	1.224			-0.04349	1.7176	1.50207
	-0.04342	-1.48	1.42	1.403								-0.04342	1.4464	1.46498			-0.04342	-1.632	1.47461			-0.04347	-0.0904	1.3334			-0.04347	-0.89383	1.224			-0.04347	-0.7684	1.49778
	-0.04341	-1.46	1.4	1.401								-0.04341	1.4464	1.46744			-0.04341	-1.632	1.47855			-0.04346	1.1752	1.3334			-0.04346	-0.38846	1.224			-0.04346	-0.1356	1.49851
	-0.04339	-1.46	1.42	1.402								-0.04339	1.4464	1.46691			-0.04339	-1.632	1.47928			-0.04344	-0.6328	1.33792			-0.04344	0.28914	1.224			-0.04344	-0.1808	1.5015
	-0.04338	-1.46	1.42	1.403								-0.04338	1.4464	1.47243			-0.04338	-1.67733	1.47819			-0.04342	-1.356	1.34244			-0.04342	0.78069	1.228			-0.04342	1.7628	1.49463
	-0.04336	-1.44	1.39	1.404								-0.04336	1.4012	1.47775			-0.04336	-1.632	1.47665			-0.04341	1.3108	1.34696			-0.04341	0.85737	1.228			-0.04341	1.7628	1.48694
	-0.04334	-1.48	1.39	1.405								-0.04334	1.4012	1.47979			-0.04334	-1.67733	1.47466			-0.04339	0.0452	1.34696			-0.04339	0.52046	1.232			-0.04339	0.8588	1.49054
	-0.04333	-1.46	1.41	1.405								-0.04333	1.4012	1.48163			-0.04333	-1.67733	1.47222			-0.04338	-0.3164	1.34244			-0.04338	-0.03269	1.232			-0.04338	1.3108	1.49013
	-0.04331	-1.46	1.42	1.405								-0.04331	1.4012	1.48008			-0.04331	-1.632	1.47209			-0.04336	-0.1356	1.34244			-0.04336	-0.52423	1.232			-0.04336	1.4012	1.49516
	-0.0433	-1.47	1.44	1.404								-0.0433	1.4464	1.4811			-0.0433	-1.67733	1.47028			-0.04334	1.2656	1.34244			-0.04334	-0.72537	1.232			-0.04334	1.0848	1.49659
	-0.04328	-1.49	1.42	1.405								-0.04328	1.4012	1.4847			-0.04328	-1.632	1.46956			-0.04333	-0.4068	1.34244			-0.04333	-0.56069	1.228			-0.04333	1.582	1.49761
	-0.04326	-1.49	1.41	1.404								-0.04326	1.4012	1.47865			-0.04326	-1.632	1.46715			-0.04331	-0.4068	1.34244			-0.04331	-0.13954	1.228			-0.04331	1.3108	1.50142
	-0.04325	-1.5	1.4	1.405								-0.04325	1.4012	1.48143			-0.04325	-1.632	1.46706			-0.0433	-0.1356	1.34244			-0.0433	0.30423	1.232			-0.0433	0.1808	1.49896
	-0.04323	-1.48	1.42	1.404								-0.04323	1.4012	1.47456			-0.04323	-1.632	1.46929			-0.04328	-0.3164	1.34244			-0.04328	0.55314	1.228			-0.04328	0.1808	1.49651
	-0.04322	-1.51	1.4	1.404								-0.04322	1.4012	1.47652			-0.04322	-1.58667	1.46983			-0.04326	0.9492	1.34244			-0.04326	0.528	1.228			-0.04326	0.678	1.49405
	-0.0432	-1.51	1.39	1.404								-0.0432	1.4012	1.47202			-0.0432	-1.58667	1.47146			-0.04325	0.1356	1.34244			-0.04325	0.24891	1.228			-0.04325	-0.4972	1.4916
	-0.04318	-1.48	1.35	1.404								-0.04318	1.4012	1.46732			-0.04318	-1.58667	1.47417			-0.04323	-0.3616	1.34244			-0.04323	-0.11691	1.228			-0.04323	-0.226	1.49234
	-0.04317	-1.51	1.39	1.404								-0.04317	1.356	1.46548			-0.04317	-1.54133	1.47366			-0.04322	-0.7684	1.34244			-0.04322	-0.38846	1.228			-0.04322	0.5876	1.48722
	-0.04315	-1.51	1.38	1.403								-0.04315	1.4012	1.46969			-0.04315	-1.54133	1.47553			-0.0432	-1.5368	1.34696			-0.0432	-0.42869	1.224			-0.0432	0.226	1.48252
	-0.04314	-1.48	1.44	1.404								-0.04314	1.356	1.47092			-0.04314	-1.496	1.47656			-0.04318	1.0848	1.34244			-0.04318	-0.27154	1.224			-0.04318	1.5368	1.47822
	-0.04312	-1.47	1.39	1.404								-0.04312	1.356	1.47235			-0.04312	-1.496	1.47935			-0.04317	-1.4916	1.34696			-0.04317	0.02263	1.224			-0.04317	1.5368	1.4806
	-0.0431	-1.48	1.41	1.404								-0.0431	1.4012	1.47092			-0.0431	-1.496	1.47972			-0.04315	0.4068	1.34696			-0.04315	0.27029	1.228			-0.04315	0.904	1.4806
	-0.04309	-1.49	1.39	1.405								-0.04309	1.356	1.47288			-0.04309	-1.45067	1.48308			-0.04314	-1.356	1.34696			-0.04314	0.35954	1.228			-0.04314	0.1356	1.48141
	-0.04307	-1.5	1.39	1.406								-0.04307	1.356	1.47546			-0.04307	-1.496	1.48265			-0.04312	-1.4916	1.34696			-0.04312	0.264	1.224			-0.04312	0.0904	1.47986
	-0.04306	-1.51	1.42	1.407								-0.04306	1.356	1.46961			-0.04306	-1.496	1.48121			-0.0431	0.2712	1.34696			-0.0431	0.07669	1.228			-0.0431	0.2712	1.48497
	-0.04304	-1.49	1.44	1.407								-0.04304	1.356	1.46756			-0.04304	-1.45067	1.48012			-0.04309	0.9944	1.34696			-0.04309	-0.11314	1.228			-0.04309	0.226	1.4905
	-0.04302	-1.48	1.41	1.406								-0.04302	1.4012	1.46932			-0.04302	-1.45067	1.47937			-0.04307	-1.2204	1.34244			-0.04307	-0.22754	1.228			-0.04307	-0.4068	1.49017
	-0.04301	-1.5	1.42	1.406								-0.04301	1.356	1.46584			-0.04301	-1.45067	1.48037			-0.04306	1.4464	1.33792			-0.04306	-0.20491	1.228			-0.04306	0.0452	1.49303
	-0.04299	-1.48	1.4	1.405								-0.04299	1.356	1.46339			-0.04299	-1.45067	1.47778			-0.04304	-0.0452	1.33792			-0.04304	-0.09554	1.228			-0.04304	0.678	1.4959
	-0.04298	-1.5	1.41	1.404								-0.04298	1.4012	1.45877			-0.04298	-1.45067	1.47435			-0.04302	-1.582	1.33792			-0.04302	0.044	1.232			-0.04302	0.8588	1.49876
	-0.04296	-1.48	1.38	1.406								-0.04296	1.356	1.45795			-0.04296	-1.45067	1.47286			-0.04301	-0.0904	1.33792			-0.04301	0.12446	1.232			-0.04301	-0.3616	1.50162
	-0.04294	-1.49	1.4	1.404								-0.04294	1.356	1.46094			-0.04294	-1.45067	1.47073			-0.04299	-0.5876	1.3334			-0.04299	0.13577	1.232			-0.04299	-0.5876	1.49823
	-0.04293	-1.5	1.39	1.405								-0.04293	1.356	1.46175			-0.04293	-1.496	1.47115			-0.04298	-1.13	1.3334			-0.04298	0.08423	1.232			-0.04298	0.7684	1.49761
	-0.04291	-1.51	1.41	1.404								-0.04291	1.356	1.4604			-0.04291	-1.496	1.46994			-0.04296	0.8136	1.3334			-0.04296	-0.00377	1.232			-0.04296	0.5424	1.49659
	-0.0429	-1.5	1.41	1.405								-0.0429	1.356	1.46912			-0.0429	-1.496	1.46881			-0.04294	0.226	1.33792			-0.04294	-0.07291	1.232			-0.04294	0.1356	1.49516
	-0.04288	-1.47	1.41	1.406								-0.04288	1.356	1.4694			-0.04288	-1.496	1.46655			-0.04293	0.678	1.33792			-0.04293	-0.10309	1.232			-0.04293	0.4068	1.49013
	-0.04286	-1.51	1.41	1.405								-0.04286	1.356	1.47349			-0.04286	-1.45067	1.46592			-0.04291	-1.3108	1.33792			-0.04291	-0.06914	1.232			-0.04291	1.7628	1.49054
	-0.04285	-1.52	1.39	1.407								-0.04285	1.356	1.47194			-0.04285	-1.496	1.46414			-0.0429	-0.5876	1.34244			-0.0429	-0.01131	1.232			-0.0429	1.0848	1.49013
	-0.04283	-1.5	1.43	1.408								-0.04283	1.356	1.47059			-0.04283	-1.45067	1.46246			-0.04288	-0.678	1.34696			-0.04288	0.04023	1.228			-0.04288	-0.3616	1.49516
	-0.04282	-1.48	1.41	1.407								-0.04282	1.356	1.47529			-0.04282	-1.45067	1.46346			-0.04286	-0.4972	1.34696			-0.04286	0.05154	1.228			-0.04286	-0.2712	1.49659
	-0.0428	-1.49	1.41	1.407								-0.0428	1.3108	1.47979			-0.0428	-1.45067	1.46713			-0.04285	0.8588	1.34696			-0.04285	0.03269	1.228			-0.04285	0.2712	1.49761
	-0.04278	-1.49	1.42	1.407								-0.04278	1.3108	1.48102			-0.04278	-1.45067	1.4709			-0.04283	1.5368	1.34696			-0.04283	0.01131	1.228			-0.04283	1.0848	1.49823
	-0.04277	-1.46	1.43	1.406								-0.04277	1.3108	1.47578			-0.04277	-1.45067	1.47075			-0.04282	-1.5368	1.34696			-0.04282	0	1.228			-0.04282	-0.452	1.49843
	-0.04275	-1.46	1.4	1.404								-0.04275	1.3108	1.47619			-0.04275	-1.45067	1.4707			-0.0428	-1.0848	1.34696			-0.0428	-0.01131	1.224			-0.0428	1.2656	1.49823
	-0.04274	-1.45	1.41	1.405								-0.04274	1.356	1.48225			-0.04274	-1.45067	1.47332			-0.04278	1.13	1.34696			-0.04278	-0.03646	1.224			-0.04278	1.0396	1.49761
	-0.04272	-1.49	1.43	1.405								-0.04272	1.3108	1.47865			-0.04272	-1.45067	1.47586			-0.04277	0.1356	1.34244			-0.04277	-0.03269	1.22			-0.04277	1.7628	1.49659
	-0.0427	-1.46	1.42	1.406								-0.0427	1.3108	1.47443			-0.0427	-1.45067	1.47553			-0.04275	-0.452	1.34244			-0.04275	-0.0264	1.22			-0.04275	-0.226	1.49516
	-0.04269	-1.47	1.39	1.406								-0.04269	1.3108	1.47546			-0.04269	-1.45067	1.47493			-0.04274	1.2204	1.34244			-0.04274	-0.0176	1.22			-0.04274	-0.0452	1.49332
	-0.04267	-1.48	1.42	1.407								-0.04267	1.3108	1.48172			-0.04267	-1.45067	1.47388			-0.04272	0.0452	1.34244			-0.04272	-0.01509	1.22			-0.04272	1.13	1.49107
	-0.04266	-1.46	1.41	1.407								-0.04266	1.3108	1.4811			-0.04266	-1.45067	1.4722			-0.0427	1.2656	1.34244			-0.0427	0.00754	1.224			-0.0427	0.4068	1.48841
	-0.04264	-1.47	1.41	1.406								-0.04264	1.3108	1.48306			-0.04264	-1.45067	1.47388			-0.04269	-0.1808	1.34244			-0.04269	-0.01131	1.22			-0.04269	1.6724	1.4916
	-0.04262	-1.44	1.41	1.406								-0.04262	1.3108	1.47857			-0.04262	-1.45067	1.47493			-0.04267	-0.5876	1.34244			-0.04267	-0.03269	1.22			-0.04267	0.904	1.48841
	-0.04261	-1.45	1.39	1.405								-0.04261	1.2656	1.47386			-0.04261	-1.45067	1.47412			-0.04266	0.5876	1.34244			-0.04266	-0.04777	1.22			-0.04266	0.4972	1.49107
	-0.04259	-1.44	1.43	1.405								-0.04259	1.3108	1.47202			-0.04259	-1.45067	1.47421			-0.04264	1.1752	1.34244			-0.04264	-0.04777	1.22			-0.04264	0.2712	1.49332
	-0.04258	-1.43	1.42	1.405								-0.04258	1.2656	1.47623			-0.04258	-1.45067	1.47662			-0.04262	0.678	1.34244			-0.04262	-0.04023	1.224			-0.04262	1.7176	1.49197
	-0.04256	-1.43	1.42	1.405								-0.04256	1.2656	1.4712			-0.04256	-1.40533	1.47598			-0.04261	1.356	1.34244			-0.04261	0.01131	1.224			-0.04261	0.9492	1.49606
	-0.04254	-1.44	1.41	1.404								-0.04254	1.2656	1.46597			-0.04254	-1.45067	1.47372			-0.04259	1.6272	1.34244			-0.04259	0.07291	1.228			-0.04259	1.2656	1.49933
	-0.04253	-1.45	1.42	1.403								-0.04253	1.3108	1.46957			-0.04253	-1.40533	1.47119			-0.04258	1.1752	1.34244			-0.04258	0.088	1.228			-0.04258	0.8588	1.50179
	-0.04251	-1.45	1.42	1.403								-0.04251	1.2656	1.46977			-0.04251	-1.45067	1.46974			-0.04256	0.678	1.34244			-0.04256	0.05154	1.228			-0.04256	0.1356	1.50342
	-0.0425	-1.39	1.42	1.403								-0.0425	1.2656	1.46977			-0.0425	-1.45067	1.47079			-0.04254	-0.8588	1.34244			-0.04254	-0.01131	1.228			-0.04254	0.904	1.50424
	-0.04248	-1.38	1.42	1.405								-0.04248	1.2656	1.46957			-0.04248	-1.45067	1.46757			-0.04253	-0.5424	1.34244			-0.04253	-0.08423	1.228			-0.04253	1.4012	1.50424
	-0.04246	-1.41	1.42	1.403								-0.04246	1.2656	1.47223			-0.04246	-1.45067	1.46825			-0.04251	0.8588	1.34244			-0.04251	-0.11691	1.232			-0.04251	-0.2712	1.50342
	-0.04245	-1.35	1.42	1.403								-0.04245	1.2656	1.47775			-0.04245	-1.45067	1.46885			-0.0425	1.4916	1.34244			-0.0425	-0.11817	1.232			-0.0425	0.7684	1.50179
	-0.04243	-1.41	1.4	1.406								-0.04243	1.2204	1.47987			-0.04243	-1.45067	1.46954			-0.04248	-1.2656	1.34244			-0.04248	-0.05029	1.228			-0.04248	0.9492	1.49933
	-0.04242	-1.39	1.41	1.404								-0.04242	1.2656	1.48458			-0.04242	-1.45067	1.4705			-0.04246	0.8136	1.34244			-0.04246	0.07291	1.228			-0.04246	1.6724	1.49606
	-0.0424	-1.41	1.42	1.405								-0.0424	1.2656	1.48241			-0.0424	-1.40533	1.46914			-0.04245	0.9944	1.34244			-0.04245	0.22377	1.228			-0.04245	-0.3616	1.49197
	-0.04238	-1.35	1.39	1.405								-0.04238	1.2204	1.48241			-0.04238	-1.40533	1.46688			-0.04243	-1.3108	1.33792			-0.04243	0.24891	1.228			-0.04243	1.0848	1.49013
	-0.04237	-1.36	1.41	1.404								-0.04237	1.2656	1.48139			-0.04237	-1.40533	1.46507			-0.04242	-1.6272	1.33792			-0.04242	0.12823	1.228			-0.04242	0.3616	1.49054
	-0.04235	-1.4	1.41	1.405								-0.04235	1.2204	1.48241			-0.04235	-1.40533	1.46507			-0.0424	0.8136	1.33792			-0.0424	-0.08046	1.228			-0.0424	0.7684	1.48694
	-0.04234	-1.35	1.4	1.405								-0.04234	1.2656	1.47922			-0.04234	-1.40533	1.46552			-0.04238	-0.904	1.3334			-0.04238	-0.26777	1.228			-0.04238	-0.4068	1.49463
	-0.04232	-1.35	1.42	1.404								-0.04232	1.2656	1.48405			-0.04232	-1.40533	1.46507			-0.04237	-1.4464	1.3334			-0.04237	-0.34069	1.228			-0.04237	1.4916	1.49831
	-0.0423	-1.34	1.41	1.405								-0.0423	1.2204	1.48466			-0.0423	-1.40533	1.4623			-0.04235	-1.2656	1.3334			-0.04235	-0.264	1.224			-0.04235	0.7232	1.50117
	-0.04229	-1.34	1.39	1.406								-0.04229	1.2204	1.48106			-0.04229	-1.45067	1.46257			-0.04234	0.226	1.3334			-0.04234	-0.02891	1.224			-0.04234	1.6724	1.50003
	-0.04227	-1.37	1.42	1.405								-0.04227	1.2656	1.48229			-0.04227	-1.40533	1.46447			-0.04232	-1.3108	1.3334			-0.04232	0.24891	1.224			-0.04232	1.2204	1.50391
	-0.04226	-1.32	1.39	1.406								-0.04226	1.2204	1.47889			-0.04226	-1.40533	1.46523			-0.0423	-0.9492	1.3334			-0.0423	0.44377	1.224			-0.0423	0.904	1.50657
	-0.04224	-1.36	1.41	1.406								-0.04224	1.2204	1.47992			-0.04224	-1.40533	1.46885			-0.04229	-1.13	1.3334			-0.04229	0.41737	1.224			-0.04229	-0.3164	1.50481
	-0.04222	-1.34	1.42	1.406								-0.04222	1.2204	1.48536			-0.04222	-1.40533	1.47256			-0.04227	1.0396	1.3334			-0.04227	0.18354	1.224			-0.04227	0.3164	1.50768
	-0.04221	-1.32	1.42	1.406								-0.04221	1.2204	1.48617			-0.04221	-1.45067	1.47359			-0.04226	1.2656	1.33792			-0.04226	-0.19109	1.224			-0.04226	0.4972	1.5089
	-0.04219	-1.31	1.42	1.407								-0.04219	1.2204	1.48863			-0.04219	-1.40533	1.47595			-0.04224	1.4464	1.33792			-0.04224	-0.51291	1.224			-0.04224	-0.5424	1.50849
	-0.04218	-1.33	1.41	1.406								-0.04218	1.2204	1.48965			-0.04218	-1.40533	1.47544			-0.04222	-0.7232	1.33792			-0.04222	-0.59337	1.224			-0.04222	0.6328	1.50645
	-0.04216	-1.31	1.41	1.406								-0.04216	1.2204	1.49243			-0.04216	-1.40533	1.47466			-0.04221	1.582	1.34244			-0.04221	-0.352	1.224			-0.04221	1.2204	1.50277
	-0.04214	-1.31	1.41	1.407								-0.04214	1.2204	1.48793			-0.04214	-1.45067	1.47484			-0.04219	0.8588	1.33792			-0.04219	0.088	1.224			-0.04219	1.7176	1.50371
	-0.04213	-1.26	1.4	1.406								-0.04213	1.2204	1.48241			-0.04213	-1.40533	1.47598			-0.04218	0.5424	1.33792			-0.04218	0.53931	1.228			-0.04218	1.0396	1.50023
	-0.04211	-1.27	1.41	1.405								-0.04211	1.1752	1.48212			-0.04211	-1.40533	1.47544			-0.04216	-1.356	1.33792			-0.04216	0.75051	1.228			-0.04216	-0.226	1.49859
	-0.0421	-1.27	1.41	1.405								-0.0421	1.1752	1.47803			-0.0421	-1.40533	1.47462			-0.04214	-1.356	1.33792			-0.04214	0.56446	1.228			-0.04214	1.0848	1.4988
	-0.04208	-1.28	1.41	1.404								-0.04208	1.2204	1.47333			-0.04208	-1.40533	1.47077			-0.04213	-1.6724	1.33792			-0.04213	0.04023	1.232			-0.04213	0.9492	1.49778
	-0.04206	-1.28	1.41	1.403								-0.04206	1.2204	1.46801			-0.04206	-1.40533	1.46923			-0.04211	1.13	1.3334			-0.04211	-0.50914	1.228			-0.04211	0.452	1.49553
	-0.04205	-1.25	1.39	1.405								-0.04205	1.1752	1.46834			-0.04205	-1.36	1.47001			-0.0421	-1.4916	1.3334			-0.0421	-0.83223	1.228			-0.0421	1.6272	1.49512
	-0.04203	-1.25	1.41	1.406								-0.04203	1.1752	1.46527			-0.04203	-1.36	1.4691			-0.04208	0.1808	1.3334			-0.04208	-0.74297	1.228			-0.04208	0.9944	1.49655
	-0.04202	-1.23	1.4	1.406								-0.04202	1.2204	1.46507			-0.04202	-1.36	1.4707			-0.04206	0.3616	1.3334			-0.04206	-0.38594	1.224			-0.04206	0.9492	1.49675
	-0.042	-1.2	1.42	1.406								-0.042	1.1752	1.46773			-0.042	-1.36	1.47079			-0.04205	-0.4972	1.3334			-0.04205	-0.07417	1.224			-0.04205	1.1752	1.50199
	-0.04198	-1.23	1.41	1.408								-0.04198	1.1752	1.47018			-0.04198	-1.36	1.46938			-0.04203	-1.2204	1.3334			-0.04203	0.01509	1.224			-0.04203	0.5876	1.50322
	-0.04197	-1.23	1.41	1.409								-0.04197	1.1752	1.47562			-0.04197	-1.36	1.47046			-0.04202	-0.3164	1.33792			-0.04202	0.00377	1.224			-0.04202	0.9944	1.50044
	-0.04195	-1.19	1.41	1.407								-0.04195	1.1752	1.47807			-0.04195	-1.36	1.46986			-0.042	0.5424	1.33792			-0.042	0	1.22			-0.042	0.8588	1.50269
	-0.04194	-1.2	1.4	1.407								-0.04194	1.13	1.47754			-0.04194	-1.36	1.47158			-0.04198	1.5368	1.3334			-0.04198	0	1.22			-0.04198	-0.226	1.50371
	-0.04192	-1.15	1.43	1.406								-0.04192	1.1752	1.47681			-0.04192	-1.36	1.47421			-0.04197	-0.678	1.3334			-0.04197	0.00377	1.22			-0.04197	0.5424	1.5035
	-0.0419	-1.17	1.42	1.406								-0.0419	1.1752	1.47865			-0.0419	-1.36	1.47497			-0.04195	1.7176	1.3334			-0.04195	-0.01509	1.224			-0.04195	1.7176	1.50207
	-0.04189	-1.12	1.41	1.407								-0.04189	1.13	1.48306			-0.04189	-1.36	1.4751			-0.04194	1.0396	1.33792			-0.04194	-0.02137	1.228			-0.04194	1.13	1.49941
	-0.04187	-1.15	1.41	1.406								-0.04187	-1.13	1.47783			-0.04187	-1.36	1.47718			-0.04192	1.356	1.3334			-0.04192	-0.01509	1.228			-0.04192	0.1808	1.50179
	-0.04186	-1.17	1.39	1.404								-0.04186	-1.13	1.48143			-0.04186	-1.36	1.47703			-0.0419	-1.6724	1.3334			-0.0419	0.00754	1.228			-0.0419	1.6272	1.49696
	-0.04184	-1.18	1.41	1.402								-0.04184	-1.13	1.47857			-0.04184	-1.36	1.47866			-0.04189	-0.9944	1.32888			-0.04189	-0.01131	1.228			-0.04189	0.4972	1.49716
	-0.04182	-1.15	1.39	1.403								-0.04182	-1.13	1.4755			-0.04182	-1.36	1.48065			-0.04187	-1.6724	1.32436			-0.04187	-0.03646	1.228			-0.04187	0.0904	1.49614
	-0.04181	-1.12	1.41	1.405								-0.04181	-1.13	1.47223			-0.04181	-1.36	1.48024			-0.04186	-0.9492	1.32436			-0.04186	-0.03646	1.228			-0.04186	-0.226	1.50015
	-0.04179	-1.15	1.39	1.406								-0.04179	-1.13	1.46875			-0.04179	-1.36	1.48141			-0.04184	1.6724	1.32436			-0.04184	-0.01131	1.228			-0.04184	0.678	1.50015
	-0.04178	-1.11	1.39	1.408								-0.04178	-1.13	1.46813			-0.04178	-1.31467	1.48141			-0.04182	-0.904	1.32436			-0.04182	0.00754	1.232			-0.04182	1.2656	1.49614
	-0.04176	-1.12	1.39	1.407								-0.04176	-1.0848	1.47038			-0.04176	-1.36	1.48024			-0.04181	-1.582	1.32888			-0.04181	-0.01509	1.232			-0.04181	-0.1356	1.49716
	-0.04174	-1.08	1.42	1.407								-0.04174	-1.13	1.47243			-0.04174	-1.36	1.47924			-0.04179	0.3616	1.32888			-0.04179	-0.02137	1.232			-0.04179	-0.0452	1.49696
	-0.04173	-1.1	1.42	1.405								-0.04173	-1.13	1.4712			-0.04173	-1.36	1.47984			-0.04178	-0.7684	1.32888			-0.04178	-0.01509	1.228			-0.04178	0.4972	1.50179
	-0.04171	-1.07	1.42	1.403								-0.04171	-1.0848	1.47296			-0.04171	-1.36	1.47944			-0.04176	0.678	1.32888			-0.04176	0.00754	1.228			-0.04176	0	1.5026
	-0.0417	-1.08	1.4	1.403								-0.0417	-1.0848	1.47173			-0.0417	-1.31467	1.47823			-0.04174	1.2656	1.3334			-0.04174	-0.01509	1.224			-0.04174	-0.226	1.5026
	-0.04168	-1.08	1.39	1.404								-0.04168	-1.0848	1.47697			-0.04168	-1.31467	1.47497			-0.04173	-1.5368	1.32888			-0.04173	-0.02137	1.224			-0.04173	0.7684	1.49859
	-0.04166	-1.02	1.39	1.405								-0.04166	-1.0848	1.47337			-0.04166	-1.31467	1.47385			-0.04171	1.2656	1.3334			-0.04171	-0.01509	1.224			-0.04171	-0.3616	1.49643
	-0.04165	-1.04	1.41	1.404								-0.04165	-1.0848	1.47317			-0.04165	-1.31467	1.47227			-0.0417	1.3108	1.33792			-0.0417	0.00377	1.224			-0.0417	1.2204	1.49888
	-0.04163	-1.02	1.42	1.405								-0.04163	-1.0848	1.47636			-0.04163	-1.31467	1.46901			-0.04168	-1.3108	1.33792			-0.04168	0	1.224			-0.04168	0.9492	1.4997
	-0.04162	-1.01	1.42	1.404								-0.04162	-1.0396	1.4739			-0.04162	-1.36	1.46825			-0.04166	-0.904	1.33792			-0.04166	0.00377	1.224			-0.04166	1.4464	1.50514
	-0.0416	-0.968	1.4	1.406								-0.0416	-1.0396	1.4658			-0.0416	-1.31467	1.46599			-0.04165	-1.13	1.34244			-0.04165	-0.01131	1.224			-0.04165	1.7628	1.50616
	-0.04158	-1.01	1.4	1.405								-0.04158	-1.0396	1.46736			-0.04158	-1.31467	1.465			-0.04163	-0.1356	1.34244			-0.04163	-0.03646	1.224			-0.04163	0.5876	1.50596
	-0.04157	-0.997	1.41	1.404								-0.04157	-1.0396	1.46008			-0.04157	-1.31467	1.46527			-0.04162	-0.5876	1.34244			-0.04162	-0.03646	1.224			-0.04162	0.0904	1.50453
	-0.04155	-0.997	1.4	1.405								-0.04155	-1.0396	1.45926			-0.04155	-1.31467	1.46822			-0.0416	-0.6328	1.34244			-0.0416	-0.01131	1.224			-0.0416	1.7628	1.50187
	-0.04154	-0.958	1.41	1.406								-0.04154	-1.0396	1.4649			-0.04154	-1.31467	1.46708			-0.04158	-0.7232	1.34244			-0.04158	0.00377	1.22			-0.04158	0.3616	1.50424
	-0.04152	-0.958	1.42	1.405								-0.04152	-1.0396	1.47116			-0.04152	-1.26933	1.47003			-0.04157	-0.8136	1.33792			-0.04157	0	1.224			-0.04157	1.7176	1.5026
	-0.0415	-0.958	1.4	1.405								-0.0415	-0.9944	1.47218			-0.0415	-1.31467	1.47166			-0.04155	-1.2204	1.33792			-0.04155	0	1.22			-0.04155	1.13	1.50015
	-0.04149	-0.938	1.4	1.405								-0.04149	-1.0396	1.47116			-0.04149	-1.31467	1.47338			-0.04154	-0.2712	1.33792			-0.04154	0	1.224			-0.04154	-0.0904	1.49688
	-0.04147	-0.909	1.41	1.405								-0.04147	-1.0396	1.4649			-0.04147	-1.26933	1.47242			-0.04152	1.4916	1.33792			-0.04152	0	1.22			-0.04152	1.0848	1.49279
	-0.04146	-0.929	1.41	1.405								-0.04146	-0.9944	1.46552			-0.04146	-1.26933	1.47137			-0.0415	0.4972	1.33792			-0.0415	0	1.22			-0.0415	1.582	1.48788
	-0.04144	-0.919	1.39	1.407								-0.04144	-0.9944	1.46674			-0.04144	-1.31467	1.47423			-0.04149	-0.3164	1.33792			-0.04149	0.00377	1.22			-0.04149	1.2204	1.48841
	-0.04142	-0.899	1.42	1.407								-0.04142	-0.9944	1.46858			-0.04142	-1.31467	1.47281			-0.04147	1.4012	1.3334			-0.04147	-0.01509	1.22			-0.04147	1.2656	1.4916
	-0.04141	-0.88	1.42	1.406								-0.04141	-0.9944	1.47104			-0.04141	-1.26933	1.47113			-0.04146	-0.3164	1.3334			-0.04146	-0.02137	1.216			-0.04146	0.5876	1.4916
	-0.04139	-0.88	1.42	1.405								-0.04139	-0.9944	1.47104			-0.04139	-1.26933	1.47318			-0.04144	1.13	1.32888			-0.04144	-0.01509	1.216			-0.04144	0.4068	1.48841
	-0.04138	-0.909	1.42	1.404								-0.04138	-0.9944	1.46858			-0.04138	-1.26933	1.47077			-0.04142	1.0396	1.32888			-0.04142	0.00377	1.216			-0.04142	1.7176	1.48788
	-0.04136	-0.87	1.4	1.404								-0.04136	-0.9944	1.46674			-0.04136	-1.26933	1.47068			-0.04141	-0.5424	1.32888			-0.04141	0	1.22			-0.04141	1.1752	1.49279
	-0.04134	-0.802	1.42	1.405								-0.04134	-0.9944	1.46871			-0.04134	-1.26933	1.4729			-0.04139	-0.0904	1.3334			-0.04139	0	1.22			-0.04139	1.13	1.49688
	-0.04133	-0.821	1.4	1.405								-0.04133	-0.9492	1.46543			-0.04133	-1.31467	1.47345			-0.04138	1.582	1.33792			-0.04138	0	1.22			-0.04138	-0.0452	1.50015
	-0.04131	-0.86	1.41	1.404								-0.04131	-0.9492	1.46944			-0.04131	-1.26933	1.47231			-0.04136	0.7232	1.33792			-0.04136	0	1.22			-0.04136	0.5424	1.5026
	-0.0413	-0.792	1.41	1.403								-0.0413	-0.9944	1.46863			-0.0413	-1.26933	1.47348			-0.04134	1.5368	1.33792			-0.04134	0	1.224			-0.04134	1.7176	1.50424
	-0.04128	-0.821	1.4	1.403								-0.04128	-0.9944	1.46617			-0.04128	-1.224	1.47421			-0.04133	1.5368	1.33792			-0.04133	-0.00377	1.224			-0.04133	0.452	1.50506
	-0.04126	-0.753	1.43	1.404								-0.04126	-0.9492	1.45889			-0.04126	-1.224	1.47589			-0.04131	-0.3164	1.33792			-0.04131	0.01886	1.224			-0.04131	0.6328	1.50506
	-0.04125	-0.743	1.41	1.403								-0.04125	-0.9492	1.45263			-0.04125	-1.26933	1.47312			-0.0413	-0.0452	1.33792			-0.0413	0.00629	1.224			-0.0413	0.678	1.50424
	-0.04123	-0.763	1.42	1.403								-0.04123	-0.9492	1.45644			-0.04123	-1.224	1.47267			-0.04128	0.3164	1.33792			-0.04128	-0.00629	1.228			-0.04128	0.9492	1.5026
	-0.04122	-0.743	1.42	1.403								-0.04122	-0.9492	1.45807			-0.04122	-1.224	1.47453			-0.04126	-0.4068	1.33792			-0.04126	-0.01886	1.228			-0.04126	0	1.50015
	-0.0412	-0.724	1.42	1.405								-0.0412	-0.9492	1.45754			-0.0412	-1.224	1.47195			-0.04125	-0.3164	1.33792			-0.04125	0.00754	1.224			-0.04125	1.5368	1.49688
	-0.04118	-0.753	1.38	1.405								-0.04118	-0.9492	1.46388			-0.04118	-1.224	1.47167			-0.04123	0.9944	1.33792			-0.04123	-0.01509	1.224			-0.04123	1.356	1.49279
	-0.04117	-0.724	1.4	1.404								-0.04117	-0.9492	1.47083			-0.04117	-1.224	1.47372			-0.04122	-1.1752	1.33792			-0.04122	-0.02137	1.224			-0.04122	0.4972	1.48788
	-0.04115	-0.714	1.39	1.404								-0.04115	-0.9492	1.47214			-0.04115	-1.224	1.47272			-0.0412	-0.904	1.3334			-0.0412	-0.01509	1.224			-0.0412	1.0396	1.48841
	-0.04114	-0.685	1.4	1.405								-0.04114	-0.9492	1.47685			-0.04114	-1.224	1.47146			-0.04118	1.6724	1.3334			-0.04118	0.00377	1.224			-0.04118	1.2204	1.48841
	-0.04112	-0.714	1.42	1.406								-0.04112	-0.9492	1.48176			-0.04112	-1.224	1.47128			-0.04117	1.0396	1.32888			-0.04117	0	1.224			-0.04117	-0.1808	1.49107
	-0.0411	-0.675	1.41	1.405								-0.0411	-0.904	1.47742			-0.0411	-1.224	1.46941			-0.04115	1.3108	1.32888			-0.04115	0	1.224			-0.04115	1.4012	1.49332
	-0.04109	-0.645	1.43	1.406								-0.04109	-0.904	1.48511			-0.04109	-1.224	1.46986			-0.04114	1.3108	1.32888			-0.04114	0	1.224			-0.04114	0.9944	1.49197
	-0.04107	-0.655	1.42	1.404								-0.04107	-0.904	1.48634			-0.04107	-1.17867	1.47122			-0.04112	-1.6272	1.32888			-0.04112	0	1.224			-0.04112	0.1808	1.49925
	-0.04106	-0.655	1.42	1.405								-0.04106	-0.904	1.4811			-0.04106	-1.17867	1.4749			-0.0411	0	1.32888			-0.0411	0	1.224			-0.0411	0.5424	1.49667
	-0.04104	-0.597	1.41	1.406								-0.04104	-0.904	1.47525			-0.04104	-1.17867	1.47412			-0.04109	1.356	1.3334			-0.04109	0	1.224			-0.04109	0.0452	1.49634
	-0.04102	-0.606	1.39	1.407								-0.04102	-0.904	1.47464			-0.04102	-1.17867	1.47289			-0.04107	-0.8136	1.3334			-0.04107	0	1.224			-0.04107	1.2656	1.50105
	-0.04101	-0.577	1.39	1.407								-0.04101	-0.904	1.47607			-0.04101	-1.17867	1.4752			-0.04106	-0.8588	1.3334			-0.04106	0	1.224			-0.04106	1.582	1.50453
	-0.04099	-0.597	1.41	1.408								-0.04099	-0.904	1.47648			-0.04099	-1.17867	1.47707			-0.04104	-1.582	1.32888			-0.04104	0	1.22			-0.04104	0.9944	1.50678
	-0.04098	-0.558	1.4	1.408								-0.04098	-0.8588	1.47587			-0.04098	-1.17867	1.47448			-0.04102	-0.0452	1.3334			-0.04102	0	1.224			-0.04102	0.5876	1.5078
	-0.04096	-0.558	1.41	1.407								-0.04096	-0.8588	1.48049			-0.04096	-1.224	1.47562			-0.04101	-1.4012	1.3334			-0.04101	0	1.224			-0.04101	0.9944	1.50759
	-0.04094	-0.558	1.39	1.407								-0.04094	-0.8588	1.48131			-0.04094	-1.17867	1.47508			-0.04099	0.7232	1.33792			-0.04099	-0.00377	1.224			-0.04099	1.7176	1.50616
	-0.04093	-0.528	1.39	1.406								-0.04093	-0.904	1.47832			-0.04093	-1.17867	1.47426			-0.04098	-0.8136	1.33792			-0.04098	0.01509	1.224			-0.04098	0.3616	1.50031
	-0.04091	-0.538	1.44	1.406								-0.04091	-0.8588	1.48376			-0.04091	-1.17867	1.47041			-0.04096	1.5368	1.33792			-0.04096	0.02514	1.224			-0.04096	0.3616	1.49909
	-0.0409	-0.509	1.41	1.406								-0.0409	-0.8136	1.47914			-0.0409	-1.17867	1.46887			-0.04094	1.13	1.33792			-0.04094	0	1.224			-0.04094	1.356	1.49929
	-0.04088	-0.509	1.41	1.407								-0.04088	-0.8588	1.47975			-0.04088	-1.17867	1.46965			-0.04093	-0.678	1.33792			-0.04093	-0.02514	1.224			-0.04093	0	1.50093
	-0.04086	-0.45	1.4	1.408								-0.04086	-0.8136	1.4856			-0.04086	-1.17867	1.46874			-0.04091	0	1.33792			-0.04091	-0.01509	1.224			-0.04091	1.0396	1.50093
	-0.04085	-0.489	1.42	1.408								-0.04085	-0.8136	1.48139			-0.04085	-1.17867	1.47033			-0.0409	0.1356	1.33792			-0.0409	0.00377	1.228			-0.0409	-0.0452	1.50555
	-0.04083	-0.46	1.4	1.408								-0.04083	-0.8136	1.47615			-0.04083	-1.17867	1.47184			-0.04088	1.2656	1.33792			-0.04088	0	1.224			-0.04088	0.8136	1.49949
	-0.04082	-0.411	1.42	1.409								-0.04082	-0.8136	1.47574			-0.04082	-1.17867	1.47066			-0.04086	1.3108	1.33792			-0.04086	0	1.224			-0.04086	-0.1356	1.50125
	-0.0408	-0.421	1.41	1.408								-0.0408	-0.8136	1.47697			-0.0408	-1.13333	1.47099			-0.04085	-0.1808	1.33792			-0.04085	0.00377	1.224			-0.04085	0.3616	1.50485
	-0.04078	-0.431	1.42	1.409								-0.04078	-0.8136	1.48302			-0.04078	-1.17867	1.47158			-0.04083	-1.2204	1.33792			-0.04083	-0.01509	1.22			-0.04083	1.3108	1.50125
	-0.04077	-0.294	1.41	1.41								-0.04077	-0.8136	1.48806			-0.04077	-1.17867	1.46845			-0.04082	1.13	1.33792			-0.04082	-0.02137	1.216			-0.04082	1.582	1.49949
	-0.04075	-0.255	1.41	1.408								-0.04075	-0.8136	1.48302			-0.04075	-1.17867	1.467			-0.0408	-0.678	1.3334			-0.0408	-0.01509	1.216			-0.0408	-0.1356	1.50236
	-0.04074	-0.255	1.39	1.407								-0.04074	-0.7684	1.48642			-0.04074	-1.13333	1.46583			-0.04078	0.8588	1.3334			-0.04078	0.00377	1.216			-0.04078	1.582	1.50359
	-0.04072	-0.196	1.42	1.406								-0.04072	-0.7684	1.48294			-0.04072	-1.13333	1.46492			-0.04077	0.3616	1.3334			-0.04077	0.00377	1.216			-0.04077	0.7232	1.50318
	-0.0407	-0.216	1.39	1.406								-0.0407	-0.7684	1.47885			-0.0407	-1.13333	1.46429			-0.04075	-0.226	1.3334			-0.04075	-0.01131	1.216			-0.04075	0.0452	1.50113
	-0.04069	-0.235	1.42	1.407								-0.04069	-0.7684	1.47722			-0.04069	-1.13333	1.46393			-0.04074	0.7232	1.3334			-0.04074	-0.03269	1.216			-0.04074	1.2656	1.50371
	-0.04067	-0.186	1.4	1.407								-0.04067	-0.7684	1.47178			-0.04067	-1.13333	1.46525			-0.04072	-1.0848	1.3334			-0.04072	-0.05154	1.216			-0.04072	0.3164	1.50187
	-0.04066	-0.167	1.42	1.407								-0.04066	-0.7684	1.47157			-0.04066	-1.13333	1.46561			-0.0407	0.3616	1.3334			-0.0407	-0.03269	1.22			-0.0407	0.0904	1.50506
	-0.04064	-0.157	1.41	1.405								-0.04064	-0.7684	1.4766			-0.04064	-1.13333	1.46501			-0.04069	0.8588	1.33792			-0.04069	-0.00754	1.224			-0.04069	0.9492	1.50743
	-0.04062	-0.118	1.4	1.404								-0.04062	-0.7684	1.47476			-0.04062	-1.13333	1.46746			-0.04067	-0.5424	1.33792			-0.04067	-0.01131	1.224			-0.04067	0.4068	1.49994
	-0.04061	-0.138	1.39	1.404								-0.04061	-0.7232	1.47231			-0.04061	-1.13333	1.46876			-0.04066	-0.4068	1.33792			-0.04066	-0.0176	1.224			-0.04066	0.3616	1.4979
	-0.04059	-0.147	1.41	1.404								-0.04059	-0.7684	1.47231			-0.04059	-1.13333	1.47015			-0.04064	-0.8136	1.33792			-0.04064	-0.03017	1.228			-0.04064	-0.1356	1.49504
	-0.04058	-0.0986	1.42	1.404								-0.04058	-0.7232	1.47795			-0.04058	-1.13333	1.47146			-0.04062	-0.6328	1.34244			-0.04062	-0.0176	1.228			-0.04062	0.452	1.49135
	-0.04056	-0.079	1.44	1.405								-0.04056	-0.7232	1.48339			-0.04056	-1.13333	1.4739			-0.04061	1.1752	1.34244			-0.04061	-0.01509	1.228			-0.04061	0.4972	1.48686
	-0.04054	-0.0693	1.41	1.405								-0.04054	-0.7232	1.47959			-0.04054	-1.13333	1.4733			-0.04059	-1.3108	1.34244			-0.04059	0.00754	1.228			-0.04059	0.6328	1.48461
	-0.04053	-0.0497	1.4	1.405								-0.04053	-0.678	1.47877			-0.04053	-1.13333	1.47502			-0.04058	1.13	1.34244			-0.04058	-0.01509	1.228			-0.04058	0.678	1.49086
	-0.04051	-0.04	1.42	1.406								-0.04051	-0.678	1.48094			-0.04051	-1.088	1.47629			-0.04056	-1.3108	1.34244			-0.04056	-0.02137	1.228			-0.04056	0.8588	1.49352
	-0.0405	-0.0302	1.41	1.407								-0.0405	-0.678	1.47386			-0.0405	-1.088	1.47852			-0.04054	-0.5876	1.34244			-0.04054	-0.01509	1.228			-0.04054	0.4972	1.49896
	-0.04048	-0.0497	1.42	1.407								-0.04048	-0.678	1.46658			-0.04048	-1.04267	1.4777			-0.04053	0.0452	1.34244			-0.04053	0.00377	1.224			-0.04053	0.8588	1.49814
	-0.04046	-0.0302	1.42	1.406								-0.04046	-0.678	1.46494			-0.04046	-1.04267	1.47803			-0.04051	0.4068	1.34244			-0.04051	0	1.224			-0.04051	1.0848	1.49733
	-0.04045	0.00887	1.4	1.405								-0.04045	-0.678	1.46576			-0.04045	-1.04267	1.47549			-0.0405	-0.3164	1.34244			-0.0405	0	1.224			-0.0405	0.3616	1.49651
	-0.04043	0.0479	1.4	1.405								-0.04043	-0.6328	1.47223			-0.04043	-1.04267	1.4701			-0.04048	1.2656	1.34244			-0.04048	0	1.228			-0.04048	0.1356	1.49569
	-0.04042	0.00887	1.42	1.405								-0.04042	-0.6328	1.47848			-0.04042	-1.04267	1.46862			-0.04046	-0.5424	1.34244			-0.04046	0	1.228			-0.04046	0.8136	1.49487
	-0.0404	0.0577	1.42	1.404								-0.0404	-0.6328	1.47869			-0.0404	-1.04267	1.46704			-0.04045	-1.4916	1.34244			-0.04045	0.00377	1.228			-0.04045	0.4972	1.4878
	-0.04038	0.0577	1.41	1.405								-0.04038	-0.6328	1.47603			-0.04038	-1.04267	1.46556			-0.04043	0.3164	1.34244			-0.04043	-0.01509	1.224			-0.04043	0.9944	1.48976
	-0.04037	0.087	1.4	1.406								-0.04037	-0.6328	1.47677			-0.04037	-1.088	1.46293			-0.04042	1.0396	1.34244			-0.04042	-0.02137	1.224			-0.04042	0.226	1.48853
	-0.04035	0.087	1.43	1.405								-0.04035	-0.5876	1.47812			-0.04035	-1.088	1.46335			-0.0404	1.3108	1.34244			-0.0404	-0.01509	1.224			-0.0404	0.5424	1.4873
	-0.04034	0.0968	1.39	1.405								-0.04034	-0.5876	1.47104			-0.04034	-1.04267	1.46422			-0.04038	0.1808	1.34244			-0.04038	0.00377	1.224			-0.04038	0.8136	1.48608
	-0.04032	0.107	1.41	1.405								-0.04032	-0.6328	1.46777			-0.04032	-1.04267	1.46295			-0.04037	1.13	1.34244			-0.04037	0	1.224			-0.04037	0.9944	1.48485
	-0.0403	0.136	1.4	1.403								-0.0403	-0.5876	1.46511			-0.0403	-1.04267	1.46232			-0.04035	0.226	1.34244			-0.04035	0	1.224			-0.04035	1.7176	1.48988
	-0.04029	0.155	1.39	1.403								-0.04029	-0.5424	1.45987			-0.04029	-0.99733	1.46509			-0.04034	-1.2656	1.34244			-0.04034	-0.00377	1.224			-0.04034	0.7232	1.49213
	-0.04027	0.165	1.41	1.405								-0.04027	-0.5876	1.45803			-0.04027	-0.99733	1.46449			-0.04032	0.9492	1.34244			-0.04032	0.01509	1.224			-0.04032	0.226	1.49479
	-0.04026	0.136	1.41	1.405								-0.04026	-0.5876	1.45639			-0.04026	-0.952	1.46594			-0.0403	-1.0396	1.34244			-0.0403	0.02514	1.224			-0.0403	0.3164	1.4916
	-0.04024	0.175	1.43	1.407								-0.04024	-0.5424	1.45803			-0.04024	-0.952	1.46666			-0.04029	-0.2712	1.34244			-0.04029	0	1.22			-0.04029	0.1808	1.49479
	-0.04022	0.185	1.39	1.406								-0.04022	-0.5424	1.46294			-0.04022	-0.952	1.46525			-0.04027	-0.5876	1.34244			-0.04027	-0.02514	1.216			-0.04027	1.4464	1.49213
	-0.04021	0.194	1.4	1.406								-0.04021	-0.4972	1.47431			-0.04021	-0.90667	1.4657			-0.04026	-0.9492	1.34244			-0.04026	-0.01509	1.22			-0.04026	1.356	1.48988
	-0.04019	0.214	1.4	1.405								-0.04019	-0.5424	1.47685			-0.04019	-0.90667	1.46802			-0.04024	1.2656	1.34244			-0.04024	0.00754	1.216			-0.04024	0.7684	1.48804
	-0.04018	0.243	1.4	1.406								-0.04018	-0.4972	1.47959			-0.04018	-0.952	1.4682			-0.04022	0.904	1.34244			-0.04022	-0.01509	1.216			-0.04022	0.0452	1.4898
	-0.04016	0.243	1.42	1.407								-0.04016	-0.4972	1.48212			-0.04016	-0.90667	1.46766			-0.04021	1.4012	1.34244			-0.04021	-0.02137	1.216			-0.04021	0.678	1.48612
	-0.04014	0.253	1.41	1.407								-0.04014	-0.4972	1.48724			-0.04014	-0.90667	1.46498			-0.04019	0.226	1.34244			-0.04019	-0.01509	1.212			-0.04019	1.0848	1.48326
	-0.04013	0.273	1.41	1.407								-0.04013	-0.4972	1.48548			-0.04013	-0.90667	1.46693			-0.04018	0	1.34244			-0.04018	0.00377	1.212			-0.04018	0	1.48121
	-0.04011	0.282	1.44	1.406								-0.04011	-0.452	1.48589			-0.04011	-0.86133	1.46534			-0.04016	0.452	1.34244			-0.04016	0	1.208			-0.04016	1.582	1.47998
	-0.0401	0.282	1.4	1.405								-0.0401	-0.452	1.48846			-0.0401	-0.86133	1.4642			-0.04014	0.5424	1.34244			-0.04014	0	1.204			-0.04014	1.5368	1.47957
	-0.04008	0.312	1.4	1.406								-0.04008	-0.4068	1.48098			-0.04008	-0.90667	1.46474			-0.04013	0.8136	1.34244			-0.04013	0	1.204			-0.04013	1.4012	1.47998
	-0.04006	0.341	1.41	1.406								-0.04006	-0.4068	1.48192			-0.04006	-0.86133	1.46697			-0.04011	1.4916	1.34244			-0.04011	0	1.208			-0.04011	1.3108	1.48121
	-0.04005	0.321	1.42	1.405								-0.04005	-0.4068	1.48225			-0.04005	-0.86133	1.46688			-0.0401	0.0904	1.34244			-0.0401	0	1.212			-0.0401	0.452	1.48326
	-0.04003	0.331	1.41	1.405								-0.04003	-0.3616	1.47611			-0.04003	-0.86133	1.46865			-0.04008	1.4012	1.34244			-0.04008	0	1.212			-0.04008	1.356	1.48293
	-0.04002	0.38	1.41	1.403								-0.04002	-0.3616	1.46977			-0.04002	-0.816	1.46688			-0.04006	1.0396	1.34244			-0.04006	0	1.216			-0.04006	0.8136	1.48927
	-0.04	0.39	1.43	1.405								-0.04	-0.3616	1.46629			-0.04	-0.86133	1.46556			-0.04005	-0.3164	1.34244			-0.04005	0	1.216			-0.04005	1.0396	1.48976
	-0.03998	0.38	1.39	1.404								-0.03998	-0.3616	1.46887			-0.03998	-0.86133	1.46869			-0.04003	-0.678	1.34244			-0.04003	0	1.212			-0.04003	0.6328	1.49344
	-0.03997	0.439	1.41	1.404								-0.03997	-0.3164	1.4622			-0.03997	-0.816	1.46809			-0.04002	0.7684	1.34244			-0.04002	0	1.216			-0.04002	0.5876	1.49712
	-0.03995	0.409	1.42	1.404								-0.03995	-0.3164	1.46478			-0.03995	-0.816	1.46776			-0.04	1.13	1.34244			-0.04	0	1.22			-0.04	0.6328	1.5008
	-0.03994	0.429	1.38	1.404								-0.03994	-0.3164	1.46437			-0.03994	-0.816	1.46753			-0.03998	-0.0452	1.34244			-0.03998	0	1.22			-0.03998	0.904	1.49823
	-0.03992	0.429	1.41	1.405								-0.03992	-0.2712	1.47043			-0.03992	-0.816	1.4672			-0.03997	-0.1808	1.34244			-0.03997	0	1.224			-0.03997	1.13	1.49843
	-0.0399	0.458	1.42	1.406								-0.0399	-0.2712	1.47083			-0.0399	-0.816	1.47079			-0.03995	0.904	1.34244			-0.03995	0	1.224			-0.03995	0.6328	1.49504
	-0.03989	0.468	1.45	1.406								-0.03989	-0.226	1.47505			-0.03989	-0.816	1.4701			-0.03994	-0.3616	1.34244			-0.03994	0.00377	1.224			-0.03994	0.6328	1.49708
	-0.03987	0.497	1.4	1.405								-0.03987	-0.226	1.47402			-0.03987	-0.77067	1.47332			-0.03992	-0.5876	1.34244			-0.03992	-0.01131	1.22			-0.03992	1.4464	1.49831
	-0.03986	0.507	1.42	1.404								-0.03986	-0.1808	1.46777			-0.03986	-0.816	1.47645			-0.0399	0.4068	1.34244			-0.0399	-0.03646	1.22			-0.0399	0.8136	1.49553
	-0.03984	0.487	1.42	1.403								-0.03984	-0.1356	1.46838			-0.03984	-0.77067	1.47549			-0.03989	-1.1752	1.34244			-0.03989	-0.03646	1.22			-0.03989	1.4012	1.49778
	-0.03982	0.526	1.4	1.403								-0.03982	-0.1356	1.46642			-0.03982	-0.77067	1.47444			-0.03987	0.904	1.33792			-0.03987	-0.01131	1.22			-0.03987	0.2712	1.4988
	-0.03981	0.546	1.4	1.404								-0.03981	-0.0904	1.46466			-0.03981	-0.816	1.47312			-0.03986	1.1752	1.33792			-0.03986	0.00377	1.224			-0.03986	0.7684	1.49859
	-0.03979	0.556	1.4	1.404								-0.03979	0.0904	1.46269			-0.03979	-0.77067	1.47276			-0.03984	1.13	1.33792			-0.03984	0	1.224			-0.03984	0.4972	1.50661
	-0.03978	0.566	1.42	1.406								-0.03978	0.1808	1.46957			-0.03978	-0.816	1.47336			-0.03982	0.7684	1.33792			-0.03982	-0.00377	1.224			-0.03982	0.9492	1.50158
	-0.03976	0.624	1.42	1.407								-0.03976	0.1808	1.47623			-0.03976	-0.77067	1.47368			-0.03981	1.2204	1.33792			-0.03981	0.01509	1.228			-0.03981	0.2712	1.50199
	-0.03974	0.595	1.42	1.407								-0.03974	0.1808	1.47366			-0.03974	-0.77067	1.46974			-0.03979	-0.8136	1.3334			-0.03979	0.02137	1.224			-0.03979	0.3164	1.50158
	-0.03973	0.585	1.4	1.406								-0.03973	0.2712	1.47713			-0.03973	-0.816	1.46829			-0.03978	0.1356	1.3334			-0.03978	0.01886	1.22			-0.03978	0.4972	1.50035
	-0.03971	0.605	1.39	1.407								-0.03971	0.2712	1.47722			-0.03971	-0.816	1.46934			-0.03976	-0.8588	1.3334			-0.03976	-0.01509	1.22			-0.03976	0.1356	1.49831
	-0.0397	0.634	1.42	1.406								-0.0397	0.3164	1.48613			-0.0397	-0.816	1.4703			-0.03974	0.1356	1.3334			-0.03974	-0.03269	1.224			-0.03974	0.8588	1.49225
	-0.03968	0.693	1.42	1.405								-0.03968	0.3164	1.48859			-0.03968	-0.77067	1.46994			-0.03973	-1.1752	1.3334			-0.03973	-0.05154	1.224			-0.03973	1.0396	1.48804
	-0.03966	0.663	1.41	1.405								-0.03966	0.3164	1.48458			-0.03966	-0.816	1.46967			-0.03971	-1.4012	1.3334			-0.03971	-0.03269	1.224			-0.03971	0.9492	1.49471
	-0.03965	0.653	1.4	1.406								-0.03965	0.3164	1.47996			-0.03965	-0.77067	1.46948			-0.0397	0.904	1.33792			-0.0397	-0.01131	1.224			-0.0397	0.7684	1.49696
	-0.03963	0.673	1.38	1.404								-0.03963	0.3616	1.47431			-0.03963	-0.816	1.46798			-0.03968	0.1808	1.33792			-0.03968	0.00754	1.224			-0.03968	1.4012	1.49798
	-0.03962	0.673	1.42	1.403								-0.03962	0.3616	1.47349			-0.03962	-0.816	1.46639			-0.03966	0.2712	1.33792			-0.03966	-0.01131	1.22			-0.03966	1.356	1.50404
	-0.0396	0.683	1.42	1.405								-0.0396	0.4068	1.47431			-0.0396	-0.816	1.46871			-0.03965	-0.8136	1.33792			-0.03965	-0.03646	1.216			-0.03965	0.7232	1.50289
	-0.03958	0.722	1.42	1.405								-0.03958	0.4068	1.47996			-0.03958	-0.816	1.46952			-0.03963	0.1808	1.33792			-0.03963	-0.03646	1.216			-0.03963	0.678	1.50678
	-0.03957	0.702	1.4	1.406								-0.03957	0.4068	1.48139			-0.03957	-0.86133	1.47301			-0.03962	-0.5876	1.34244			-0.03962	-0.01509	1.216			-0.03962	0.3616	1.50943
	-0.03955	0.722	1.38	1.406								-0.03955	0.452	1.48486			-0.03955	-0.816	1.47242			-0.0396	-0.8136	1.34244			-0.0396	0.02263	1.22			-0.0396	0.904	1.50461
	-0.03954	0.732	1.41	1.406								-0.03954	0.452	1.48413			-0.03954	-0.816	1.47173			-0.03958	-0.2712	1.34244			-0.03958	0.00629	1.22			-0.03958	0.904	1.50759
	-0.03952	0.761	1.39	1.407								-0.03952	0.452	1.48515			-0.03952	-0.86133	1.47218			-0.03957	0.5876	1.34244			-0.03957	-0.00629	1.22			-0.03957	0.8588	1.50297
	-0.0395	0.741	1.41	1.407								-0.0395	0.4972	1.48474			-0.0395	-0.86133	1.47377			-0.03955	-0.8136	1.34244			-0.03955	-0.01886	1.22			-0.03955	0.5424	1.49978
	-0.03949	0.732	1.44	1.406								-0.03949	0.4972	1.48916			-0.03949	-0.86133	1.47528			-0.03954	1.0848	1.34244			-0.03954	0.00377	1.22			-0.03954	1.2656	1.5008
	-0.03947	0.79	1.39	1.406								-0.03947	0.4972	1.49255			-0.03947	-0.86133	1.47269			-0.03952	-1.3108	1.34244			-0.03952	0	1.22			-0.03952	0.7232	1.49978
	-0.03946	0.81	1.41	1.404								-0.03946	0.4972	1.48908			-0.03946	-0.90667	1.47142			-0.0395	0.904	1.34244			-0.0395	0	1.22			-0.0395	0.7232	1.49978
	-0.03944	0.81	1.41	1.402								-0.03944	0.4972	1.48192			-0.03944	-0.90667	1.47148			-0.03949	-0.2712	1.34244			-0.03949	0	1.224			-0.03949	0.9492	1.50706
	-0.03942	0.8	1.38	1.403								-0.03942	0.5424	1.47415			-0.03942	-0.90667	1.46885			-0.03947	-0.4972	1.34244			-0.03947	0	1.224			-0.03947	0.2712	1.50952
	-0.03941	0.819	1.4	1.404								-0.03941	0.5424	1.46883			-0.03941	-0.86133	1.46632			-0.03946	0.5424	1.34244			-0.03946	0	1.224			-0.03946	1.3108	1.51033
	-0.03939	0.829	1.39	1.405								-0.03939	0.5424	1.46916			-0.03939	-0.90667	1.46523			-0.03944	-0.3164	1.34244			-0.03944	0	1.228			-0.03944	0.904	1.50952
	-0.03938	0.888	1.4	1.406								-0.03938	0.5424	1.46609			-0.03938	-0.90667	1.467			-0.03942	-0.7684	1.34244			-0.03942	0	1.228			-0.03942	1.1752	1.50706
	-0.03936	0.888	1.45	1.407								-0.03936	0.5424	1.46908			-0.03936	-0.952	1.46487			-0.03941	1.13	1.34244			-0.03941	0	1.228			-0.03941	0.9492	1.50923
	-0.03934	0.907	1.4	1.406								-0.03934	0.5876	1.46601			-0.03934	-0.952	1.46559			-0.03939	-0.678	1.34244			-0.03939	0.00377	1.232			-0.03939	0.8136	1.50379
	-0.03933	0.868	1.42	1.407								-0.03933	0.5876	1.46633			-0.03933	-0.99733	1.465			-0.03938	0	1.34244			-0.03938	-0.01509	1.232			-0.03938	1.4012	1.49978
	-0.03931	0.917	1.4	1.405								-0.03931	0.5876	1.46728			-0.03931	-0.99733	1.46849			-0.03936	0.226	1.34244			-0.03936	-0.02137	1.232			-0.03936	0.678	1.50318
	-0.0393	0.898	1.41	1.406								-0.0393	0.6328	1.46924			-0.0393	-0.99733	1.47207			-0.03934	0.7684	1.33792			-0.03934	-0.01886	1.232			-0.03934	0.678	1.49868
	-0.03928	0.907	1.43	1.404								-0.03928	0.6328	1.46319			-0.03928	-1.04267	1.47316			-0.03933	1.0396	1.33792			-0.03933	0.01886	1.232			-0.03933	0.5424	1.4988
	-0.03926	0.946	1.42	1.404								-0.03926	0.6328	1.4676			-0.03926	-1.04267	1.47316			-0.03931	-0.7232	1.3334			-0.03931	0.01383	1.232			-0.03931	0.5876	1.50076
	-0.03925	0.956	1.4	1.404								-0.03925	0.6328	1.464			-0.03925	-1.088	1.47066			-0.0393	-1.13	1.3334			-0.0393	-0.00377	1.236			-0.0393	1.13	1.49872
	-0.03923	0.956	1.43	1.402								-0.03923	0.6328	1.46143			-0.03923	-1.088	1.47102			-0.03928	-1.356	1.3334			-0.03928	0.15211	1.236			-0.03928	0.3616	1.49585
	-0.03922	0.966	1.43	1.403								-0.03922	0.678	1.45946			-0.03922	-1.088	1.47148			-0.03926	0.1356	1.3334			-0.03926	0.56069	1.236			-0.03926	0.904	1.49843
	-0.0392	0.966	1.4	1.404								-0.0392	0.678	1.46089			-0.0392	-1.13333	1.47658			-0.03925	-0.9492	1.3334			-0.03925	0.94537	1.232			-0.03925	0.5424	1.49741
	-0.03918	0.966	1.39	1.404								-0.03918	0.678	1.46572			-0.03918	-1.13333	1.46957			-0.03923	0.7684	1.3334			-0.03923	0.88629	1.232			-0.03923	0.5876	1.49598
	-0.03917	1.01	1.44	1.405								-0.03917	0.678	1.46797			-0.03917	-1.13333	1.46481			-0.03922	0.0452	1.3334			-0.03922	0.35577	1.228			-0.03922	0.3616	1.49733
	-0.03915	1.01	1.41	1.406								-0.03915	0.678	1.46764			-0.03915	-1.17867	1.45968			-0.0392	-0.9492	1.3334			-0.0392	-0.40354	1.228			-0.0392	0.8588	1.49242
	-0.03914	0.995	1.44	1.407								-0.03914	0.678	1.47697			-0.03914	-1.17867	1.45417			-0.03918	1.13	1.3334			-0.03918	-0.97806	1.228			-0.03918	0.4972	1.4907
	-0.03912	1.02	1.41	1.407								-0.03912	0.678	1.47746			-0.03912	-1.17867	1.45368			-0.03917	0.9492	1.33792			-0.03917	-1.08491	1.228			-0.03917	0.7232	1.48313
	-0.0391	1.04	1.42	1.407								-0.0391	0.7232	1.48135			-0.0391	-1.224	1.45423			-0.03915	1.2204	1.33792			-0.03915	-0.64491	1.224			-0.03915	0.4068	1.48223
	-0.03909	1.03	1.41	1.406								-0.03909	0.7232	1.47918			-0.03909	-1.26933	1.45599			-0.03914	1.13	1.34244			-0.03914	0.13954	1.22			-0.03914	0.8136	1.48522
	-0.03907	1.05	1.42	1.405								-0.03907	0.7232	1.48			-0.03907	-1.26933	1.45636			-0.03912	-1.1752	1.34244			-0.03912	0.90514	1.216			-0.03912	1.2204	1.47998
	-0.03906	1.09	1.4	1.406								-0.03906	0.7232	1.47754			-0.03906	-1.31467	1.45537			-0.0391	-0.3164	1.34244			-0.0391	1.24206	1.212			-0.0391	0.9944	1.47876
	-0.03904	1.09	1.41	1.405								-0.03904	0.7232	1.47488			-0.03904	-1.31467	1.45699			-0.03909	0.8588	1.34244			-0.03909	0.95291	1.212			-0.03909	1.1752	1.48154
	-0.03902	1.09	1.4	1.405								-0.03902	0.7684	1.47202			-0.03902	-1.31467	1.45847			-0.03907	0.4068	1.34244			-0.03907	0.16091	1.216			-0.03907	0.8136	1.4761
	-0.03901	1.11	1.41	1.404								-0.03901	0.7232	1.47214			-0.03901	-1.36	1.46257			-0.03906	0.904	1.34244			-0.03906	-0.71783	1.212			-0.03906	1.0396	1.47773
	-0.03899	1.1	1.41	1.403								-0.03899	0.7684	1.46928			-0.03899	-1.36	1.46806			-0.03904	0.452	1.34244			-0.03904	-1.26846	1.212			-0.03904	0.7232	1.48019
	-0.03898	1.14	1.41	1.403								-0.03898	0.7684	1.47288			-0.03898	-1.36	1.47236			-0.03902	-0.0904	1.34244			-0.03902	-1.19429	1.212			-0.03902	0.9492	1.48027
	-0.03896	1.11	1.4	1.405								-0.03896	0.7684	1.47083			-0.03896	-1.36	1.46386			-0.03901	0.6328	1.34244			-0.03901	-0.51291	1.212			-0.03901	0.9492	1.48702
	-0.03894	1.15	1.4	1.406								-0.03894	0.7684	1.46633			-0.03894	-1.36	1.4619			-0.03899	0.7684	1.34244			-0.03899	0.47269	1.212			-0.03899	0.4972	1.49418
	-0.03893	1.16	1.39	1.405								-0.03893	0.7684	1.46564			-0.03893	-1.40533	1.4604			-0.03898	-0.678	1.34244			-0.03898	1.2496	1.212			-0.03898	1.13	1.49549
	-0.03891	1.15	1.39	1.406								-0.03891	0.8136	1.46597			-0.03891	-1.45067	1.46194			-0.03896	0.1356	1.34244			-0.03896	1.42937	1.216			-0.03896	0.678	1.49999
	-0.0389	1.17	1.39	1.405								-0.0389	0.8136	1.45828			-0.0389	-1.40533	1.46652			-0.03894	1.1752	1.34244			-0.03894	0.88629	1.22			-0.03894	0.9492	1.49823
	-0.03888	1.16	1.41	1.404								-0.03888	0.8136	1.45787			-0.03888	-1.45067	1.46737			-0.03893	0.4068	1.33792			-0.03893	-0.11691	1.224			-0.03893	0.8136	1.49925
	-0.03886	1.17	1.39	1.404								-0.03886	0.8588	1.45529			-0.03886	-1.40533	1.46849			-0.03891	0.678	1.33792			-0.03891	-1.08491	1.224			-0.03891	1.0848	1.50305
	-0.03885	1.19	1.42	1.404								-0.03885	0.8136	1.45959			-0.03885	-1.45067	1.4697			-0.0389	-1.0396	1.33792			-0.0389	-1.49851	1.22			-0.0389	0.8136	1.5006
	-0.03883	1.18	1.42	1.404								-0.03883	0.8136	1.4613			-0.03883	-1.45067	1.47224			-0.03888	0.3164	1.33792			-0.03888	-1.17669	1.224			-0.03888	1.13	1.49814
	-0.03882	1.2	1.4	1.403								-0.03882	0.8136	1.46642			-0.03882	-1.496	1.47609			-0.03886	0.6328	1.33792			-0.03886	-0.23006	1.224			-0.03886	0.9944	1.49569
	-0.0388	1.19	1.41	1.402								-0.0388	0.8588	1.47492			-0.0388	-1.45067	1.47586			-0.03885	0.678	1.33792			-0.03885	0.8272	1.224			-0.03885	0.7232	1.48698
	-0.03878	1.21	1.42	1.402								-0.03878	0.8588	1.4746			-0.03878	-1.45067	1.47553			-0.03883	-0.226	1.3334			-0.03883	1.49223	1.224			-0.03883	0.7684	1.48411
	-0.03877	1.24	1.37	1.404								-0.03877	0.8588	1.47447			-0.03877	-1.45067	1.47493			-0.03882	0.452	1.3334			-0.03882	1.41051	1.22			-0.03882	0.9492	1.48072
	-0.03875	1.22	1.4	1.406								-0.03875	0.8588	1.48041			-0.03875	-1.496	1.47388			-0.0388	-0.4068	1.3334			-0.0388	0.64491	1.224			-0.0388	0.8588	1.48596
	-0.03874	1.25	1.42	1.408								-0.03874	0.8588	1.48613			-0.03874	-1.496	1.4722			-0.03878	-0.5424	1.3334			-0.03878	-0.48023	1.224			-0.03878	0.9492	1.48759
	-0.03872	1.23	1.39	1.407								-0.03872	0.8588	1.48859			-0.03872	-1.45067	1.47247			-0.03877	-0.3164	1.3334			-0.03877	-1.36274	1.224			-0.03877	0.9492	1.49189
	-0.0387	1.25	1.41	1.406								-0.0387	0.8588	1.48458			-0.0387	-1.45067	1.47329			-0.03875	-1.2656	1.33792			-0.03875	-1.56514	1.224			-0.03875	0.9492	1.49577
	-0.03869	1.25	1.42	1.406								-0.03869	0.8588	1.48315			-0.03869	-1.496	1.47605			-0.03874	0.3164	1.33792			-0.03874	-0.9856	1.22			-0.03874	0.8136	1.49925
	-0.03867	1.27	1.39	1.406								-0.03867	0.8588	1.47484			-0.03867	-1.496	1.47819			-0.03872	1.2204	1.33792			-0.03872	0.10309	1.224			-0.03872	0.8136	1.50232
	-0.03866	1.27	1.42	1.405								-0.03866	0.904	1.47178			-0.03866	-1.496	1.47569			-0.0387	-0.8136	1.33792			-0.0387	1.12011	1.224			-0.0387	0.7684	1.50498
	-0.03864	1.28	1.41	1.405								-0.03864	0.904	1.47075			-0.03864	-1.45067	1.47674			-0.03869	0.6328	1.33792			-0.03869	1.60663	1.224			-0.03869	0.8588	1.50723
	-0.03862	1.29	1.42	1.406								-0.03862	0.8588	1.47178			-0.03862	-1.496	1.47593			-0.03867	-0.7232	1.33792			-0.03867	1.29989	1.22			-0.03867	0.904	1.50281
	-0.03861	1.31	1.4	1.405								-0.03861	0.904	1.47484			-0.03861	-1.45067	1.47602			-0.03866	1.2656	1.34244			-0.03866	0.33691	1.216			-0.03866	0.8136	1.49757
	-0.03859	1.29	1.41	1.405								-0.03859	0.904	1.47996			-0.03859	-1.496	1.47424			-0.03864	-0.226	1.34244			-0.03864	-0.83851	1.22			-0.03864	0.904	1.50056
	-0.03858	1.32	1.41	1.404								-0.03858	0.904	1.48405			-0.03858	-1.496	1.47184			-0.03862	0.904	1.34244			-0.03862	-1.55006	1.22			-0.03862	0.9492	1.49328
	-0.03856	1.32	1.38	1.402								-0.03856	0.9492	1.48405			-0.03856	-1.496	1.4728			-0.03861	-0.3616	1.34244			-0.03861	-1.49223	1.22			-0.03861	0.904	1.49103
	-0.03854	1.33	1.41	1.402								-0.03854	0.904	1.48621			-0.03854	-1.496	1.47312			-0.03859	-0.678	1.34244			-0.03859	-0.69897	1.22			-0.03859	0.904	1.49381
	-0.03853	1.3	1.41	1.401								-0.03853	0.904	1.48458			-0.03853	-1.496	1.47158			-0.03858	-0.1808	1.34244			-0.03858	0.46891	1.22			-0.03858	0.904	1.49565
	-0.03851	1.33	1.4	1.402								-0.03851	0.904	1.4854			-0.03851	-1.496	1.47236			-0.03856	-0.4972	1.34244			-0.03856	1.38411	1.224			-0.03856	0.678	1.49348
	-0.0385	1.36	1.41	1.404								-0.0385	0.9492	1.48241			-0.0385	-1.496	1.47287			-0.03854	-0.0452	1.34244			-0.03854	1.6104	1.224			-0.03854	0.904	1.49954
	-0.03848	1.38	1.42	1.404								-0.03848	0.904	1.48159			-0.03848	-1.496	1.47187			-0.03853	0.6328	1.33792			-0.03853	1.02457	1.224			-0.03853	1.0848	1.49839
	-0.03846	1.35	1.42	1.403								-0.03846	0.9492	1.47975			-0.03846	-1.45067	1.47356			-0.03851	-0.9944	1.33792			-0.03851	-0.07291	1.224			-0.03851	0.678	1.50228
	-0.03845	1.38	1.4	1.403								-0.03845	0.9492	1.47689			-0.03845	-1.45067	1.47256			-0.0385	-0.4068	1.33792			-0.0385	-1.13143	1.228			-0.0385	0.8588	1.50494
	-0.03843	1.37	1.42	1.405								-0.03843	0.9492	1.47619			-0.03843	-1.496	1.46889			-0.03848	-1.2656	1.33792			-0.03848	-1.59154	1.232			-0.03848	0.9944	1.50637
	-0.03842	1.39	1.38	1.406								-0.03842	0.9944	1.47169			-0.03842	-1.496	1.46789			-0.03846	1.13	1.33792			-0.03846	-1.27474	1.232			-0.03846	1.0396	1.50657
	-0.0384	1.37	1.42	1.406								-0.0384	0.9492	1.47284			-0.0384	-1.45067	1.46539			-0.03845	-0.9944	1.33792			-0.03845	-0.33314	1.228			-0.03845	0.8136	1.50236
	-0.03838	1.36	1.38	1.406								-0.03838	0.9492	1.47059			-0.03838	-1.496	1.46681			-0.03843	0.4068	1.3334			-0.03843	0.79829	1.228			-0.03843	0.9944	1.50277
	-0.03837	1.36	1.42	1.406								-0.03837	0.9944	1.47439			-0.03837	-1.496	1.46671			-0.03842	0.904	1.3334			-0.03842	1.5136	1.228			-0.03842	0.5876	1.50461
	-0.03835	1.33	1.42	1.405								-0.03835	0.9944	1.47521			-0.03835	-1.496	1.4693			-0.0384	0.3164	1.3334			-0.0384	1.47337	1.228			-0.0384	0.8136	1.50162
	-0.03834	1.4	1.41	1.404								-0.03834	0.9944	1.47623			-0.03834	-1.496	1.47198			-0.03838	0.678	1.3334			-0.03838	0.7216	1.228			-0.03838	0.6328	1.50604
	-0.03832	1.39	1.4	1.404								-0.03832	0.9944	1.47439			-0.03832	-1.496	1.47075			-0.03837	0.1356	1.3334			-0.03837	-0.38469	1.228			-0.03837	0.9492	1.50563
	-0.0383	1.41	1.39	1.404								-0.0383	0.9944	1.4665			-0.0383	-1.496	1.47102			-0.03835	0.0904	1.33792			-0.03835	-1.28229	1.228			-0.03835	0.5424	1.50039
	-0.03829	1.43	1.39	1.404								-0.03829	0.9944	1.46785			-0.03829	-1.496	1.47138			-0.03834	0.7684	1.33792			-0.03834	-1.5136	1.232			-0.03834	0.9944	1.50563
	-0.03827	1.43	1.42	1.404								-0.03827	0.9944	1.4694			-0.03827	-1.496	1.47184			-0.03832	0.8136	1.33792			-0.03832	-0.99691	1.228			-0.03832	0.452	1.50604
	-0.03826	1.43	1.42	1.403								-0.03826	1.0396	1.46838			-0.03826	-1.496	1.46961			-0.0383	0.7232	1.33792			-0.0383	0.01509	1.228			-0.0383	1.13	1.50481
	-0.03824	1.42	1.42	1.403								-0.03824	0.9944	1.46478			-0.03824	-1.496	1.47006			-0.03829	0.4972	1.33792			-0.03829	1.02206	1.224			-0.03829	0.8136	1.50821
	-0.03822	1.44	1.38	1.403								-0.03822	1.0396	1.47083			-0.03822	-1.496	1.47043			-0.03827	-0.226	1.33792			-0.03827	1.49851	1.228			-0.03827	1.1752	1.50718
	-0.03821	1.45	1.41	1.405								-0.03821	0.9944	1.47124			-0.03821	-1.496	1.46793			-0.03826	0.9944	1.34244			-0.03826	1.22823	1.228			-0.03826	0.9492	1.50494
	-0.03819	1.46	1.43	1.406								-0.03819	0.9944	1.4692			-0.03819	-1.496	1.46793			-0.03824	-0.226	1.33792			-0.03824	0.3696	1.228			-0.03824	0.452	1.50465
	-0.03818	1.45	1.39	1.406								-0.03818	1.0396	1.47096			-0.03818	-1.45067	1.46901			-0.03822	-0.9492	1.33792			-0.03822	-0.62983	1.228			-0.03822	0.6328	1.49729
	-0.03816	1.45	1.38	1.405								-0.03816	1.0396	1.46429			-0.03816	-1.496	1.47119			-0.03821	-0.904	1.33792			-0.03821	-1.29737	1.228			-0.03821	0.8588	1.49536
	-0.03814	1.42	1.41	1.404								-0.03814	1.0396	1.46449			-0.03814	-1.496	1.47309			-0.03819	0.7232	1.33792			-0.03819	-1.28983	1.228			-0.03819	0.9492	1.48984
	-0.03813	1.44	1.41	1.402								-0.03813	1.0396	1.46212			-0.03813	-1.496	1.47613			-0.03818	0.1356	1.33792			-0.03818	-0.64869	1.228			-0.03818	0.8136	1.49017
	-0.03811	1.47	1.43	1.402								-0.03811	1.0396	1.46621			-0.03811	-1.496	1.47631			-0.03816	0.1356	1.3334			-0.03816	0.30046	1.224			-0.03816	0.452	1.4873
	-0.0381	1.46	1.4	1.403								-0.0381	1.0396	1.46732			-0.0381	-1.496	1.47504			-0.03814	0.0452	1.32888			-0.03814	1.06983	1.228			-0.03814	0.6328	1.48444
	-0.03808	1.47	1.42	1.404								-0.03808	1.0396	1.46822			-0.03808	-1.496	1.47368			-0.03813	-0.1356	1.32888			-0.03813	1.30869	1.228			-0.03813	0.8136	1.48477
	-0.03806	1.47	1.39	1.405								-0.03806	1.0848	1.47476			-0.03806	-1.496	1.47224			-0.03811	0.3164	1.32436			-0.03811	0.87874	1.232			-0.03811	0.5424	1.4887
	-0.03805	1.47	1.41	1.404								-0.03805	1.0848	1.48069			-0.03805	-1.496	1.47211			-0.0381	0.5424	1.31984			-0.0381	0.02263	1.232			-0.0381	0.7232	1.4844
	-0.03803	1.46	1.4	1.405								-0.03803	1.0848	1.48294			-0.03803	-1.496	1.46789			-0.03808	-0.3616	1.31984			-0.03808	-0.81714	1.228			-0.03808	0.7232	1.48133
	-0.03802	1.38	1.39	1.404								-0.03802	1.0396	1.48458			-0.03802	-1.45067	1.46776			-0.03806	0.0904	1.32436			-0.03806	-1.22069	1.228			-0.03806	1.4012	1.47949
	-0.038	1.49	1.42	1.404								-0.038	1.0848	1.48867			-0.038	-1.496	1.46632			-0.03805	-0.8136	1.31984			-0.03805	-1.01451	1.228			-0.03805	0.4068	1.47888
	-0.03798	1.47	1.41	1.403								-0.03798	1.0848	1.48896			-0.03798	-1.496	1.46496			-0.03803	0.1808	1.31984			-0.03803	-0.31931	1.228			-0.03803	0.3164	1.47949
	-0.03797	1.48	1.43	1.404								-0.03797	1.0848	1.49141			-0.03797	-1.45067	1.4651			-0.03802	0.678	1.31984			-0.03802	0.528	1.228			-0.03802	0.678	1.48133
	-0.03795	1.49	1.42	1.404								-0.03795	1.0848	1.48658			-0.03795	-1.496	1.46552			-0.038	-0.1356	1.31984			-0.038	1.05851	1.228			-0.038	1.2656	1.47495
	-0.03794	1.49	1.4	1.404								-0.03794	1.0848	1.48351			-0.03794	-1.496	1.46639			-0.03798	0.678	1.32436			-0.03798	1.04469	1.228			-0.03798	1.356	1.47843
	-0.03792	1.48	1.42	1.402								-0.03792	1.0848	1.48221			-0.03792	-1.496	1.46789			-0.03797	-0.4972	1.32888			-0.03797	0.52046	1.228			-0.03797	0.5424	1.48231
	-0.0379	1.5	1.42	1.403								-0.0379	1.13	1.47668			-0.0379	-1.496	1.46603			-0.03795	-0.9944	1.32888			-0.03795	-0.21623	1.228			-0.03795	0.5876	1.4898
	-0.03789	1.5	1.42	1.403								-0.03789	1.13	1.4764			-0.03789	-1.496	1.4648			-0.03794	-0.5424	1.3334			-0.03794	-0.81337	1.228			-0.03794	1.4464	1.49185
	-0.03787	1.5	1.42	1.403								-0.03787	1.13	1.47231			-0.03787	-1.496	1.46402			-0.03792	-0.5424	1.33792			-0.03792	-0.99691	1.228			-0.03792	1.1752	1.49471
	-0.03786	1.47	1.42	1.405								-0.03786	1.13	1.47386			-0.03786	-1.496	1.46351			-0.0379	-0.7684	1.33792			-0.0379	-0.68514	1.232			-0.0379	0.8136	1.49839
	-0.03784	1.51	1.42	1.405								-0.03784	1.0848	1.47202			-0.03784	-1.45067	1.46586			-0.03789	0.904	1.33792			-0.03789	-0.04023	1.228			-0.03789	0.7684	1.49663
	-0.03782	1.49	1.42	1.406								-0.03782	1.13	1.47304			-0.03782	-1.45067	1.46831			-0.03787	-0.8588	1.34244			-0.03787	0.57829	1.228			-0.03787	0.5876	1.49221
	-0.03781	1.51	1.4	1.405								-0.03781	1.13	1.47386			-0.03781	-1.496	1.46948			-0.03786	-0.4068	1.34244			-0.03786	0.89131	1.228			-0.03786	0.4972	1.49099
	-0.03779	1.51	1.39	1.406								-0.03779	1.13	1.47141			-0.03779	-1.496	1.47075			-0.03784	0.1808	1.34244			-0.03784	0.75051	1.228			-0.03784	0.904	1.48657
	-0.03778	1.51	1.39	1.406								-0.03778	1.13	1.46875			-0.03778	-1.45067	1.47211			-0.03782	0.0904	1.33792			-0.03782	0.28286	1.228			-0.03782	0.7232	1.49119
	-0.03776	1.54	1.39	1.406								-0.03776	1.13	1.46895			-0.03776	-1.45067	1.47356			-0.03781	-0.5876	1.33792			-0.03781	-0.31931	1.224			-0.03781	0.5424	1.48636
	-0.03774	1.52	1.4	1.406								-0.03774	1.13	1.47202			-0.03774	-1.45067	1.47368			-0.03779	0.904	1.33792			-0.03779	-0.71406	1.22			-0.03779	0.3164	1.48739
	-0.03773	1.5	1.42	1.405								-0.03773	1.13	1.47169			-0.03773	-1.496	1.47513			-0.03778	-0.3164	1.33792			-0.03778	-0.74046	1.22			-0.03778	0.7232	1.488
	-0.03771	1.51	1.42	1.404								-0.03771	-1.13	1.47701			-0.03771	-1.45067	1.47372			-0.03776	0.9944	1.33792			-0.03776	-0.38846	1.22			-0.03776	1.2656	1.49446
	-0.0377	1.49	1.4	1.404								-0.0377	-1.1752	1.47852			-0.0377	-1.45067	1.47345			-0.03774	0.452	1.33792			-0.03774	0.132	1.22			-0.03774	1.1752	1.49774
	-0.03768	1.46	1.41	1.403								-0.03768	-1.1752	1.4854			-0.03768	-1.496	1.47014			-0.03773	-0.1808	1.33792			-0.03773	0.54183	1.22			-0.03773	1.356	1.49782
	-0.03766	1.52	1.41	1.404								-0.03766	-1.13	1.48859			-0.03766	-1.45067	1.47055			-0.03771	-0.678	1.33792			-0.03771	0.66754	1.224			-0.03771	0.678	1.49749
	-0.03765	1.51	1.42	1.405								-0.03765	-1.13	1.48531			-0.03765	-1.496	1.46929			-0.0377	-0.9944	1.33792			-0.0377	0.4576	1.22			-0.0377	0.7232	1.49954
	-0.03763	1.5	1.39	1.406								-0.03763	-1.13	1.48184			-0.03763	-1.45067	1.4691			-0.03768	0.904	1.33792			-0.03768	0.05909	1.22			-0.03768	0.1808	1.50395
	-0.03762	1.49	1.4	1.406								-0.03762	-1.1752	1.47497			-0.03762	-1.496	1.47142			-0.03766	-0.1356	1.33792			-0.03766	-0.352	1.22			-0.03766	0.904	1.50489
	-0.0376	1.51	1.43	1.406								-0.0376	-1.1752	1.47693			-0.0376	-1.45067	1.47365			-0.03765	-0.904	1.34244			-0.03765	-0.55314	1.22			-0.03765	0.1808	1.49639
	-0.03758	1.53	1.42	1.407								-0.03758	-1.1752	1.4755			-0.03758	-1.496	1.47178			-0.03763	-0.7684	1.34244			-0.03763	-0.48023	1.224			-0.03763	0.4068	1.49373
	-0.03757	1.52	1.41	1.407								-0.03757	-1.1752	1.47067			-0.03757	-1.45067	1.47124			-0.03762	-0.5876	1.34244			-0.03762	-0.16469	1.228			-0.03762	0.1808	1.49066
	-0.03755	1.5	1.41	1.406								-0.03755	-1.1752	1.46523			-0.03755	-1.45067	1.47061			-0.0376	-0.5424	1.34244			-0.0376	0.20114	1.228			-0.0376	0.8136	1.49663
	-0.03754	1.52	1.41	1.405								-0.03754	-1.1752	1.46503			-0.03754	-1.45067	1.46988			-0.03758	0.2712	1.34244			-0.03758	0.43623	1.228			-0.03758	0.6328	1.4873
	-0.03752	1.51	1.42	1.404								-0.03752	-1.1752	1.47006			-0.03752	-1.45067	1.46907			-0.03757	0.9492	1.34244			-0.03757	0.42491	1.228			-0.03757	1.4916	1.48743
	-0.0375	1.52	1.41	1.405								-0.0375	-1.1752	1.47447			-0.0375	-1.496	1.46952			-0.03755	0.0904	1.34244			-0.03755	0.23131	1.224			-0.03755	0.5424	1.48477
	-0.03749	1.5	1.41	1.405								-0.03749	-1.1752	1.47869			-0.03749	-1.45067	1.46988			-0.03754	-0.904	1.34244			-0.03754	-0.05531	1.22			-0.03754	1.0396	1.48252
	-0.03747	1.5	1.42	1.405								-0.03747	-1.2204	1.47992			-0.03747	-1.496	1.47015			-0.03752	-0.8136	1.33792			-0.03752	-0.29669	1.224			-0.03752	1.2656	1.48068
	-0.03746	1.52	1.39	1.406								-0.03746	-1.1752	1.48441			-0.03746	-1.496	1.47033			-0.0375	-0.1808	1.33792			-0.0375	-0.38091	1.224			-0.0375	0.2712	1.47606
	-0.03744	1.51	1.4	1.407								-0.03744	-1.1752	1.47967			-0.03744	-1.496	1.47184			-0.03749	0.3164	1.3334			-0.03749	-0.27154	1.224			-0.03749	0.8136	1.48395
	-0.03742	1.51	1.42	1.406								-0.03742	-1.1752	1.48069			-0.03742	-1.45067	1.46925			-0.03747	0.1808	1.3334			-0.03747	-0.03269	1.224			-0.03747	0.9944	1.48906
	-0.03741	1.51	1.42	1.405								-0.03741	-1.1752	1.47803			-0.03741	-1.496	1.47075			-0.03746	0.904	1.3334			-0.03746	0.21246	1.224			-0.03746	1.4464	1.49459
	-0.03739	1.52	1.41	1.405								-0.03739	-1.2204	1.47476			-0.03739	-1.496	1.47234			-0.03744	-0.5424	1.3334			-0.03744	0.32937	1.224			-0.03744	0.8136	1.49426
	-0.03738	1.5	1.42	1.406								-0.03738	-1.2204	1.47394			-0.03738	-1.45067	1.47003			-0.03742	-0.4068	1.3334			-0.03742	0.28663	1.224			-0.03742	0.7684	1.49086
	-0.03736	1.49	1.39	1.406								-0.03736	-1.2204	1.46932			-0.03736	-1.45067	1.46921			-0.03741	-0.904	1.3334			-0.03741	0.09806	1.224			-0.03741	0.678	1.49651
	-0.03734	1.48	1.39	1.405								-0.03734	-1.1752	1.46993			-0.03734	-1.45067	1.46849			-0.03739	0	1.32888			-0.03739	-0.09806	1.224			-0.03739	0.7232	1.49896
	-0.03733	1.51	1.39	1.404								-0.03733	-1.1752	1.47578			-0.03733	-1.45067	1.46786			-0.03738	-0.904	1.32888			-0.03738	-0.22754	1.224			-0.03738	0.3164	1.50142
	-0.03731	1.46	1.41	1.405								-0.03731	-1.2204	1.47783			-0.03731	-1.45067	1.46731			-0.03736	0.678	1.32888			-0.03736	-0.22	1.228			-0.03736	1.1752	1.49761
	-0.0373	1.46	1.39	1.405								-0.0373	-1.2204	1.48233			-0.0373	-1.45067	1.46545			-0.03734	0.226	1.32888			-0.03734	-0.12069	1.228			-0.03734	1.0848	1.49659
	-0.03728	1.45	1.4	1.405								-0.03728	-1.2204	1.48302			-0.03728	-1.45067	1.46626			-0.03733	0.5424	1.32888			-0.03733	0.03646	1.228			-0.03733	0.226	1.49516
	-0.03726	1.45	1.39	1.405								-0.03726	-1.2204	1.4827			-0.03726	-1.496	1.46834			-0.03731	0.0452	1.3334			-0.03731	0.176	1.228			-0.03731	1.13	1.49013
	-0.03725	1.46	1.39	1.405								-0.03725	-1.2204	1.48413			-0.03725	-1.496	1.47033			-0.0373	-0.226	1.3334			-0.0373	0.20869	1.228			-0.0373	1.0848	1.49692
	-0.03723	1.44	1.42	1.404								-0.03723	-1.2204	1.48413			-0.03723	-1.496	1.47224			-0.03728	0.8136	1.3334			-0.03728	0.132	1.228			-0.03728	0.904	1.49119
	-0.03722	1.44	1.42	1.405								-0.03722	-1.2204	1.48576			-0.03722	-1.496	1.47263			-0.03726	0.226	1.3334			-0.03726	0.01131	1.228			-0.03726	1.582	1.49172
	-0.0372	1.45	1.42	1.405								-0.0372	-1.2656	1.48904			-0.0372	-1.45067	1.47417			-0.03725	-0.452	1.3334			-0.03725	-0.09931	1.228			-0.03725	0.904	1.48947
	-0.03718	1.44	1.39	1.405								-0.03718	-1.2204	1.49088			-0.03718	-1.496	1.47685			-0.03723	0.4068	1.3334			-0.03723	-0.17223	1.224			-0.03723	0.9492	1.48763
	-0.03717	1.43	1.41	1.404								-0.03717	-1.2204	1.48822			-0.03717	-1.496	1.47667			-0.03722	-0.0452	1.33792			-0.03722	-0.16091	1.224			-0.03722	1.5368	1.4862
	-0.03715	1.43	1.42	1.404								-0.03715	-1.2656	1.48732			-0.03715	-1.45067	1.47504			-0.0372	-0.5424	1.33792			-0.0372	-0.05154	1.228			-0.0372	0.2712	1.48518
	-0.03714	1.43	1.42	1.403								-0.03714	-1.2656	1.48221			-0.03714	-1.496	1.47473			-0.03718	-0.1356	1.3334			-0.03718	0.08423	1.228			-0.03718	1.4916	1.48456
	-0.03712	1.44	1.39	1.403								-0.03712	-1.2204	1.47914			-0.03712	-1.45067	1.47175			-0.03717	0.1808	1.33792			-0.03717	0.18354	1.224			-0.03717	1.6272	1.48117
	-0.0371	1.43	1.43	1.403								-0.0371	-1.2656	1.48131			-0.0371	-1.45067	1.47026			-0.03715	-0.7232	1.33792			-0.03715	0.20869	1.224			-0.03715	1.4012	1.48403
	-0.03709	1.44	1.4	1.405								-0.03709	-1.2656	1.47341			-0.03709	-1.45067	1.46628			-0.03714	0.1356	1.33792			-0.03714	0.12446	1.224			-0.03714	0.904	1.4869
	-0.03707	1.44	1.39	1.404								-0.03707	-1.2656	1.47394			-0.03707	-1.45067	1.46398			-0.03712	0.452	1.3334			-0.03712	-0.03646	1.224			-0.03712	1.2204	1.48976
	-0.03706	1.42	1.39	1.404								-0.03706	-1.2656	1.47067			-0.03706	-1.45067	1.46214			-0.0371	0.678	1.3334			-0.0371	-0.17223	1.224			-0.0371	1.2656	1.49262
	-0.03704	1.43	1.42	1.403								-0.03704	-1.2656	1.46985			-0.03704	-1.45067	1.46092			-0.03709	0.1356	1.3334			-0.03709	-0.22	1.224			-0.03709	1.3108	1.49868
	-0.03702	1.51	1.42	1.403								-0.03702	-1.2656	1.47468			-0.03702	-1.45067	1.46052			-0.03707	-0.0904	1.3334			-0.03707	-0.17223	1.224			-0.03707	0.9492	1.50514
	-0.03701	1.43	1.39	1.403								-0.03701	-1.3108	1.46985			-0.03701	-1.40533	1.45835			-0.03706	0.2712	1.3334			-0.03706	-0.04023	1.228			-0.03706	0.8588	1.49671
	-0.03699	1.39	1.39	1.404								-0.03699	-1.3108	1.47386			-0.03699	-1.45067	1.45859			-0.03704	-0.0452	1.32888			-0.03704	0.132	1.228			-0.03704	0.0904	1.49148
	-0.03698	1.37	1.39	1.405								-0.03698	-1.2656	1.47767			-0.03698	-1.45067	1.46			-0.03702	0.7232	1.32888			-0.03702	0.26023	1.228			-0.03702	0.0452	1.49209
	-0.03696	1.36	1.39	1.404								-0.03696	-1.3108	1.47848			-0.03696	-1.45067	1.45859			-0.03701	-0.5424	1.32888			-0.03701	0.24514	1.224			-0.03701	1.356	1.4923
	-0.03694	1.37	1.42	1.405								-0.03694	-1.2656	1.47951			-0.03694	-1.45067	1.45976			-0.03699	-0.0452	1.32888			-0.03699	0.10309	1.228			-0.03699	1.2656	1.49209
	-0.03693	1.41	1.41	1.405								-0.03693	-1.2656	1.47128			-0.03693	-1.45067	1.46076			-0.03698	-0.7232	1.32888			-0.03698	-0.09931	1.228			-0.03698	1.6272	1.49148
	-0.03691	1.38	1.41	1.405								-0.03691	-1.3108	1.46871			-0.03691	-1.45067	1.46157			-0.03696	-0.226	1.32888			-0.03696	-0.25269	1.228			-0.03696	1.4464	1.48726
	-0.0369	1.39	1.42	1.404								-0.0369	-1.2656	1.47137			-0.0369	-1.496	1.46221			-0.03694	-0.2712	1.3334			-0.03694	-0.31177	1.228			-0.03694	1.0396	1.48849
	-0.03688	1.38	1.38	1.404								-0.03688	-1.3108	1.47926			-0.03688	-1.45067	1.46266			-0.03693	0.1356	1.3334			-0.03693	-0.20114	1.228			-0.03693	1.5368	1.49516
	-0.03686	1.38	1.39	1.404								-0.03686	-1.356	1.48028			-0.03686	-1.45067	1.46293			-0.03691	0.7684	1.3334			-0.03691	0.044	1.228			-0.03691	0.0904	1.49823
	-0.03685	1.37	1.42	1.402								-0.03685	-1.2656	1.48069			-0.03685	-1.45067	1.46302			-0.0369	0.2712	1.3334			-0.0369	0.28914	1.224			-0.0369	0.2712	1.50089
	-0.03683	1.36	1.4	1.402								-0.03683	-1.3108	1.48368			-0.03683	-1.45067	1.46293			-0.03688	-0.8136	1.3334			-0.03688	0.40731	1.224			-0.03688	0.226	1.50314
	-0.03682	1.34	1.39	1.403								-0.03682	-1.3108	1.4802			-0.03682	-1.45067	1.46266			-0.03686	0.3616	1.33792			-0.03686	0.33314	1.22			-0.03686	0.5424	1.50498
	-0.0368	1.32	1.42	1.404								-0.0368	-1.3108	1.47959			-0.0368	-1.45067	1.46221			-0.03685	-0.5876	1.33792			-0.03685	0.07669	1.216			-0.03685	0.4972	1.50015
	-0.03678	1.35	1.41	1.403								-0.03678	-1.3108	1.47558			-0.03678	-1.45067	1.46157			-0.03683	0.6328	1.34244			-0.03683	-0.24514	1.22			-0.03683	0.5424	1.49769
	-0.03677	1.32	1.42	1.403								-0.03677	-1.3108	1.47722			-0.03677	-1.45067	1.46076			-0.03682	-0.8136	1.33792			-0.03682	-0.43246	1.22			-0.03682	1.2204	1.49442
	-0.03675	1.32	1.42	1.404								-0.03675	-1.3108	1.47824			-0.03675	-1.45067	1.45976			-0.0368	-0.678	1.33792			-0.0368	-0.396	1.22			-0.0368	0.5424	1.49659
	-0.03674	1.29	1.42	1.406								-0.03674	-1.3108	1.47239			-0.03674	-1.496	1.45859			-0.03678	-0.0452	1.33792			-0.03678	-0.16469	1.216			-0.03678	1.2656	1.49197
	-0.03672	1.31	1.39	1.407								-0.03672	-1.356	1.47497			-0.03672	-1.45067	1.46			-0.03677	0.226	1.33792			-0.03677	0.176	1.216			-0.03677	0.3164	1.49279
	-0.0367	1.29	1.42	1.408								-0.0367	-1.3108	1.46748			-0.0367	-1.45067	1.46			-0.03675	0.2712	1.34244			-0.03675	0.47269	1.216			-0.03675	1.0848	1.49279
	-0.03669	1.29	1.41	1.409								-0.03669	-1.3108	1.47468			-0.03669	-1.45067	1.46			-0.03674	-0.4068	1.34244			-0.03674	0.56823	1.216			-0.03674	0.6328	1.49197
	-0.03667	1.27	1.41	1.408								-0.03667	-1.3108	1.47848			-0.03667	-1.496	1.46			-0.03672	-0.3616	1.33792			-0.03672	0.3696	1.22			-0.03672	0.904	1.49659
	-0.03666	1.27	1.42	1.407								-0.03666	-1.356	1.48249			-0.03666	-1.45067	1.46			-0.0367	-0.0904	1.33792			-0.0367	-0.02891	1.22			-0.0367	0.1808	1.49761
	-0.03664	1.25	1.42	1.407								-0.03664	-1.3108	1.48086			-0.03664	-1.45067	1.46			-0.03669	-0.7684	1.33792			-0.03669	-0.44377	1.22			-0.03669	1.1752	1.49823
	-0.03662	1.23	1.4	1.408								-0.03662	-1.356	1.47677			-0.03662	-1.45067	1.46			-0.03667	0.6328	1.33792			-0.03667	-0.63737	1.224			-0.03667	0.904	1.49843
	-0.03661	1.26	1.42	1.407								-0.03661	-1.3108	1.47329			-0.03661	-1.496	1.45859			-0.03666	0.2712	1.33792			-0.03666	-0.52423	1.224			-0.03666	1.4012	1.49823
	-0.03659	1.24	1.4	1.405								-0.03659	-1.356	1.46098			-0.03659	-1.45067	1.45976			-0.03664	-0.4068	1.34244			-0.03664	-0.11691	1.22			-0.03664	1.4916	1.49761
	-0.03658	1.26	1.41	1.406								-0.03658	-1.356	1.45791			-0.03658	-1.45067	1.45935			-0.03662	-0.1356	1.34244			-0.03662	0.38469	1.22			-0.03662	1.5368	1.49659
	-0.03656	1.21	1.4	1.405								-0.03656	-1.356	1.4577			-0.03656	-1.45067	1.46134			-0.03661	-0.226	1.34244			-0.03661	0.73669	1.224			-0.03661	0.9944	1.49516
	-0.03654	1.24	1.41	1.405								-0.03654	-1.3108	1.46355			-0.03654	-1.45067	1.46297			-0.03659	-0.452	1.33792			-0.03659	0.72914	1.224			-0.03659	0.2712	1.49013
	-0.03653	1.23	1.42	1.406								-0.03653	-1.356	1.46642			-0.03653	-1.45067	1.46424			-0.03658	0.2712	1.3334			-0.03658	0.33691	1.224			-0.03658	-0.0452	1.48735
	-0.03651	1.19	1.4	1.405								-0.03651	-1.356	1.46629			-0.03651	-1.45067	1.46514			-0.03656	0.226	1.32888			-0.03656	-0.25269	1.22			-0.03656	1.582	1.4896
	-0.0365	1.2	1.41	1.404								-0.0365	-1.356	1.47542			-0.0365	-1.45067	1.46568			-0.03654	-0.0452	1.3334			-0.03654	-0.73669	1.216			-0.03654	1.3108	1.49688
	-0.03648	1.16	1.4	1.405								-0.03648	-1.356	1.47848			-0.03648	-1.45067	1.46586			-0.03653	-0.226	1.3334			-0.03653	-0.84983	1.216			-0.03653	1.4916	1.50015
	-0.03646	1.18	1.4	1.405								-0.03646	-1.356	1.48495			-0.03646	-1.45067	1.46568			-0.03651	0.0452	1.3334			-0.03651	-0.5456	1.22			-0.03651	1.4916	1.5026
	-0.03645	1.15	1.41	1.405								-0.03645	-1.356	1.48576			-0.03645	-1.45067	1.46514			-0.0365	0.2712	1.3334			-0.0365	-0.15966	1.216			-0.0365	1.6272	1.50424
	-0.03643	1.14	1.41	1.404								-0.03643	-1.356	1.48413			-0.03643	-1.45067	1.46424			-0.03648	-0.2712	1.3334			-0.03648	0.00377	1.216			-0.03648	0.9492	1.50506
	-0.03642	1.13	1.42	1.405								-0.03642	-1.356	1.48004			-0.03642	-1.45067	1.46297			-0.03646	-0.1808	1.32888			-0.03646	-0.01383	1.22			-0.03646	0.452	1.50506
	-0.0364	1.14	1.41	1.405								-0.0364	-1.356	1.47349			-0.0364	-1.496	1.46134			-0.03645	0.5424	1.32888			-0.03645	-0.01509	1.22			-0.03645	0.904	1.50424
	-0.03638	1.14	1.39	1.406								-0.03638	-1.356	1.46449			-0.03638	-1.45067	1.45935			-0.03643	0.0904	1.32436			-0.03643	0.00754	1.22			-0.03643	1.0396	1.5026
	-0.03637	1.11	1.39	1.405								-0.03637	-1.356	1.4593			-0.03637	-1.45067	1.45976			-0.03642	-0.0452	1.32888			-0.03642	-0.01886	1.22			-0.03642	0.3616	1.50334
	-0.03635	1.1	1.39	1.405								-0.03635	-1.356	1.45513			-0.03635	-1.45067	1.45718			-0.0364	0.7232	1.32888			-0.0364	-0.00629	1.22			-0.0364	0.5424	1.49741
	-0.03634	1.1	1.43	1.405								-0.03634	-1.356	1.45239			-0.03634	-1.496	1.45976			-0.03638	0.1356	1.3334			-0.03638	0.00629	1.224			-0.03638	1.582	1.49107
	-0.03632	1.11	1.42	1.404								-0.03632	-1.4012	1.45149			-0.03632	-1.45067	1.46076			-0.03637	0.4068	1.3334			-0.03637	0.01886	1.228			-0.03637	1.4916	1.48432
	-0.0363	1.1	1.42	1.404								-0.0363	-1.4012	1.44658			-0.0363	-1.45067	1.46157			-0.03635	-0.0452	1.3334			-0.03635	-0.00377	1.228			-0.03635	1.5368	1.48661
	-0.03629	1.08	1.4	1.405								-0.03629	-1.4012	1.44392			-0.03629	-1.496	1.46221			-0.03634	-0.5424	1.32888			-0.03634	0	1.224			-0.03634	0.7684	1.48612
	-0.03627	1.05	1.4	1.404								-0.03627	-1.4012	1.44658			-0.03627	-1.45067	1.46266			-0.03632	0.7232	1.32888			-0.03632	0	1.228			-0.03632	-0.1356	1.48326
	-0.03626	1.1	1.42	1.404								-0.03626	-1.4012	1.45149			-0.03626	-1.45067	1.46293			-0.0363	0.3616	1.32888			-0.0363	0	1.224			-0.0363	0.4972	1.48121
	-0.03624	1.04	1.42	1.404								-0.03624	-1.4012	1.45558			-0.03624	-1.45067	1.46302			-0.03629	-0.6328	1.32888			-0.03629	-0.00377	1.224			-0.03629	1.7176	1.47998
[truncated: 6,139 more rows]

## Sheet: Figure 4c-g
																																	I
[truncated: 40,001 more rows]
[truncated: 1 more columns]

## Sheet: Figure 5d-g+5i
Figure 5c	Freq (Hz)	10 V	100 V	200 V	500 V	800 V	1000 V		Figure 5d	Freq (Hz)	C"(μF ) of 10 V	C"(μF ) of 100 V	C"(μF ) of200 V	C"(μF ) of 500 V	C"(μF ) of 800 V	C"(μF ) of 1000 V		Figure 5f	Freq (Hz)	Cdevice(μF ) of 10 V	Cdevice(μF ) of 100 V	Cdevice(μF ) of200 V	Cdevice(μF ) of 500 V	Cdevice(μF ) of 800 V	Cdevice(μF ) of 1000 V			Figure 5g				Figure 5i	Day number	C device retention(%)	Phase angle retention(%)
[truncated: 115,949 more rows]

[truncated: 33 more sheets: Supplementary Fig. 4a+4b, Supplementary Fig. 9a+b, Supplementary Fig. 10, Supplementary Fig. 11a+11b, Supplementary Fig. 12a+12b, Supplementary Fig. 13c+13d, Supplementary Fig. 14a+14b, Supplementary Fig. 15a+15b, Supplementary Fig. 16a+16b, Supplementary Fig. 17a+17b, Supplementary Fig. 18, Supplementary Fig. 20a+20b, Supplementary Fig. 21a-21c, Supplementary Fig. 22, Supplementary Fig. 24, Supplementary Fig.25, Supplementary Fig. 26, Supplementary Fig. 27, Supplementary Fig. 28, Supplementary Fig. 29a+29b …]
